# Supplementary material for: Biliverdin Reductase-A integrates insulin signaling with mitochondrial metabolism through phosphorylation of GSK3β
Source: Redox Biol. 2024 Jun 1;73:103221. doi: 10.1016/j.redox.2024.103221 (PMC11190564; doi:10.1016/j.redox.2024.103221)
Supplement: Multimedia component 2 [file mmc2.xlsx]

## Sheet: Fig 2p
	Accession	Group Profile (Ratio GK: WISTAR)	Significance	p-value	log(p-value)	Description
G3V9B3_RAT	G3V9B3	0.32	200	1e-20	20	Myelin-associated glycoprotein OS=Rattus norvegicus OX=10116 GN=Mag PE=1 SV=1
Q62669_RAT	Q62669	0.02	200	1e-20	20	Globin a1 OS=Rattus norvegicus OX=10116 GN=LOC103694855 PE=1 SV=1
Q62670_RAT	Q62670	0.02	200	1e-20	20	0 beta-2 globin OS=Rattus norvegicus OX=10116 GN=0 beta-2 globin PE=3 SV=1
Q63011_RAT	Q63011	0.02	200	1e-20	20	Zero beta-globin (Fragment) OS=Rattus norvegicus OX=10116 PE=3 SV=1	-0.09691	riduzione 20%
Q63223_RAT	Q63223	0.02	200	1e-20	20	Rat hemoglobin beta-chain (Fragment) OS=Rattus norvegicus OX=10116 PE=2 SV=1
Q6IRG7_RAT	Q6IRG7	0.28	200	1e-20	20	Claudin OS=Rattus norvegicus OX=10116 GN=Cldn11 PE=1 SV=1
Q6LBV1_RAT	Q6LBV1	0.31	200	1e-20	20	Rat myelin-associated glycoprotein (S-MAG) C-term OS=Rattus norvegicus OX=10116 PE=2 SV=1
Q6PDU6_RAT	Q6PDU6	0.02	200	1e-20	20	Beta-glo OS=Rattus norvegicus OX=10116 GN=Hbb-b1 PE=2 SV=1
MAG_RAT	P07722	0.32	200	1e-20	20	Myelin-associated glycoprotein OS=Rattus norvegicus OX=10116 GN=Mag PE=1 SV=1	0.0791812
MAG_RAT	P07722-2	0.32	200	1e-20	20	Isoform S-MAG of Myelin-associated glycoprotein OS=Rattus norvegicus OX=10116 GN=Mag
FABP7_RAT	P55051	1.25	200	1e-20	20	Fatty acid-binding protein brain OS=Rattus norvegicus OX=10116 GN=Fabp7 PE=1 SV=2
CLD11_RAT	Q99P82	0.28	200	1e-20	20	Claudin-11 OS=Rattus norvegicus OX=10116 GN=Cldn11 PE=1 SV=1
I7EFB0_RAT	I7EFB0	0.33	146.99	1.99986e-15	14.699	Myelin basic protein (Fragment) OS=Rattus norvegicus OX=10116 GN=Mbp PE=2 SV=1
I7FKL4_RAT	I7FKL4	0.33	146.99	1.99986e-15	14.699	Myelin basic protein OS=Rattus norvegicus OX=10116 GN=Mbp PE=2 SV=1
Q5XFW1_RAT	Q5XFW1	0.35	146.99	1.99986e-15	14.699	Myelin basic protein OS=Rattus norvegicus OX=10116 GN=Mbp PE=1 SV=1
MBP_RAT	P02688	0.33	146.99	1.99986e-15	14.699	Myelin basic protein OS=Rattus norvegicus OX=10116 GN=Mbp PE=1 SV=3
MBP_RAT	P02688-2	0.33	146.99	1.99986e-15	14.699	Isoform 2 of Myelin basic protein OS=Rattus norvegicus OX=10116 GN=Mbp
MBP_RAT	P02688-3	0.33	146.99	1.99986e-15	14.699	Isoform 3 of Myelin basic protein OS=Rattus norvegicus OX=10116 GN=Mbp
MBP_RAT	P02688-4	0.33	146.99	1.99986e-15	14.699	Isoform 4 of Myelin basic protein OS=Rattus norvegicus OX=10116 GN=Mbp
MBP_RAT	P02688-5	0.33	146.99	1.99986e-15	14.699	Isoform 5 of Myelin basic protein OS=Rattus norvegicus OX=10116 GN=Mbp
BIEA_RAT	P46844	0.367	140.03	9.93116e-15	14.003	Biliverdin reductase A OS=Rattus norvegicus OX=10116 GN=Blvra PE=1 SV=1
B1WBR5_RAT	B1WBR5	0.34	138.61	1.37721e-14	13.861	Mobp protein OS=Rattus norvegicus OX=10116 GN=Mobp PE=2 SV=1
MOBP_RAT	Q63327	0.34	138.61	1.37721e-14	13.861	Myelin-associated oligodendrocyte basic protein OS=Rattus norvegicus OX=10116 GN=Mobp PE=1 SV=1
MOBP_RAT	Q63327-2	0.34	138.61	1.37721e-14	13.861	Isoform 2 of Myelin-associated oligodendrocyte basic protein OS=Rattus norvegicus OX=10116 GN=Mobp
A0A0G2K079_RAT	A0A0G2K079	0.36	128.6	1.38038e-13	12.86	Breast carcinoma-amplified sequence 1 homolog OS=Rattus norvegicus OX=10116 GN=Bcas1 PE=1 SV=1
BCAS1_RAT	Q3ZB98	0.36	128.6	1.38038e-13	12.86	Breast carcinoma-amplified sequence 1 homolog OS=Rattus norvegicus OX=10116 GN=Bcas1 PE=1 SV=3
BCAS1_RAT	Q3ZB98-2	0.36	128.6	1.38038e-13	12.86	Isoform 2 of Breast carcinoma-amplified sequence 1 homolog OS=Rattus norvegicus OX=10116 GN=Bcas1
BCAS1_RAT	Q3ZB98-3	0.36	128.6	1.38038e-13	12.86	Isoform 3 of Breast carcinoma-amplified sequence 1 homolog OS=Rattus norvegicus OX=10116 GN=Bcas1
BCAS1_RAT	Q3ZB98-4	0.36	128.6	1.38038e-13	12.86	Isoform 4 of Breast carcinoma-amplified sequence 1 homolog OS=Rattus norvegicus OX=10116 GN=Bcas1
BCAS1_RAT	Q3ZB98-5	0.36	128.6	1.38038e-13	12.86	Isoform 5 of Breast carcinoma-amplified sequence 1 homolog OS=Rattus norvegicus OX=10116 GN=Bcas1
BCAS1_RAT	Q3ZB98-6	0.36	128.6	1.38038e-13	12.86	Isoform 6 of Breast carcinoma-amplified sequence 1 homolog OS=Rattus norvegicus OX=10116 GN=Bcas1
NDRG1_RAT	Q6JE36	0.36	125.46	2.84446e-13	12.546	Protein NDRG1 OS=Rattus norvegicus OX=10116 GN=Ndrg1 PE=1 SV=1
GSTA3_RAT	P04904	0.45	122.46	5.67545e-13	12.246	Glutathione S-transferase alpha-3 OS=Rattus norvegicus OX=10116 GN=Gsta3 PE=1 SV=3
G6PI_RAT	Q6P6V0	0.27	119.73	1.06414e-12	11.973	Glucose-6-phosphate isomerase OS=Rattus norvegicus OX=10116 GN=Gpi PE=1 SV=1
A0A097BVJ5_RAT	A0A097BVJ5	0.38	117.71	1.69434e-12	11.771	2' 3'-cyclic-nucleotide 3'-phosphodiesterase OS=Rattus norvegicus OX=10116 GN=Cnp PE=2 SV=1
CN37_RAT	P13233	0.38	117.71	1.69434e-12	11.771	2' 3'-cyclic-nucleotide 3'-phosphodiesterase OS=Rattus norvegicus OX=10116 GN=Cnp PE=1 SV=2
A0A0G2K4R4_RAT	A0A0G2K4R4	0.5	117.25	1.88365e-12	11.725	Neurocan core protein OS=Rattus norvegicus OX=10116 GN=Ncan PE=4 SV=1
G3V8R2_RAT	G3V8R2	0.38	117.25	1.88365e-12	11.725	Neurocan core protein OS=Rattus norvegicus OX=10116 GN=Ncan PE=1 SV=1
O70474_RAT	O70474	0.36	117.25	1.88365e-12	11.725	Neurocan (Fragment) OS=Rattus norvegicus OX=10116 PE=2 SV=1
NCAN_RAT	P55067	0.38	117.25	1.88365e-12	11.725	Neurocan core protein OS=Rattus norvegicus OX=10116 GN=Ncan PE=1 SV=1
CAZA2_RAT	Q3T1K5	0.38	116.27	2.36048e-12	11.627	F-actin-capping protein subunit alpha-2 OS=Rattus norvegicus OX=10116 GN=Capza2 PE=1 SV=1
CSPG2_RAT	Q9ERB4	0.39	111.74	6.69885e-12	11.174	Versican core protein (Fragments) OS=Rattus norvegicus OX=10116 GN=Vcan PE=2 SV=2
CSPG2_RAT	Q9ERB4-2	0.39	111.74	6.69885e-12	11.174	Isoform V3 of Versican core protein OS=Rattus norvegicus OX=10116 GN=Vcan
CSPG2_RAT	Q9ERB4-3	0.39	111.74	6.69885e-12	11.174	Isoform Vint of Versican core protein OS=Rattus norvegicus OX=10116 GN=Vcan
A0A097BVK2_RAT	A0A097BVK2	0.41	107.03	1.98153e-11	10.703	Proteolipid protein 1 transcript variant 2 OS=Rattus norvegicus OX=10116 GN=Plp1 PE=2 SV=1
Q63436_RAT	Q63436	0.43	107.03	1.98153e-11	10.703	Rat lipophilin (Fragment) OS=Rattus norvegicus OX=10116 PE=2 SV=1
Q63437_RAT	Q63437	0.37	107.03	1.98153e-11	10.703	Proteolipid protein (Fragment) OS=Rattus norvegicus OX=10116 PE=4 SV=1
Q63440_RAT	Q63440	0.46	107.03	1.98153e-11	10.703	Rat myelin proteolipid protein (Fragment) OS=Rattus norvegicus OX=10116 PE=2 SV=1
Q63441_RAT	Q63441	0.37	107.03	1.98153e-11	10.703	Myelin proteolipid (Fragment) OS=Rattus norvegicus OX=10116 PE=4 SV=1
Q78EF6_RAT	Q78EF6	0.41	107.03	1.98153e-11	10.703	Proteolipid protein variant DM-20 (Fragment) OS=Rattus norvegicus OX=10116 PE=4 SV=1
MYPR_RAT	P60203	0.39	107.03	1.98153e-11	10.703	Myelin proteolipid protein OS=Rattus norvegicus OX=10116 GN=Plp1 PE=1 SV=2
MDHM_RAT	P04636	0.49	105.3	2.95121e-11	10.53	Malate dehydrogenase mitochondrial OS=Rattus norvegicus OX=10116 GN=Mdh2 PE=1 SV=2
A1A5N6_RAT	A1A5N6	0.43	104.59	3.47536e-11	10.459	Hyaluronan and proteoglycan link protein 1 OS=Rattus norvegicus OX=10116 GN=Hapln1 PE=2 SV=1
HPLN1_RAT	P03994	0.4	104.59	3.47536e-11	10.459	Hyaluronan and proteoglycan link protein 1 OS=Rattus norvegicus OX=10116 GN=Hapln1 PE=1 SV=2
HPLN1_RAT	P03994-2	0.44	104.59	3.47536e-11	10.459	Isoform Short of Hyaluronan and proteoglycan link protein 1 OS=Rattus norvegicus OX=10116 GN=Hapln1
S100B_RAT	P04631	0.41	98.42	1.4388e-10	9.842	Protein S100-B OS=Rattus norvegicus OX=10116 GN=S100b PE=1 SV=2
PI51A_RAT	D3ZSI8	0.35	98.4	1.44544e-10	9.84	Phosphatidylinositol 4-phosphate 5-kinase type-1 alpha OS=Rattus norvegicus OX=10116 GN=Pip5k1a PE=1 SV=1
B3DM95_RAT	B3DM95	0.41	98.07	1.55955e-10	9.807	Parathymosin OS=Rattus norvegicus OX=10116 GN=Ptms PE=1 SV=1
PTMS_RAT	P04550	0.41	98.07	1.55955e-10	9.807	Parathymosin OS=Rattus norvegicus OX=10116 GN=Ptms PE=1 SV=2
A0A0G2K1L8_RAT	A0A0G2K1L8	0.41	98	1.58489e-10	9.8	Brain acid soluble protein 1 OS=Rattus norvegicus OX=10116 GN=Basp1 PE=1 SV=1
G3V8Q2_RAT	G3V8Q2	0.41	96.62	2.17771e-10	9.662	Alpha-internexin OS=Rattus norvegicus OX=10116 GN=Ina PE=1 SV=1
4F2_RAT	Q794F9	0.4	94.6	3.46737e-10	9.46	4F2 cell-surface antigen heavy chain OS=Rattus norvegicus OX=10116 GN=Slc3a2 PE=1 SV=1
A0A0G2K336_RAT	A0A0G2K336	0.42	94.51	3.53997e-10	9.451	Aquaporin-4 OS=Rattus norvegicus OX=10116 GN=Aqp4 PE=1 SV=1
A0A0H2UHZ1_RAT	A0A0H2UHZ1	0.35	94.51	3.53997e-10	9.451	Aquaporin-4 OS=Rattus norvegicus OX=10116 GN=Aqp4 PE=1 SV=1
AQP4_RAT	P47863	0.42	94.51	3.53997e-10	9.451	Aquaporin-4 OS=Rattus norvegicus OX=10116 GN=Aqp4 PE=1 SV=1
AQP4_RAT	P47863-2	0.42	94.51	3.53997e-10	9.451	Isoform Short of Aquaporin-4 OS=Rattus norvegicus OX=10116 GN=Aqp4
AQP4_RAT	P47863-3	0.35	94.51	3.53997e-10	9.451	Isoform 3 of Aquaporin-4 OS=Rattus norvegicus OX=10116 GN=Aqp4
PP2BA_RAT	P63329	0.45	94.1	3.89045e-10	9.41	Serine/threonine-protein phosphatase 2B catalytic subunit alpha isoform OS=Rattus norvegicus OX=10116 GN=Ppp3ca PE=1 SV=1
RAN_RAT	P62828	0.24	90.4	9.12011e-10	9.04	GTP-binding nuclear protein Ran OS=Rattus norvegicus OX=10116 GN=Ran PE=1 SV=3
AATC_RAT	P13221	0.43	90.19	9.57194e-10	9.019	Aspartate aminotransferase cytoplasmic OS=Rattus norvegicus OX=10116 GN=Got1 PE=1 SV=3
NFL_RAT	P19527	0.43	89.8	1.04713e-09	8.98	Neurofilament light polypeptide OS=Rattus norvegicus OX=10116 GN=Nefl PE=1 SV=3
ATP5H_RAT	P31399	0.5	88.4	1.44544e-09	8.84	ATP synthase subunit d mitochondrial OS=Rattus norvegicus OX=10116 GN=Atp5pd PE=1 SV=3
RSSA_RAT	P38983	0.38	88.3	1.47911e-09	8.83	40S ribosomal protein SA OS=Rattus norvegicus OX=10116 GN=Rpsa PE=1 SV=3
KPYM_RAT	P11980	0.45	88.24	1.49968e-09	8.824	Pyruvate kinase PKM OS=Rattus norvegicus OX=10116 GN=Pkm PE=1 SV=3
GPM6A_RAT	Q812E9	0.46	88.2	1.51356e-09	8.82	Neuronal membrane glycoprotein M6-a OS=Rattus norvegicus OX=10116 GN=Gpm6a PE=1 SV=1
A0A654ICE6_RAT	A0A654ICE6	0.43	87.87	1.63305e-09	8.787	Gap junction protein OS=Rattus norvegicus OX=10116 GN=Cxnk1 PE=3 SV=1
CXA1_RAT	P08050	0.43	87.87	1.63305e-09	8.787	Gap junction alpha-1 protein OS=Rattus norvegicus OX=10116 GN=Gja1 PE=1 SV=2
ARPC5_RAT	Q4KLF8	0.34	87.6	1.7378e-09	8.76	Actin-related protein 2/3 complex subunit 5 OS=Rattus norvegicus OX=10116 GN=Arpc5 PE=1 SV=3
F1M034_RAT	F1M034	0.44	86.81	2.08449e-09	8.681	Uncharacterized protein OS=Rattus norvegicus OX=10116 PE=3 SV=1
Q63452_RAT	Q63452	0.44	86.81	2.08449e-09	8.681	Prothymosin-alpha (Fragment) OS=Rattus norvegicus OX=10116 PE=2 SV=1
Q63453_RAT	Q63453	0.44	86.81	2.08449e-09	8.681	Prothymosin-alpha (Fragment) OS=Rattus norvegicus OX=10116 PE=2 SV=1
PTMA_RAT	P06302	0.44	86.81	2.08449e-09	8.681	Prothymosin alpha OS=Rattus norvegicus OX=10116 GN=Ptma PE=1 SV=2
CDC42_RAT	Q8CFN2	0.39	86.4	2.29087e-09	8.64	Cell division control protein 42 homolog OS=Rattus norvegicus OX=10116 GN=Cdc42 PE=1 SV=2
TPIS_RAT	P48500	0.46	86	2.51189e-09	8.6	Triosephosphate isomerase OS=Rattus norvegicus OX=10116 GN=Tpi1 PE=1 SV=2
GBB2_RAT	P54313	0.41	86	2.51189e-09	8.6	Guanine nucleotide-binding protein G(I)/G(S)/G(T) subunit beta-2 OS=Rattus norvegicus OX=10116 GN=Gnb2 PE=1 SV=4
EF1A1_RAT	P62630	0.45	86	2.51189e-09	8.6	Elongation factor 1-alpha 1 OS=Rattus norvegicus OX=10116 GN=Eef1a1 PE=2 SV=1
CYC_RAT	P62898	1.46	86	2.51189e-09	8.6	Cytochrome c somatic OS=Rattus norvegicus OX=10116 GN=Cycs PE=1 SV=2
SODM_RAT	P07895	1.4	85	3.16228e-09	8.5	Superoxide dismutase [Mn] mitochondrial OS=Rattus norvegicus OX=10116 GN=Sod2 PE=1 SV=2
A0A0G2K151_RAT	A0A0G2K151	0.44	84.69	3.39625e-09	8.469	Apolipoprotein E OS=Rattus norvegicus OX=10116 GN=Apoe PE=1 SV=1
Q65ZS7_RAT	Q65ZS7	0.44	84.69	3.39625e-09	8.469	Rat apolipoprotein E protein OS=Rattus norvegicus OX=10116 PE=3 SV=1
Q6PAH0_RAT	Q6PAH0	0.44	84.69	3.39625e-09	8.469	Apolipoprotein E OS=Rattus norvegicus OX=10116 GN=Apoe PE=2 SV=1
APOE_RAT	P02650	0.44	84.69	3.39625e-09	8.469	Apolipoprotein E OS=Rattus norvegicus OX=10116 GN=Apoe PE=1 SV=2
LDHB_RAT	P42123	1.42	84.4	3.63078e-09	8.44	L-lactate dehydrogenase B chain OS=Rattus norvegicus OX=10116 GN=Ldhb PE=1 SV=2
SYUA_RAT	P37377	0.39	84.3	3.71535e-09	8.43	Alpha-synuclein OS=Rattus norvegicus OX=10116 GN=Snca PE=1 SV=1
VDAC2_RAT	P81155	0.44	84.2	3.80189e-09	8.42	Voltage-dependent anion-selective channel protein 2 OS=Rattus norvegicus OX=10116 GN=Vdac2 PE=1 SV=2
M0RD75_RAT	M0RD75	2.25	82.98	5.03501e-09	8.298	40S ribosomal protein S6 OS=Rattus norvegicus OX=10116 GN=Rps6 PE=1 SV=1
RS6_RAT	P62755	2.25	82.98	5.03501e-09	8.298	40S ribosomal protein S6 OS=Rattus norvegicus OX=10116 GN=Rps6 PE=1 SV=1
PRRT1_RAT	Q6MG82	0.27	82.6	5.49541e-09	8.26	Proline-rich transmembrane protein 1 OS=Rattus norvegicus OX=10116 GN=Prrt1 PE=1 SV=2
WIPF3_RAT	Q9Z0G8	0.45	82.48	5.64937e-09	8.248	WAS/WASL-interacting protein family member 3 OS=Rattus norvegicus OX=10116 GN=Wipf3 PE=1 SV=1
WIPF3_RAT	Q9Z0G8-2	0.45	82.48	5.64937e-09	8.248	Isoform 2 of WAS/WASL-interacting protein family member 3 OS=Rattus norvegicus OX=10116 GN=Wipf3
CPLX2_RAT	P84087	0.45	82.4	5.7544e-09	8.24	Complexin-2 OS=Rattus norvegicus OX=10116 GN=Cplx2 PE=1 SV=1
ATPO_RAT	Q06647	0.46	82.1	6.16595e-09	8.21	ATP synthase subunit O mitochondrial OS=Rattus norvegicus OX=10116 GN=Atp5po PE=1 SV=1
HS90A_RAT	P82995	1.47	82	6.30957e-09	8.2	Heat shock protein HSP 90-alpha OS=Rattus norvegicus OX=10116 GN=Hsp90aa1 PE=1 SV=3
FSCN1_RAT	P85845	0.48	81.02	7.90679e-09	8.102	Fascin OS=Rattus norvegicus OX=10116 GN=Fscn1 PE=1 SV=2
A0A0G2JTB1_RAT	A0A0G2JTB1	0.39	80.46	8.99498e-09	8.046	Glutathione S-transferase OS=Rattus norvegicus OX=10116 GN=Gsta3 PE=3 SV=1
A0A0G2K8Q5_RAT	A0A0G2K8Q5	0.39	80.46	8.99498e-09	8.046	Glutathione S-transferase OS=Rattus norvegicus OX=10116 GN=Gsta3 PE=3 SV=1
B6DYP7_RAT	B6DYP7	0.48	80.46	8.99498e-09	8.046	Glutathione transferase OS=Rattus norvegicus OX=10116 GN=Gsta2 PE=2 SV=1
B6DYP8_RAT	B6DYP8	0.45	80.46	8.99498e-09	8.046	Glutathione S-transferase OS=Rattus norvegicus OX=10116 GN=Gsta1 PE=2 SV=1
F7F2H5_RAT	F7F2H5	0.48	80.46	8.99498e-09	8.046	Glutathione transferase OS=Rattus norvegicus OX=10116 GN=Gsta2 PE=3 SV=2
Q4FZZ3_RAT	Q4FZZ3	0.48	80.46	8.99498e-09	8.046	Glutathione transferase OS=Rattus norvegicus OX=10116 GN=Gsta5 PE=2 SV=1
Q63232_RAT	Q63232	0.48	80.46	8.99498e-09	8.046	Rat liver glutathione S-transferase Ya subunit mRNA (Fragment) OS=Rattus norvegicus OX=10116 PE=2 SV=1
Q9JLX3_RAT	Q9JLX3	0.45	80.46	8.99498e-09	8.046	Glutathione S-transferase (Fragment) OS=Rattus norvegicus OX=10116 GN=GST PE=2 SV=1
GSTA1_RAT	P00502	0.48	80.46	8.99498e-09	8.046	Glutathione S-transferase alpha-1 OS=Rattus norvegicus OX=10116 GN=Gsta1 PE=1 SV=3
GSTA2_RAT	P04903	0.48	80.46	8.99498e-09	8.046	Glutathione S-transferase alpha-2 OS=Rattus norvegicus OX=10116 GN=Gsta2 PE=1 SV=2
GSTA5_RAT	P46418	0.39	80.46	8.99498e-09	8.046	Glutathione S-transferase alpha-5 OS=Rattus norvegicus OX=10116 GN=Gsta5 PE=1 SV=2
PGAM1_RAT	P25113	1.41	80.4	9.12011e-09	8.04	Phosphoglycerate mutase 1 OS=Rattus norvegicus OX=10116 GN=Pgam1 PE=1 SV=4
A0A0A0MY16_RAT	A0A0A0MY16	0.45	80.23	9.48418e-09	8.023	Cell adhesion molecule 2 OS=Rattus norvegicus OX=10116 GN=Cadm2 PE=1 SV=2
A0A0G2K5U6_RAT	A0A0G2K5U6	0.45	80.23	9.48418e-09	8.023	Cell adhesion molecule 2 OS=Rattus norvegicus OX=10116 GN=Cadm2 PE=1 SV=1
CADM2_RAT	Q1WIM2	0.45	80.23	9.48418e-09	8.023	Cell adhesion molecule 2 OS=Rattus norvegicus OX=10116 GN=Cadm2 PE=1 SV=2
CADM2_RAT	Q1WIM2-2	0.45	80.23	9.48418e-09	8.023	Isoform 2 of Cell adhesion molecule 2 OS=Rattus norvegicus OX=10116 GN=Cadm2
A0A0G2JW88_RAT	A0A0G2JW88	0.45	79.84	1.03753e-08	7.984	Microtubule-associated protein OS=Rattus norvegicus OX=10116 GN=Map4 PE=1 SV=1
MAP4_RAT	Q5M7W5	0.45	79.84	1.03753e-08	7.984	Microtubule-associated protein 4 OS=Rattus norvegicus OX=10116 GN=Map4 PE=1 SV=1
MAP4_RAT	Q5M7W5-2	0.45	79.84	1.03753e-08	7.984	Isoform 2 of Microtubule-associated protein 4 OS=Rattus norvegicus OX=10116 GN=Map4
1433B_RAT	P35213	0.48	79.2	1.20226e-08	7.92	14-3-3 protein beta/alpha OS=Rattus norvegicus OX=10116 GN=Ywhab PE=1 SV=3
EF2_RAT	P05197	0.44	78.3	1.47911e-08	7.83	Elongation factor 2 OS=Rattus norvegicus OX=10116 GN=Eef2 PE=1 SV=4
TBB2B_RAT	Q3KRE8	0.46	78.25	1.49624e-08	7.825	Tubulin beta-2B chain OS=Rattus norvegicus OX=10116 GN=Tubb2b PE=1 SV=1
SYUA_RAT	P37377-2	0.39	78.2	1.51356e-08	7.82	Isoform Syn2 of Alpha-synuclein OS=Rattus norvegicus OX=10116 GN=Snca
COF1_RAT	P45592	0.49	78	1.58489e-08	7.8	Cofilin-1 OS=Rattus norvegicus OX=10116 GN=Cfl1 PE=1 SV=3
1433G_RAT	P61983	0.43	78	1.58489e-08	7.8	14-3-3 protein gamma OS=Rattus norvegicus OX=10116 GN=Ywhag PE=1 SV=2
1433E_RAT	P62260	0.4	78	1.58489e-08	7.8	14-3-3 protein epsilon OS=Rattus norvegicus OX=10116 GN=Ywhae PE=1 SV=1
TMED7_RAT	D3ZTX0	2.45	76.56	2.208e-08	7.656	Transmembrane emp24 domain-containing protein 7 OS=Rattus norvegicus OX=10116 GN=Tmed7 PE=1 SV=1
SIR2_RAT	Q5RJQ4	1.56	76.47	2.25424e-08	7.647	NAD-dependent protein deacetylase sirtuin-2 OS=Rattus norvegicus OX=10116 GN=Sirt2 PE=1 SV=1
Q8CHN7_RAT	Q8CHN7	2.17	76.02	2.50035e-08	7.602	Calmodulin regulator protein PCP4 OS=Rattus norvegicus OX=10116 GN=Pcp4 PE=2 SV=1
PCP4_RAT	P63055	2.17	76.02	2.50035e-08	7.602	Calmodulin regulator protein PCP4 OS=Rattus norvegicus OX=10116 GN=Pcp4 PE=1 SV=2
A0A096MJM1_RAT	A0A096MJM1	0.48	75.62	2.74157e-08	7.562	Ras homolog family member G (Fragment) OS=Rattus norvegicus OX=10116 GN=Rhog PE=1 SV=6
A0A096MK75_RAT	A0A096MK75	0.52	75.62	2.74157e-08	7.562	Ras homolog family member G (Fragment) OS=Rattus norvegicus OX=10116 GN=Rhog PE=1 SV=1
Q32PX6_RAT	Q32PX6	0.48	75.62	2.74157e-08	7.562	Ras homolog family member G OS=Rattus norvegicus OX=10116 GN=Rhog PE=1 SV=1
Q6AY21_RAT	Q6AY21	0.46	75.53	2.79898e-08	7.553	G3BP stress granule assembly factor 2 OS=Rattus norvegicus OX=10116 GN=G3bp2 PE=1 SV=1
A0A0G2K162_RAT	A0A0G2K162	0.46	74.39	3.63915e-08	7.439	Erythrocyte membrane protein band 4.1-like 2 OS=Rattus norvegicus OX=10116 GN=Epb41l2 PE=1 SV=1
D3ZAY2_RAT	D3ZAY2	0.46	74.39	3.63915e-08	7.439	Erythrocyte membrane protein band 4.1-like 2 OS=Rattus norvegicus OX=10116 GN=Epb41l2 PE=1 SV=3
D3ZAY7_RAT	D3ZAY7	0.46	74.39	3.63915e-08	7.439	Erythrocyte membrane protein band 4.1-like 2 OS=Rattus norvegicus OX=10116 GN=Epb41l2 PE=1 SV=3
D3ZDT1_RAT	D3ZDT1	0.46	74.39	3.63915e-08	7.439	Erythrocyte membrane protein band 4.1-like 2 OS=Rattus norvegicus OX=10116 GN=Epb41l2 PE=1 SV=3
D3ZM69_RAT	D3ZM69	0.46	74.39	3.63915e-08	7.439	Erythrocyte membrane protein band 4.1-like 2 OS=Rattus norvegicus OX=10116 GN=Epb41l2 PE=1 SV=2
COX41_RAT	P10888	1.4	74.2	3.80189e-08	7.42	Cytochrome c oxidase subunit 4 isoform 1 mitochondrial OS=Rattus norvegicus OX=10116 GN=Cox4i1 PE=1 SV=1
AP2M1_RAT	P84092	0.48	72.6	5.49541e-08	7.26	AP-2 complex subunit mu OS=Rattus norvegicus OX=10116 GN=Ap2m1 PE=1 SV=1
H31_RAT	Q6LED0	0.43	72.4	5.7544e-08	7.24	Histone H3.1 OS=Rattus norvegicus OX=10116 PE=1 SV=3
PACN1_RAT	Q9Z0W5	0.39	72.4	5.7544e-08	7.24	Protein kinase C and casein kinase substrate in neurons protein 1 OS=Rattus norvegicus OX=10116 GN=Pacsin1 PE=1 SV=1
ACTB_RAT	P60711	0.41	72	6.30957e-08	7.2	Actin cytoplasmic 1 OS=Rattus norvegicus OX=10116 GN=Actb PE=1 SV=1
A0A0G2K613_RAT	A0A0G2K613	0.47	71.42	7.21107e-08	7.142	Uncharacterized protein OS=Rattus norvegicus OX=10116 PE=3 SV=1
MRP_RAT	Q9EPH2	0.47	71.42	7.21107e-08	7.142	MARCKS-related protein OS=Rattus norvegicus OX=10116 GN=Marcksl1 PE=2 SV=3
H33_RAT	P84245	0.43	71.4	7.24436e-08	7.14	Histone H3.3 OS=Rattus norvegicus OX=10116 GN=H3-3b PE=1 SV=2
H2B1_RAT	Q00715	0.38	71.4	7.24436e-08	7.14	Histone H2B type 1 OS=Rattus norvegicus OX=10116 PE=1 SV=2
B1WBM0_RAT	B1WBM0	0.47	71.35	7.32825e-08	7.135	Tetraspanin OS=Rattus norvegicus OX=10116 GN=Cd9 PE=2 SV=1
CD9_RAT	P40241	0.47	71.35	7.32825e-08	7.135	CD9 antigen OS=Rattus norvegicus OX=10116 GN=Cd9 PE=1 SV=2
A0A0G2K657_RAT	A0A0G2K657	0.48	71.27	7.46449e-08	7.127	Opioid-binding protein/cell adhesion molecule OS=Rattus norvegicus OX=10116 GN=Opcml PE=4 SV=1
F1M2I5_RAT	F1M2I5	0.48	71.27	7.46449e-08	7.127	Opioid-binding protein/cell adhesion molecule OS=Rattus norvegicus OX=10116 GN=Opcml PE=4 SV=3
OPCM_RAT	P32736	0.48	71.27	7.46449e-08	7.127	Opioid-binding protein/cell adhesion molecule OS=Rattus norvegicus OX=10116 GN=Opcml PE=1 SV=2
OPCM_RAT	P32736-2	0.48	71.27	7.46449e-08	7.127	Isoform 2 of Opioid-binding protein/cell adhesion molecule OS=Rattus norvegicus OX=10116 GN=Opcml
G3V6P8_RAT	G3V6P8	0.48	70.77	8.37529e-08	7.077	Guanine nucleotide-binding protein subunit gamma OS=Rattus norvegicus OX=10116 GN=Gng12 PE=1 SV=1
O35359_RAT	O35359	0.48	70.77	8.37529e-08	7.077	Guanine nucleotide-binding protein subunit gamma (Fragment) OS=Rattus norvegicus OX=10116 PE=2 SV=1
Q45QK0_RAT	Q45QK0	0.48	70.77	8.37529e-08	7.077	Guanine nucleotide binding protein gamma 12 (Fragment) OS=Rattus norvegicus OX=10116 GN=Gng12 PE=2 SV=1
TBB2A_RAT	P85108	0.42	70.6	8.70964e-08	7.06	Tubulin beta-2A chain OS=Rattus norvegicus OX=10116 GN=Tubb2a PE=1 SV=1
A0A0G2K021_RAT	A0A0G2K021	0.37	70.3	9.33254e-08	7.03	Thymosin beta OS=Rattus norvegicus OX=10116 PE=3 SV=1
M0R7Y9_RAT	M0R7Y9	0.37	70.3	9.33254e-08	7.03	Thymosin beta OS=Rattus norvegicus OX=10116 PE=3 SV=2
TYB4_RAT	P62329	0.48	70.3	9.33254e-08	7.03	Thymosin beta-4 OS=Rattus norvegicus OX=10116 GN=Tmsb4x PE=1 SV=2
CNTP1_RAT	P97846	0.45	70.19	9.57194e-08	7.019	Contactin-associated protein 1 OS=Rattus norvegicus OX=10116 GN=Cntnap1 PE=1 SV=1
F1M7V6_RAT	F1M7V6	0.48	69.72	1.0666e-07	6.972	Cell adhesion molecule 4 OS=Rattus norvegicus OX=10116 GN=Cadm4 PE=1 SV=2
CADM4_RAT	Q1WIM1	0.48	69.72	1.0666e-07	6.972	Cell adhesion molecule 4 OS=Rattus norvegicus OX=10116 GN=Cadm4 PE=1 SV=1
CANB1_RAT	P63100	0.41	68.4	1.44544e-07	6.84	Calcineurin subunit B type 1 OS=Rattus norvegicus OX=10116 GN=Ppp3r1 PE=1 SV=2
CANB1_RAT	P63100-2	0.41	68.4	1.44544e-07	6.84	Isoform 2 of Calcineurin subunit B type 1 OS=Rattus norvegicus OX=10116 GN=Ppp3r1
TCPG_RAT	Q6P502	0.49	68.4	1.44544e-07	6.84	T-complex protein 1 subunit gamma OS=Rattus norvegicus OX=10116 GN=Cct3 PE=1 SV=1
SYNJ1_RAT	Q62910-2	0.46	68.2	1.51356e-07	6.82	Isoform 2 of Synaptojanin-1 OS=Rattus norvegicus OX=10116 GN=Synj1
TERA_RAT	P46462	0.44	68	1.58489e-07	6.8	Transitional endoplasmic reticulum ATPase OS=Rattus norvegicus OX=10116 GN=Vcp PE=1 SV=3
NOE1_RAT	Q62609	0.48	67.91	1.61808e-07	6.791	Noelin OS=Rattus norvegicus OX=10116 GN=Olfm1 PE=1 SV=1
NOE1_RAT	Q62609-2	0.43	67.91	1.61808e-07	6.791	Isoform 2 of Noelin OS=Rattus norvegicus OX=10116 GN=Olfm1
NOE1_RAT	Q62609-3	0.49	67.91	1.61808e-07	6.791	Isoform 3 of Noelin OS=Rattus norvegicus OX=10116 GN=Olfm1
HXK1_RAT	P05708	0.49	67.3	1.86209e-07	6.73	Hexokinase-1 OS=Rattus norvegicus OX=10116 GN=Hk1 PE=1 SV=4
Q6MFX9_RAT	Q6MFX9	0.49	67.24	1.88799e-07	6.724	Myelin-oligodendrocyte glycoprotein OS=Rattus norvegicus OX=10116 GN=Mog PE=1 SV=1
MOG_RAT	Q63345	0.49	67.24	1.88799e-07	6.724	Myelin-oligodendrocyte glycoprotein OS=Rattus norvegicus OX=10116 GN=Mog PE=1 SV=1
D4A435_RAT	D4A435	0.49	66.61	2.18273e-07	6.661	Intercellular adhesion molecule 5 OS=Rattus norvegicus OX=10116 GN=Icam5 PE=1 SV=1
B2RZ27_RAT	B2RZ27	0.49	66.52	2.22844e-07	6.652	SH3 domain binding glutamic acid-rich protein-like 3 OS=Rattus norvegicus OX=10116 GN=Sh3bgrl3 PE=1 SV=1
REEP5_RAT	B2RZ37	0.48	66.14	2.4322e-07	6.614	Receptor expression-enhancing protein 5 OS=Rattus norvegicus OX=10116 GN=Reep5 PE=1 SV=1
A0A0G2K4G3_RAT	A0A0G2K4G3	0.39	65.52	2.80543e-07	6.552	NEDD8 OS=Rattus norvegicus OX=10116 GN=Nedd8 PE=1 SV=1
NEDD8_RAT	Q71UE8	0.39	65.52	2.80543e-07	6.552	NEDD8 OS=Rattus norvegicus OX=10116 GN=Nedd8 PE=1 SV=1
A0A0G2K350_RAT	A0A0G2K350	0.49	65.31	2.94442e-07	6.531	NSF attachment protein gamma OS=Rattus norvegicus OX=10116 GN=Napg PE=1 SV=1
D4A0E2_RAT	D4A0E2	0.49	65.31	2.94442e-07	6.531	NSF attachment protein gamma OS=Rattus norvegicus OX=10116 GN=Napg PE=1 SV=1
PHB_RAT	P67779	0.49	64.5	3.54813e-07	6.45	Prohibitin OS=Rattus norvegicus OX=10116 GN=Phb PE=1 SV=1
VAMP2_RAT	P63045	0.46	64.2	3.80189e-07	6.42	Vesicle-associated membrane protein 2 OS=Rattus norvegicus OX=10116 GN=Vamp2 PE=1 SV=2
VAPA_RAT	Q9Z270	0.43	64	3.98107e-07	6.4	Vesicle-associated membrane protein-associated protein A OS=Rattus norvegicus OX=10116 GN=Vapa PE=1 SV=3
THY1_RAT	P01830	0.5	63.2	4.7863e-07	6.32	Thy-1 membrane glycoprotein OS=Rattus norvegicus OX=10116 GN=Thy1 PE=1 SV=1
SDHA_RAT	Q920L2	0.45	62.5	5.62341e-07	6.25	Succinate dehydrogenase [ubiquinone] flavoprotein subunit mitochondrial OS=Rattus norvegicus OX=10116 GN=Sdha PE=1 SV=1
BASP1_RAT	Q05175	0.5	62.31	5.87489e-07	6.231	Brain acid soluble protein 1 OS=Rattus norvegicus OX=10116 GN=Basp1 PE=1 SV=2
A0A0G2K7W8_RAT	A0A0G2K7W8	0.48	60.95	8.03526e-07	6.095	Histidine triad nucleotide-binding protein 3 OS=Rattus norvegicus OX=10116 GN=Hint3 PE=1 SV=1
F1M9G8_RAT	F1M9G8	0.49	60.95	8.03526e-07	6.095	Histidine triad nucleotide-binding protein 3 OS=Rattus norvegicus OX=10116 GN=Hint3 PE=1 SV=1
HINT3_RAT	Q8K3P7	0.49	60.95	8.03526e-07	6.095	Adenosine 5'-monophosphoramidase HINT3 OS=Rattus norvegicus OX=10116 GN=Hint3 PE=2 SV=2
A0A1W2Q658_RAT	A0A1W2Q658	0.27	60.57	8.77001e-07	6.057	Glial fibrillary acidic protein (Fragment) OS=Rattus norvegicus OX=10116 GN=Gfap PE=1 SV=1
A0A1W2Q6C8_RAT	A0A1W2Q6C8	0.58	60.57	8.77001e-07	6.057	Glial fibrillary acidic protein (Fragment) OS=Rattus norvegicus OX=10116 GN=Gfap PE=1 SV=1
A1E251_RAT	A1E251	0.51	60.57	8.77001e-07	6.057	Glial fibrillary acidic protein beta (Fragment) OS=Rattus norvegicus OX=10116 GN=Gfap PE=2 SV=1
A1E252_RAT	A1E252	0.58	60.57	8.77001e-07	6.057	Glial fibrillary acidic protein (Fragment) OS=Rattus norvegicus OX=10116 GN=Gfap PE=2 SV=1
GFAP_RAT	P47819	0.51	60.57	8.77001e-07	6.057	Glial fibrillary acidic protein OS=Rattus norvegicus OX=10116 GN=Gfap PE=1 SV=2
GFAP_RAT	P47819-2	0.51	60.57	8.77001e-07	6.057	Isoform 2 of Glial fibrillary acidic protein OS=Rattus norvegicus OX=10116 GN=Gfap
GFAP_RAT	P47819-3	0.51	60.57	8.77001e-07	6.057	Isoform 3 of Glial fibrillary acidic protein OS=Rattus norvegicus OX=10116 GN=Gfap
A0A0G2K6W0_RAT	A0A0G2K6W0	0.51	60.52	8.87156e-07	6.052	Ubiquitin-like domain-containing protein OS=Rattus norvegicus OX=10116 PE=1 SV=1
D4A0J6_RAT	D4A0J6	0.58	60.52	8.87156e-07	6.052	40S ribosomal protein S27a OS=Rattus norvegicus OX=10116 PE=3 SV=3
F1LML2_RAT	F1LML2	0.5	60.52	8.87156e-07	6.052	Polyubiquitin-C OS=Rattus norvegicus OX=10116 GN=Ubc PE=4 SV=1
F1LU69_RAT	F1LU69	0.55	60.52	8.87156e-07	6.052	40S ribosomal protein S27a OS=Rattus norvegicus OX=10116 GN=Rps27a-ps28 PE=3 SV=3
F1M927_RAT	F1M927	0.58	60.52	8.87156e-07	6.052	40S ribosomal protein S27a OS=Rattus norvegicus OX=10116 PE=3 SV=2
Q5FWT0_RAT	Q5FWT0	0.5	60.52	8.87156e-07	6.052	Ubc protein (Fragment) OS=Rattus norvegicus OX=10116 GN=Ubc PE=2 SV=1
Q6P7R7_RAT	Q6P7R7	0.5	60.52	8.87156e-07	6.052	60S ribosomal protein L40 OS=Rattus norvegicus OX=10116 GN=Uba52 PE=2 SV=1
Q6PED0_RAT	Q6PED0	0.5	60.52	8.87156e-07	6.052	40S ribosomal protein S27a OS=Rattus norvegicus OX=10116 GN=Rps27a PE=2 SV=1
UBB_RAT	P0CG51	0.5	60.52	8.87156e-07	6.052	Polyubiquitin-B OS=Rattus norvegicus OX=10116 GN=Ubb PE=1 SV=1
RS27A_RAT	P62982	0.5	60.52	8.87156e-07	6.052	Ubiquitin-40S ribosomal protein S27a OS=Rattus norvegicus OX=10116 GN=Rps27a PE=1 SV=2
RL40_RAT	P62986	0.5	60.52	8.87156e-07	6.052	Ubiquitin-60S ribosomal protein L40 OS=Rattus norvegicus OX=10116 GN=Uba52 PE=1 SV=2
UBC_RAT	Q63429	0.5	60.52	8.87156e-07	6.052	Polyubiquitin-C OS=Rattus norvegicus OX=10116 GN=Ubc PE=1 SV=1
HPCA_RAT	P84076	0.51	59.9	1.02329e-06	5.99	Neuron-specific calcium-binding protein hippocalcin OS=Rattus norvegicus OX=10116 GN=Hpca PE=1 SV=2
CDC42_RAT	Q8CFN2-2	0.51	59.74	1.0617e-06	5.974	Isoform 2 of Cell division control protein 42 homolog OS=Rattus norvegicus OX=10116 GN=Cdc42
RHOQ_RAT	Q9JJL4	0.51	59.74	1.0617e-06	5.974	Rho-related GTP-binding protein RhoQ OS=Rattus norvegicus OX=10116 GN=Rhoq PE=2 SV=1
A0A0G2K585_RAT	A0A0G2K585	0.51	59.07	1.2388e-06	5.907	Actin-related protein 2/3 complex subunit 5 OS=Rattus norvegicus OX=10116 GN=Arpc5 PE=1 SV=1
A0A0U1RRQ2_RAT	A0A0U1RRQ2	0.49	59.07	1.2388e-06	5.907	Actin-related protein 2/3 complex subunit 5 (Fragment) OS=Rattus norvegicus OX=10116 GN=Arpc5 PE=1 SV=1
NCDN_RAT	O35095	0.51	59.01	1.25603e-06	5.901	Neurochondrin OS=Rattus norvegicus OX=10116 GN=Ncdn PE=1 SV=2
A0A0G2K6T9_RAT	A0A0G2K6T9	0.51	58.89	1.29122e-06	5.889	Protocadherin 1 OS=Rattus norvegicus OX=10116 GN=Pcdh1 PE=1 SV=1
Q00A22_RAT	Q00A22	0.54	58.89	1.29122e-06	5.889	Protocadherin 1 (Fragment) OS=Rattus norvegicus OX=10116 PE=2 SV=1
CNTN1_RAT	Q63198	0.37	58.6	1.38038e-06	5.86	Contactin-1 OS=Rattus norvegicus OX=10116 GN=Cntn1 PE=1 SV=2
B4F773_RAT	B4F773	0.51	58.28	1.48594e-06	5.828	Protein tweety homolog OS=Rattus norvegicus OX=10116 GN=Ttyh1 PE=1 SV=1
TTYH1_RAT	P0C5X8	0.51	58.28	1.48594e-06	5.828	Protein tweety homolog 1 OS=Rattus norvegicus OX=10116 GN=Ttyh1 PE=1 SV=1
UBE2N_RAT	Q9EQX9	1.4	58.2	1.51356e-06	5.82	Ubiquitin-conjugating enzyme E2 N OS=Rattus norvegicus OX=10116 GN=Ube2n PE=1 SV=1
VDAC1_RAT	Q9Z2L0	0.41	58.2	1.51356e-06	5.82	Voltage-dependent anion-selective channel protein 1 OS=Rattus norvegicus OX=10116 GN=Vdac1 PE=1 SV=4
CAH2_RAT	P27139	0.51	57.99	1.58855e-06	5.799	Carbonic anhydrase 2 OS=Rattus norvegicus OX=10116 GN=Ca2 PE=1 SV=2
DPYL3_RAT	Q62952	0.37	57.4	1.8197e-06	5.74	Dihydropyrimidinase-related protein 3 OS=Rattus norvegicus OX=10116 GN=Dpysl3 PE=1 SV=2
F1M2K3_RAT	F1M2K3	0.52	57.28	1.87068e-06	5.728	Small ubiquitin-related modifier OS=Rattus norvegicus OX=10116 GN=Sumo2 PE=3 SV=2
SUMO2_RAT	P61959	0.52	57.28	1.87068e-06	5.728	Small ubiquitin-related modifier 2 OS=Rattus norvegicus OX=10116 GN=Sumo2 PE=1 SV=1
SUMO3_RAT	Q5XIF4	0.52	57.28	1.87068e-06	5.728	Small ubiquitin-related modifier 3 OS=Rattus norvegicus OX=10116 GN=Sumo3 PE=3 SV=1
CH10_RAT	P26772	1.35	57.2	1.90546e-06	5.72	10 kDa heat shock protein mitochondrial OS=Rattus norvegicus OX=10116 GN=Hspe1 PE=1 SV=3
A0A0G2K207_RAT	A0A0G2K207	0.54	57.06	1.96789e-06	5.706	Sodium channel protein OS=Rattus norvegicus OX=10116 GN=Scn2a PE=1 SV=1
F1M9G9_RAT	F1M9G9	0.54	57.06	1.96789e-06	5.706	Sodium channel protein OS=Rattus norvegicus OX=10116 GN=Scn2a PE=1 SV=3
ANXA3_RAT	P14669	0.52	56.83	2.07491e-06	5.683	Annexin A3 OS=Rattus norvegicus OX=10116 GN=Anxa3 PE=1 SV=4
FKB1A_RAT	Q62658	0.52	56.83	2.07491e-06	5.683	Peptidyl-prolyl cis-trans isomerase FKBP1A OS=Rattus norvegicus OX=10116 GN=Fkbp1a PE=1 SV=3
M0RDJ4_RAT	M0RDJ4	0.52	56.45	2.26464e-06	5.645	Glia maturation factor OS=Rattus norvegicus OX=10116 GN=Gmfb PE=1 SV=2
DCTN2_RAT	Q6AYH5	0.48	56.4	2.29087e-06	5.64	Dynactin subunit 2 OS=Rattus norvegicus OX=10116 GN=Dctn2 PE=1 SV=1
VATE1_RAT	Q6PCU2	0.42	56.4	2.29087e-06	5.64	V-type proton ATPase subunit E 1 OS=Rattus norvegicus OX=10116 GN=Atp6v1e1 PE=1 SV=1
Q6P6Q5_RAT	Q6P6Q5	0.52	56.16	2.42103e-06	5.616	Amyloid-beta A4 protein OS=Rattus norvegicus OX=10116 GN=App PE=1 SV=1
A4_RAT	P08592	0.52	56.16	2.42103e-06	5.616	Amyloid-beta precursor protein OS=Rattus norvegicus OX=10116 GN=App PE=1 SV=2
A4_RAT	P08592-2	0.52	56.16	2.42103e-06	5.616	Isoform APP695 of Amyloid-beta precursor protein OS=Rattus norvegicus OX=10116 GN=App
D3ZP59_RAT	D3ZP59	0.52	56.14	2.4322e-06	5.614	Nucleophosmin OS=Rattus norvegicus OX=10116 PE=1 SV=2
D3ZXI2_RAT	D3ZXI2	0.52	56.14	2.4322e-06	5.614	Nucleophosmin OS=Rattus norvegicus OX=10116 PE=3 SV=2
NPM_RAT	P13084	0.52	56.14	2.4322e-06	5.614	Nucleophosmin OS=Rattus norvegicus OX=10116 GN=Npm1 PE=1 SV=1
NPM_RAT	P13084-2	0.52	56.14	2.4322e-06	5.614	Isoform B23.2 of Nucleophosmin OS=Rattus norvegicus OX=10116 GN=Npm1
H4_RAT	P62804	0.43	56	2.51189e-06	5.6	Histone H4 OS=Rattus norvegicus OX=10116 GN=H4c2 PE=1 SV=2
NDKA_RAT	Q05982	0.41	56	2.51189e-06	5.6	Nucleoside diphosphate kinase A OS=Rattus norvegicus OX=10116 GN=Nme1 PE=1 SV=1
A0A096MJE6_RAT	A0A096MJE6	0.52	55.29	2.95801e-06	5.529	Tenascin R isoform CRA_b OS=Rattus norvegicus OX=10116 GN=Tnr PE=1 SV=1
F1LQ63_RAT	F1LQ63	0.57	55.29	2.95801e-06	5.529	Tenascin-R OS=Rattus norvegicus OX=10116 GN=Tnr PE=1 SV=3
TENR_RAT	Q05546	0.57	55.29	2.95801e-06	5.529	Tenascin-R OS=Rattus norvegicus OX=10116 GN=Tnr PE=1 SV=1
TENR_RAT	Q05546-2	0.57	55.29	2.95801e-06	5.529	Isoform 2 of Tenascin-R OS=Rattus norvegicus OX=10116 GN=Tnr
A0A6F8X2H2_RAT	A0A6F8X2H2	0.62	54.94	3.20627e-06	5.494	Annexin OS=Rattus norvegicus OX=10116 GN=Anxa5 PE=2 SV=1
O70371_RAT	O70371	0.52	54.94	3.20627e-06	5.494	Annexin (Fragment) OS=Rattus norvegicus OX=10116 PE=2 SV=1
Q66HH8_RAT	Q66HH8	0.52	54.94	3.20627e-06	5.494	Annexin OS=Rattus norvegicus OX=10116 GN=Anxa5 PE=1 SV=1
CSRP1_RAT	P47875	0.52	54.92	3.22107e-06	5.492	Cysteine and glycine-rich protein 1 OS=Rattus norvegicus OX=10116 GN=Csrp1 PE=1 SV=2
A0A0G2K774_RAT	A0A0G2K774	0.42	54.67	3.41193e-06	5.467	Ermin OS=Rattus norvegicus OX=10116 GN=Ermn PE=1 SV=1
ERMIN_RAT	Q5RJL0	0.42	54.67	3.41193e-06	5.467	Ermin OS=Rattus norvegicus OX=10116 GN=Ermn PE=1 SV=1
ERMIN_RAT	Q5RJL0-2	0.42	54.67	3.41193e-06	5.467	Isoform 2 of Ermin OS=Rattus norvegicus OX=10116 GN=Ermn
CX7A2_RAT	P35171	1.42	54.6	3.46737e-06	5.46	Cytochrome c oxidase subunit 7A2 mitochondrial OS=Rattus norvegicus OX=10116 GN=Cox7a2 PE=1 SV=1
CNDP2_RAT	Q6Q0N1	0.42	54.6	3.46737e-06	5.46	Cytosolic non-specific dipeptidase OS=Rattus norvegicus OX=10116 GN=Cndp2 PE=1 SV=1
GMFB_RAT	Q63228	0.32	54.4	3.63078e-06	5.44	Glia maturation factor beta OS=Rattus norvegicus OX=10116 GN=Gmfb PE=1 SV=2
AP180_RAT	Q05140	0.53	54.07	3.91742e-06	5.407	Clathrin coat assembly protein AP180 OS=Rattus norvegicus OX=10116 GN=Snap91 PE=1 SV=1
AP180_RAT	Q05140-2	0.53	54.07	3.91742e-06	5.407	Isoform 2 of Clathrin coat assembly protein AP180 OS=Rattus norvegicus OX=10116 GN=Snap91
VATB2_RAT	P62815	0.45	54	3.98107e-06	5.4	V-type proton ATPase subunit B brain isoform OS=Rattus norvegicus OX=10116 GN=Atp6v1b2 PE=1 SV=1
Q8CGQ3_RAT	Q8CGQ3	0.53	53.2	4.7863e-06	5.32	Harvey ras1 protein (Fragment) OS=Rattus norvegicus OX=10116 PE=4 SV=1
RASH_RAT	P20171	0.53	53.2	4.7863e-06	5.32	GTPase HRas OS=Rattus norvegicus OX=10116 GN=Hras PE=1 SV=2
SAP_RAT	P10960	0.45	52.2	6.0256e-06	5.22	Prosaposin OS=Rattus norvegicus OX=10116 GN=Psap PE=1 SV=1
ML12B_RAT	P18666	0.43	52.2	6.0256e-06	5.22	Myosin regulatory light chain 12B OS=Rattus norvegicus OX=10116 GN=Myl12b PE=1 SV=3
ATP5L_RAT	Q6PDU7	0.44	52.2	6.0256e-06	5.22	ATP synthase subunit g mitochondrial OS=Rattus norvegicus OX=10116 GN=Atp5mg PE=1 SV=2
PRDX1_RAT	Q63716	1.39	52	6.30957e-06	5.2	Peroxiredoxin-1 OS=Rattus norvegicus OX=10116 GN=Prdx1 PE=1 SV=1
B0BNK1_RAT	B0BNK1	0.53	51.96	6.36796e-06	5.196	RAB5C member RAS oncogene family OS=Rattus norvegicus OX=10116 GN=Rab5c PE=1 SV=1
CD59_RAT	P27274	0.53	51.92	6.42688e-06	5.192	CD59 glycoprotein OS=Rattus norvegicus OX=10116 GN=Cd59 PE=1 SV=2
A0A0G2JUV8_RAT	A0A0G2JUV8	0.52	51.77	6.65273e-06	5.177	Calcium/calmodulin-dependent protein kinase type II subunit alpha OS=Rattus norvegicus OX=10116 GN=Camk2a PE=1 SV=1
F1LZG4_RAT	F1LZG4	0.54	51.77	6.65273e-06	5.177	Calcium/calmodulin-dependent protein kinase type II subunit alpha OS=Rattus norvegicus OX=10116 GN=Camk2a PE=1 SV=3
Q5RKJ9_RAT	Q5RKJ9	0.54	51.77	6.65273e-06	5.177	RAB10 member RAS oncogene family OS=Rattus norvegicus OX=10116 GN=Rab10 PE=1 SV=1
Q7TQ88_RAT	Q7TQ88	0.54	51.77	6.65273e-06	5.177	Ac1075 (Fragment) OS=Rattus norvegicus OX=10116 PE=2 SV=1
KCC2A_RAT	P11275	0.54	51.77	6.65273e-06	5.177	Calcium/calmodulin-dependent protein kinase type II subunit alpha OS=Rattus norvegicus OX=10116 GN=Camk2a PE=1 SV=1
RAB10_RAT	P35281	0.55	51.77	6.65273e-06	5.177	Ras-related protein Rab-10 OS=Rattus norvegicus OX=10116 GN=Rab10 PE=1 SV=1
F1LU03_RAT	F1LU03	0.59	51.05	7.85236e-06	5.105	Gp_dh_N domain-containing protein OS=Rattus norvegicus OX=10116 PE=1 SV=3
A0A0G2JST3_RAT	A0A0G2JST3	0.54	51	7.94328e-06	5.1	Cytokeratin-1 OS=Rattus norvegicus OX=10116 GN=Krt1 PE=1 SV=1
SEPT2_RAT	Q91Y81	0.53	50.85	8.22243e-06	5.085	Septin-2 OS=Rattus norvegicus OX=10116 GN=Septin2 PE=1 SV=1
TCTP_RAT	P63029	0.54	50.6	8.70964e-06	5.06	Translationally-controlled tumor protein OS=Rattus norvegicus OX=10116 GN=Tpt1 PE=1 SV=1
GRIA2_RAT	P19491-2	1.85	50.51	8.89201e-06	5.051	Isoform Flip of Glutamate receptor 2 OS=Rattus norvegicus OX=10116 GN=Gria2
ATPA_RAT	P15999	0.46	50.4	9.12011e-06	5.04	ATP synthase subunit alpha mitochondrial OS=Rattus norvegicus OX=10116 GN=Atp5f1a PE=1 SV=2
B6DYQ7_RAT	B6DYQ7	0.54	50.23	9.48418e-06	5.023	GST class-pi OS=Rattus norvegicus OX=10116 GN=Gstp1 PE=2 SV=1
GSTP1_RAT	P04906	0.54	50.23	9.48418e-06	5.023	Glutathione S-transferase P OS=Rattus norvegicus OX=10116 GN=Gstp1 PE=1 SV=2
A0A0G2K3Z9_RAT	A0A0G2K3Z9	0.54	49.47	1.1298e-05	4.947	Peroxiredoxin-1 OS=Rattus norvegicus OX=10116 PE=3 SV=1
A0A0G2JWV4_RAT	A0A0G2JWV4	0.75	49.05	1.24451e-05	4.905	Coiled-coil domain-containing 113 OS=Rattus norvegicus OX=10116 GN=Ccdc113 PE=4 SV=1
D3ZCZ9_RAT	D3ZCZ9	0.54	49.05	1.24451e-05	4.905	NADH dehydrogenase [ubiquinone] iron-sulfur protein 6 mitochondrial OS=Rattus norvegicus OX=10116 GN=LOC100912599 PE=1 SV=1
NDUS6_RAT	P52504	0.52	49.05	1.24451e-05	4.905	NADH dehydrogenase [ubiquinone] iron-sulfur protein 6 mitochondrial OS=Rattus norvegicus OX=10116 GN=Ndufs6 PE=3 SV=1
A0A0G2K1A3_RAT	A0A0G2K1A3	0.54	48.64	1.36773e-05	4.864	Uncharacterized protein OS=Rattus norvegicus OX=10116 PE=4 SV=1
D4A720_RAT	D4A720	0.55	48.64	1.36773e-05	4.864	RCG61762 isoform CRA_d OS=Rattus norvegicus OX=10116 GN=Srsf7 PE=1 SV=1
Q4KLJ1_RAT	Q4KLJ1	0.55	48.64	1.36773e-05	4.864	RCG61762 isoform CRA_a OS=Rattus norvegicus OX=10116 GN=Sfrs7 PE=2 SV=1
A0A0G2JSL0_RAT	A0A0G2JSL0	0.55	48.42	1.4388e-05	4.842	Proteasome subunit beta OS=Rattus norvegicus OX=10116 GN=LOC100360846 PE=3 SV=1
Q5M9H4_RAT	Q5M9H4	0.56	48.42	1.4388e-05	4.842	Sodium/potassium-transporting ATPase subunit beta OS=Rattus norvegicus OX=10116 GN=Atp1b2 PE=1 SV=1
AT1B2_RAT	P13638	0.56	48.42	1.4388e-05	4.842	Sodium/potassium-transporting ATPase subunit beta-2 OS=Rattus norvegicus OX=10116 GN=Atp1b2 PE=1 SV=1
PSB6_RAT	P28073	0.55	48.42	1.4388e-05	4.842	Proteasome subunit beta type-6 OS=Rattus norvegicus OX=10116 GN=Psmb6 PE=1 SV=3
A0A0H2UHQ0_RAT	A0A0H2UHQ0	0.55	48.37	1.45546e-05	4.837	4F2 cell-surface antigen heavy chain OS=Rattus norvegicus OX=10116 GN=Slc3a2 PE=1 SV=1
PRIO_RAT	P13852	0.55	48.28	1.48594e-05	4.828	Major prion protein OS=Rattus norvegicus OX=10116 GN=Prnp PE=1 SV=2
PHB2_RAT	Q5XIH7	0.42	48.2	1.51356e-05	4.82	Prohibitin-2 OS=Rattus norvegicus OX=10116 GN=Phb2 PE=1 SV=1
A0A096MJQ1_RAT	A0A096MJQ1	0.54	47.99	1.58855e-05	4.799	Actin-related protein 2/3 complex subunit 1A (Fragment) OS=Rattus norvegicus OX=10116 GN=Arpc1a PE=1 SV=1
D3ZXP7_RAT	D3ZXP7	0.58	47.99	1.58855e-05	4.799	Actin-related protein 2/3 complex subunit 1A (Fragment) OS=Rattus norvegicus OX=10116 GN=Arpc1a PE=1 SV=3
Q6PCU9_RAT	Q6PCU9	0.6	47.99	1.58855e-05	4.799	Arpc1a protein OS=Rattus norvegicus OX=10116 GN=Arpc1a PE=2 SV=1
ARC1A_RAT	Q99PD4	0.55	47.99	1.58855e-05	4.799	Actin-related protein 2/3 complex subunit 1A OS=Rattus norvegicus OX=10116 GN=Arpc1a PE=2 SV=1
A0A5H1ZRV3_RAT	A0A5H1ZRV3	0.55	47.88	1.6293e-05	4.788	Tubulin polymerization-promoting protein OS=Rattus norvegicus OX=10116 GN=Tppp PE=1 SV=1
TPPP_RAT	D3ZQL7	0.55	47.88	1.6293e-05	4.788	Tubulin polymerization-promoting protein OS=Rattus norvegicus OX=10116 GN=Tppp PE=1 SV=1
A0A096MJ24_RAT	A0A096MJ24	0.44	47.82	1.65196e-05	4.782	Carbonyl reductase 1 OS=Rattus norvegicus OX=10116 GN=Cbr1 PE=1 SV=1
A0A0G2JSV2_RAT	A0A0G2JSV2	0.41	47.82	1.65196e-05	4.782	Carbonyl reductase [NADPH] 1-like OS=Rattus norvegicus OX=10116 GN=Cbr1 PE=1 SV=1
A0A0G2K658_RAT	A0A0G2K658	0.41	47.82	1.65196e-05	4.782	Carbonyl reductase [NADPH] 1-like OS=Rattus norvegicus OX=10116 GN=LOC102556347 PE=1 SV=1
B2GV72_RAT	B2GV72	0.41	47.82	1.65196e-05	4.782	Carbonyl reductase 3 OS=Rattus norvegicus OX=10116 GN=Cbr3 PE=1 SV=1
M0R3X6_RAT	M0R3X6	0.41	47.82	1.65196e-05	4.782	Carbonyl reductase [NADPH] 1-like OS=Rattus norvegicus OX=10116 GN=LOC102556347 PE=1 SV=1
O08559_RAT	O08559	0.41	47.82	1.65196e-05	4.782	Non-inducible carbony reductase OS=Rattus norvegicus OX=10116 PE=4 SV=1
CBR1_RAT	P47727	0.41	47.82	1.65196e-05	4.782	Carbonyl reductase [NADPH] 1 OS=Rattus norvegicus OX=10116 GN=Cbr1 PE=1 SV=2
F7EYB9_RAT	F7EYB9	0.55	47.78	1.66725e-05	4.778	Oligodendrocyte-myelin glycoprotein OS=Rattus norvegicus OX=10116 GN=Omg PE=1 SV=1
Q7TNM3_RAT	Q7TNM3	0.55	47.78	1.66725e-05	4.778	Oligodendrocyte-myelin glycoprotein OS=Rattus norvegicus OX=10116 PE=2 SV=1
Q7TQ25_RAT	Q7TQ25	0.55	47.78	1.66725e-05	4.778	Oligodendrocyte-myelin glycoprotein OS=Rattus norvegicus OX=10116 GN=Omg PE=2 SV=1
A0A0G2JXE0_RAT	A0A0G2JXE0	0.55	47.74	1.68267e-05	4.774	Histone H2B OS=Rattus norvegicus OX=10116 GN=LOC102549061 PE=3 SV=1
A0A0G2JXI9_RAT	A0A0G2JXI9	0.55	47.74	1.68267e-05	4.774	Histone H2B OS=Rattus norvegicus OX=10116 GN=Hist1h2bo PE=3 SV=1
A0A0G2K7R1_RAT	A0A0G2K7R1	0.55	47.74	1.68267e-05	4.774	Histone domain-containing protein OS=Rattus norvegicus OX=10116 PE=3 SV=1
D3ZLY9_RAT	D3ZLY9	0.55	47.74	1.68267e-05	4.774	Histone H2B OS=Rattus norvegicus OX=10116 GN=Hist1h2bh PE=3 SV=2
D3ZNH4_RAT	D3ZNH4	0.55	47.74	1.68267e-05	4.774	Histone H2B OS=Rattus norvegicus OX=10116 GN=Hist1h2bo PE=3 SV=1
D3ZWM5_RAT	D3ZWM5	0.55	47.74	1.68267e-05	4.774	Histone H2B OS=Rattus norvegicus OX=10116 GN=Hist1h2bd PE=3 SV=2
G3V8B3_RAT	G3V8B3	0.55	47.74	1.68267e-05	4.774	Histone H2B OS=Rattus norvegicus OX=10116 GN=Hist1h2bq PE=3 SV=1
G3V9C7_RAT	G3V9C7	0.55	47.74	1.68267e-05	4.774	Histone H2B OS=Rattus norvegicus OX=10116 GN=Hist1h2bk PE=3 SV=1
M0R4L7_RAT	M0R4L7	0.55	47.74	1.68267e-05	4.774	Histone H2B OS=Rattus norvegicus OX=10116 GN=Hist1h2bl PE=3 SV=1
B2GUV5_RAT	B2GUV5	0.55	47.73	1.68655e-05	4.773	V-type proton ATPase subunit G OS=Rattus norvegicus OX=10116 GN=Atp6v1g1 PE=1 SV=1
ALDR_RAT	P07943	0.55	47.72	1.69044e-05	4.772	Aldo-keto reductase family 1 member B1 OS=Rattus norvegicus OX=10116 GN=Akr1b1 PE=1 SV=3
A0A0G2K654_RAT	A0A0G2K654	0.55	47.54	1.76198e-05	4.754	H1.2 linker histone cluster member OS=Rattus norvegicus OX=10116 GN=Hist1h1c PE=1 SV=1
M0R7B4_RAT	M0R7B4	0.55	47.54	1.76198e-05	4.754	H1.3 linker histone cluster member OS=Rattus norvegicus OX=10116 GN=Hist1h1d PE=1 SV=2
H1T_RAT	P06349	0.54	47.54	1.76198e-05	4.754	Histone H1t OS=Rattus norvegicus OX=10116 GN=H1-6 PE=1 SV=2
H14_RAT	P15865	0.55	47.54	1.76198e-05	4.754	Histone H1.4 OS=Rattus norvegicus OX=10116 GN=H1-4 PE=1 SV=3
B2RYW3_RAT	B2RYW3	0.55	47.2	1.90546e-05	4.72	Complex I-B22 OS=Rattus norvegicus OX=10116 GN=Ndufb9 PE=1 SV=1
D4A2G9_RAT	D4A2G9	0.55	47.08	1.95884e-05	4.708	RAN-binding protein 1 OS=Rattus norvegicus OX=10116 GN=Ranbp1 PE=1 SV=1
GPDA_RAT	O35077	0.55	46.79	2.09411e-05	4.679	Glycerol-3-phosphate dehydrogenase [NAD(+)] cytoplasmic OS=Rattus norvegicus OX=10116 GN=Gpd1 PE=1 SV=4
A0A0G2JSH9_RAT	A0A0G2JSH9	0.55	46.71	2.13304e-05	4.671	Peroxiredoxin-2 OS=Rattus norvegicus OX=10116 GN=Prdx2 PE=1 SV=1
PRDX2_RAT	P35704	0.55	46.71	2.13304e-05	4.671	Peroxiredoxin-2 OS=Rattus norvegicus OX=10116 GN=Prdx2 PE=1 SV=3
PNPO_RAT	O88794	1.8	46.45	2.26464e-05	4.645	Pyridoxine-5'-phosphate oxidase OS=Rattus norvegicus OX=10116 GN=Pnpo PE=1 SV=1
AT1A1_RAT	P06685	0.44	46.4	2.29087e-05	4.64	Sodium/potassium-transporting ATPase subunit alpha-1 OS=Rattus norvegicus OX=10116 GN=Atp1a1 PE=1 SV=1
ACBP_RAT	P11030	0.46	46.4	2.29087e-05	4.64	Acyl-CoA-binding protein OS=Rattus norvegicus OX=10116 GN=Dbi PE=1 SV=3
A0A0G2K3F2_RAT	A0A0G2K3F2	0.56	46.38	2.30144e-05	4.638	Synaptosomal-associated protein OS=Rattus norvegicus OX=10116 GN=Snap25 PE=3 SV=1
D4A5W9_RAT	D4A5W9	0.56	46.38	2.30144e-05	4.638	Synaptosomal-associated protein OS=Rattus norvegicus OX=10116 GN=Snap25 PE=3 SV=3
F8WG75_RAT	F8WG75	0.56	46.38	2.30144e-05	4.638	Synaptosomal-associated protein OS=Rattus norvegicus OX=10116 GN=Snap25 PE=3 SV=2
SNP25_RAT	P60881	0.56	46.38	2.30144e-05	4.638	Synaptosomal-associated protein 25 OS=Rattus norvegicus OX=10116 GN=Snap25 PE=1 SV=1
SNP25_RAT	P60881-2	0.56	46.38	2.30144e-05	4.638	Isoform 2 of Synaptosomal-associated protein 25 OS=Rattus norvegicus OX=10116 GN=Snap25
A0A0G2K4H3_RAT	A0A0G2K4H3	0.56	46.19	2.40436e-05	4.619	Uncharacterized protein (Fragment) OS=Rattus norvegicus OX=10116 PE=3 SV=1
A0A0H2UHV6_RAT	A0A0H2UHV6	0.56	46.19	2.40436e-05	4.619	Calcineurin subunit B type 1 OS=Rattus norvegicus OX=10116 GN=Ppp3r1 PE=3 SV=1
F1M7K7_RAT	F1M7K7	1.79	46.12	2.44343e-05	4.612	Voltage-dependent calcium channel gamma-8 subunit OS=Rattus norvegicus OX=10116 GN=Cacng8 PE=1 SV=1
CCG8_RAT	Q8VHW5	1.79	46.12	2.44343e-05	4.612	Voltage-dependent calcium channel gamma-8 subunit OS=Rattus norvegicus OX=10116 GN=Cacng8 PE=1 SV=1
A0A140TAI8_RAT	A0A140TAI8	0.55	46.09	2.46037e-05	4.609	S-adenosylhomocysteine hydrolase-like protein 1 OS=Rattus norvegicus OX=10116 GN=Ahcyl1 PE=1 SV=1
SAHH2_RAT	B5DFN2	0.55	46.09	2.46037e-05	4.609	S-adenosylhomocysteine hydrolase-like protein 1 OS=Rattus norvegicus OX=10116 GN=Ahcyl1 PE=1 SV=2
CRYL1_RAT	Q811X6	0.53	45.93	2.5527e-05	4.593	Lambda-crystallin homolog OS=Rattus norvegicus OX=10116 GN=Cryl1 PE=1 SV=3
A0A0G2JUJ5_RAT	A0A0G2JUJ5	2.48	45.73	2.67301e-05	4.573	Ankyrin-3 OS=Rattus norvegicus OX=10116 GN=Ank3 PE=1 SV=1
A0A0G2K0J3_RAT	A0A0G2K0J3	1.89	45.73	2.67301e-05	4.573	Ankyrin-3 OS=Rattus norvegicus OX=10116 GN=Ank3 PE=1 SV=1
A0A0G2K1Q7_RAT	A0A0G2K1Q7	1.89	45.73	2.67301e-05	4.573	Ankyrin-3 OS=Rattus norvegicus OX=10116 GN=Ank3 PE=1 SV=1
A0A0G2K1R9_RAT	A0A0G2K1R9	1.89	45.73	2.67301e-05	4.573	Ankyrin-3 OS=Rattus norvegicus OX=10116 GN=Ank3 PE=1 SV=1
A0A0G2K2B9_RAT	A0A0G2K2B9	1.89	45.73	2.67301e-05	4.573	Ankyrin-3 OS=Rattus norvegicus OX=10116 GN=Ank3 PE=1 SV=1
A0A0G2K4D0_RAT	A0A0G2K4D0	1.89	45.73	2.67301e-05	4.573	Ankyrin-3 OS=Rattus norvegicus OX=10116 GN=Ank3 PE=1 SV=1
D3Z9Z0_RAT	D3Z9Z0	1.76	45.73	2.67301e-05	4.573	Ankyrin 1 OS=Rattus norvegicus OX=10116 GN=Ank1 PE=1 SV=1
O88521_RAT	O88521	1.89	45.73	2.67301e-05	4.573	190 kDa ankyrin isoform OS=Rattus norvegicus OX=10116 PE=2 SV=1
Q3T1J5_RAT	Q3T1J5	2.48	45.73	2.67301e-05	4.573	Ank3 protein OS=Rattus norvegicus OX=10116 GN=Ank3 PE=1 SV=1
Q574E1_RAT	Q574E1	2.48	45.73	2.67301e-05	4.573	Ankyrin G109 OS=Rattus norvegicus OX=10116 GN=ank3 PE=2 SV=1
Q792M9_RAT	Q792M9	1.49	45.73	2.67301e-05	4.573	AnkyrinG (Fragment) OS=Rattus norvegicus OX=10116 GN=Ank3 PE=2 SV=1
ANK3_RAT	O70511	1.89	45.73	2.67301e-05	4.573	Ankyrin-3 OS=Rattus norvegicus OX=10116 GN=Ank3 PE=1 SV=3
ANK3_RAT	O70511-2	1.89	45.73	2.67301e-05	4.573	Isoform 2 of Ankyrin-3 OS=Rattus norvegicus OX=10116 GN=Ank3
ANK3_RAT	O70511-3	1.89	45.73	2.67301e-05	4.573	Isoform 3 of Ankyrin-3 OS=Rattus norvegicus OX=10116 GN=Ank3
ANK3_RAT	O70511-4	2.48	45.73	2.67301e-05	4.573	Isoform 4 of Ankyrin-3 OS=Rattus norvegicus OX=10116 GN=Ank3
ANK3_RAT	O70511-5	2.48	45.73	2.67301e-05	4.573	Isoform 5 of Ankyrin-3 OS=Rattus norvegicus OX=10116 GN=Ank3
ANK3_RAT	O70511-6	2.48	45.73	2.67301e-05	4.573	Isoform 6 of Ankyrin-3 OS=Rattus norvegicus OX=10116 GN=Ank3
ANK3_RAT	O70511-7	2.48	45.73	2.67301e-05	4.573	Isoform 7 of Ankyrin-3 OS=Rattus norvegicus OX=10116 GN=Ank3
A0A1W2Q6N0_RAT	A0A1W2Q6N0	0.6	45.53	2.79898e-05	4.553	ATPase H+-transporting V1 subunit A (Fragment) OS=Rattus norvegicus OX=10116 GN=Atp6v1a PE=1 SV=1
D4A133_RAT	D4A133	0.56	45.53	2.79898e-05	4.553	H(+)-transporting two-sector ATPase OS=Rattus norvegicus OX=10116 GN=Atp6v1a PE=1 SV=1
NECP1_RAT	P69682	0.56	45.34	2.92415e-05	4.534	Adaptin ear-binding coat-associated protein 1 OS=Rattus norvegicus OX=10116 GN=Necap1 PE=1 SV=1
AINX_RAT	P23565	0.34	45.2	3.01995e-05	4.52	Alpha-internexin OS=Rattus norvegicus OX=10116 GN=Ina PE=1 SV=2
PSA1_RAT	P18420	0.56	45.18	3.03389e-05	4.518	Proteasome subunit alpha type-1 OS=Rattus norvegicus OX=10116 GN=Psma1 PE=1 SV=2
PYGB_RAT	P53534	0.45	45.17	3.04089e-05	4.517	Glycogen phosphorylase brain form (Fragment) OS=Rattus norvegicus OX=10116 GN=Pygb PE=1 SV=3
SYNJ1_RAT	Q62910	0.46	44.67	3.41193e-05	4.467	Synaptojanin-1 OS=Rattus norvegicus OX=10116 GN=Synj1 PE=1 SV=3
F1M6W1_RAT	F1M6W1	0.64	44.46	3.58096e-05	4.446	Fumarylacetoacetase OS=Rattus norvegicus OX=10116 GN=Fah PE=1 SV=3
FAAA_RAT	P25093	0.56	44.46	3.58096e-05	4.446	Fumarylacetoacetase OS=Rattus norvegicus OX=10116 GN=Fah PE=1 SV=1
B4F7C2_RAT	B4F7C2	0.56	44.38	3.64754e-05	4.438	Tubulin beta chain OS=Rattus norvegicus OX=10116 GN=Tubb4a PE=1 SV=1
F2Z3Q8_RAT	F2Z3Q8	0.57	44.26	3.74973e-05	4.426	Importin subunit beta-1 OS=Rattus norvegicus OX=10116 GN=Kpnb1 PE=1 SV=1
IMB1_RAT	P52296	0.57	44.26	3.74973e-05	4.426	Importin subunit beta-1 OS=Rattus norvegicus OX=10116 GN=Kpnb1 PE=1 SV=1
RAB5A_RAT	M0RC99	0.56	44.2	3.80189e-05	4.42	Ras-related protein Rab-5A OS=Rattus norvegicus OX=10116 GN=Rab5a PE=2 SV=1
H15_RAT	D3ZBN0	0.57	43.85	4.12098e-05	4.385	Histone H1.5 OS=Rattus norvegicus OX=10116 GN=H1-5 PE=1 SV=1
A0A0G2JVY6_RAT	A0A0G2JVY6	0.57	43.75	4.21697e-05	4.375	Septin OS=Rattus norvegicus OX=10116 GN=Sept8 PE=1 SV=1
A0A0G2K7G7_RAT	A0A0G2K7G7	0.57	43.75	4.21697e-05	4.375	Septin OS=Rattus norvegicus OX=10116 GN=Sept8 PE=1 SV=1
G3V9Z6_RAT	G3V9Z6	0.57	43.75	4.21697e-05	4.375	Septin OS=Rattus norvegicus OX=10116 GN=Sept8 PE=1 SV=1
SEPT8_RAT	B0BNF1	0.57	43.75	4.21697e-05	4.375	Septin-8 OS=Rattus norvegicus OX=10116 GN=Septin8 PE=1 SV=1
Q62861_RAT	Q62861	0.57	43.66	4.30527e-05	4.366	Sodium channel beta 2 subunit OS=Rattus norvegicus OX=10116 GN=SCNB2 PE=4 SV=1
SCN2B_RAT	P54900	0.57	43.66	4.30527e-05	4.366	Sodium channel subunit beta-2 OS=Rattus norvegicus OX=10116 GN=Scn2b PE=1 SV=1
NHRF1_RAT	Q9JJ19	0.57	43.59	4.37522e-05	4.359	Na(+)/H(+) exchange regulatory cofactor NHE-RF1 OS=Rattus norvegicus OX=10116 GN=Slc9a3r1 PE=1 SV=3
A0A096MK73_RAT	A0A096MK73	0.57	43.53	4.43609e-05	4.353	Stathmin (Fragment) OS=Rattus norvegicus OX=10116 GN=Stmn1 PE=1 SV=1
STMN1_RAT	P13668	0.57	43.53	4.43609e-05	4.353	Stathmin OS=Rattus norvegicus OX=10116 GN=Stmn1 PE=1 SV=2
STMN2_RAT	P21818	0.68	43.53	4.43609e-05	4.353	Stathmin-2 OS=Rattus norvegicus OX=10116 GN=Stmn2 PE=1 SV=2
A0A0A0MY09_RAT	A0A0A0MY09	0.57	43.28	4.69894e-05	4.328	Endoplasmin OS=Rattus norvegicus OX=10116 GN=Hsp90b1 PE=1 SV=1
A0A0G2K4I4_RAT	A0A0G2K4I4	0.57	43.28	4.69894e-05	4.328	Endoplasmin OS=Rattus norvegicus OX=10116 GN=Hsp90b1 PE=1 SV=1
ENPL_RAT	Q66HD0	0.57	43.28	4.69894e-05	4.328	Endoplasmin OS=Rattus norvegicus OX=10116 GN=Hsp90b1 PE=1 SV=2
ENPL_RAT	Q66HD0-2	0.57	43.28	4.69894e-05	4.328	Isoform 2 of Endoplasmin OS=Rattus norvegicus OX=10116 GN=Hsp90b1
B2GV73_RAT	B2GV73	0.57	43.05	4.9545e-05	4.305	Actin-related protein 2/3 complex subunit 3 OS=Rattus norvegicus OX=10116 GN=Arpc3 PE=1 SV=1
Q99JD5_RAT	Q99JD5	0.56	43.05	4.9545e-05	4.305	Branched-chain-amino-acid aminotransferase OS=Rattus norvegicus OX=10116 GN=Bcat1 PE=2 SV=1
Q9R170_RAT	Q9R170	0.53	43.05	4.9545e-05	4.305	Branched-chain-amino-acid aminotransferase (Fragment) OS=Rattus norvegicus OX=10116 PE=2 SV=1
BCAT1_RAT	P54690	0.56	43.05	4.9545e-05	4.305	Branched-chain-amino-acid aminotransferase cytosolic OS=Rattus norvegicus OX=10116 GN=Bcat1 PE=1 SV=1
B0BN47_RAT	B0BN47	0.63	42.99	5.02343e-05	4.299	Glutathione S-transferase OS=Rattus norvegicus OX=10116 GN=Gstm6 PE=1 SV=1
B6DYQ1_RAT	B6DYQ1	0.58	42.99	5.02343e-05	4.299	Glutathione transferase OS=Rattus norvegicus OX=10116 PE=2 SV=1
G3V983_RAT	G3V983	0.57	42.99	5.02343e-05	4.299	Glutathione transferase OS=Rattus norvegicus OX=10116 GN=Gstm1 PE=1 SV=2
Q6LDP3_RAT	Q6LDP3	0.57	42.99	5.02343e-05	4.299	Glutathione transferase OS=Rattus norvegicus OX=10116 PE=2 SV=1
Q7M0F1_RAT	Q7M0F1	0.63	42.99	5.02343e-05	4.299	Glutathione transferase 3 (Fragments) OS=Rattus norvegicus OX=10116 PE=1 SV=1
GSTM1_RAT	P04905	0.57	42.99	5.02343e-05	4.299	Glutathione S-transferase Mu 1 OS=Rattus norvegicus OX=10116 GN=Gstm1 PE=1 SV=2
F1LPK7_RAT	F1LPK7	0.57	42.86	5.17607e-05	4.286	Plastin 3 (T-isoform) isoform CRA_a OS=Rattus norvegicus OX=10116 GN=Pls3 PE=1 SV=2
Q562B2_RAT	Q562B2	0.57	42.86	5.17607e-05	4.286	Pls3 protein (Fragment) OS=Rattus norvegicus OX=10116 GN=Pls3 PE=2 SV=1
PLST_RAT	Q63598	0.57	42.86	5.17607e-05	4.286	Plastin-3 OS=Rattus norvegicus OX=10116 GN=Pls3 PE=1 SV=2
A0A0F7RQJ6_RAT	A0A0F7RQJ6	0.59	42.74	5.32108e-05	4.274	D-dopachrome tautomerase OS=Rattus norvegicus OX=10116 GN=Ddt PE=1 SV=1
DOPD_RAT	P80254	0.59	42.74	5.32108e-05	4.274	D-dopachrome decarboxylase OS=Rattus norvegicus OX=10116 GN=Ddt PE=1 SV=3
A0A0G2JSM7_RAT	A0A0G2JSM7	0.57	42.57	5.5335e-05	4.257	Adducin 1 (Alpha) isoform CRA_b OS=Rattus norvegicus OX=10116 GN=Add1 PE=1 SV=1
D3ZZ99_RAT	D3ZZ99	0.59	42.57	5.5335e-05	4.257	Alpha-adducin OS=Rattus norvegicus OX=10116 GN=Add1 PE=1 SV=3
ADDA_RAT	Q63028	0.57	42.57	5.5335e-05	4.257	Alpha-adducin OS=Rattus norvegicus OX=10116 GN=Add1 PE=1 SV=2
ADDA_RAT	Q63028-2	0.57	42.57	5.5335e-05	4.257	Isoform 2 of Alpha-adducin OS=Rattus norvegicus OX=10116 GN=Add1
ASGL1_RAT	Q8VI04	0.37	42.4	5.7544e-05	4.24	Isoaspartyl peptidase/L-asparaginase OS=Rattus norvegicus OX=10116 GN=Asrgl1 PE=1 SV=1
GRP75_RAT	P48721	1.95	42.3	5.88844e-05	4.23	Stress-70 protein mitochondrial OS=Rattus norvegicus OX=10116 GN=Hspa9 PE=1 SV=3
G3V7S2_RAT	G3V7S2	0.57	42.21	6.01174e-05	4.221	Neurofilament medium polypeptide OS=Rattus norvegicus OX=10116 GN=Nefm PE=1 SV=3
NFM_RAT	P12839	0.57	42.21	6.01174e-05	4.221	Neurofilament medium polypeptide OS=Rattus norvegicus OX=10116 GN=Nefm PE=1 SV=4
NTF2_RAT	P61972	0.57	42.09	6.18016e-05	4.209	Nuclear transport factor 2 OS=Rattus norvegicus OX=10116 GN=Nutf2 PE=1 SV=1
A0A0G2JSR6_RAT	A0A0G2JSR6	0.57	41.97	6.35331e-05	4.197	Guanine nucleotide-binding protein subunit gamma OS=Rattus norvegicus OX=10116 GN=Gng7 PE=3 SV=1
GBG7_RAT	P43425	0.57	41.97	6.35331e-05	4.197	Guanine nucleotide-binding protein G(I)/G(S)/G(O) subunit gamma-7 OS=Rattus norvegicus OX=10116 GN=Gng7 PE=2 SV=2
ATPB_RAT	P10719	1.49	41.7	6.76083e-05	4.17	ATP synthase subunit beta mitochondrial OS=Rattus norvegicus OX=10116 GN=Atp5f1b PE=1 SV=2
A0A0G2JV65_RAT	A0A0G2JV65	0.58	41.65	6.83912e-05	4.165	14-3-3 protein zeta/delta OS=Rattus norvegicus OX=10116 GN=Ywhaz PE=1 SV=1
1433Z_RAT	P63102	0.58	41.65	6.83912e-05	4.165	14-3-3 protein zeta/delta OS=Rattus norvegicus OX=10116 GN=Ywhaz PE=1 SV=1
RHOB_RAT	P62747	0.58	41.24	7.51623e-05	4.124	Rho-related GTP-binding protein RhoB OS=Rattus norvegicus OX=10116 GN=Rhob PE=1 SV=1
CYTC_RAT	P14841	0.58	41.14	7.6913e-05	4.114	Cystatin-C OS=Rattus norvegicus OX=10116 GN=Cst3 PE=1 SV=2
Q642E6_RAT	Q642E6	0.58	40.94	8.05378e-05	4.094	Tripeptidyl aminopeptidase OS=Rattus norvegicus OX=10116 GN=Tpp1 PE=1 SV=1
TPP1_RAT	Q9EQV6	0.58	40.94	8.05378e-05	4.094	Tripeptidyl-peptidase 1 OS=Rattus norvegicus OX=10116 GN=Tpp1 PE=1 SV=1
D3ZUX5_RAT	D3ZUX5	0.59	40.81	8.29851e-05	4.081	Coiled-coil-helix-coiled-coil-helix domain containing 3 (Predicted) isoform CRA_a OS=Rattus norvegicus OX=10116 GN=Chchd3 PE=1 SV=1
DDAH2_RAT	Q6MG60	0.58	40.71	8.4918e-05	4.071	N(G) N(G)-dimethylarginine dimethylaminohydrolase 2 OS=Rattus norvegicus OX=10116 GN=Ddah2 PE=1 SV=1
A0A0G2K0N8_RAT	A0A0G2K0N8	0.58	40.53	8.85116e-05	4.053	Histone domain-containing protein OS=Rattus norvegicus OX=10116 PE=3 SV=1
A0A0G2K5X7_RAT	A0A0G2K5X7	0.48	40.53	8.85116e-05	4.053	Histone H3 OS=Rattus norvegicus OX=10116 GN=RGD1564447 PE=3 SV=1
A0A0G2K9I5_RAT	A0A0G2K9I5	0.58	40.53	8.85116e-05	4.053	Similar to H3 histone family 3B OS=Rattus norvegicus OX=10116 GN=RGD1564548 PE=3 SV=1
B0BMY8_RAT	B0BMY8	0.55	40.53	8.85116e-05	4.053	Histone H3 OS=Rattus norvegicus OX=10116 GN=H3f3b PE=2 SV=1
D3ZJ08_RAT	D3ZJ08	0.55	40.53	8.85116e-05	4.053	Histone H3 OS=Rattus norvegicus OX=10116 GN=Hist2h3c2 PE=1 SV=1
D3ZK97_RAT	D3ZK97	0.55	40.53	8.85116e-05	4.053	Histone H3 OS=Rattus norvegicus OX=10116 GN=H3f3c PE=3 SV=1
M0RBX6_RAT	M0RBX6	0.55	40.53	8.85116e-05	4.053	Histone H3 OS=Rattus norvegicus OX=10116 PE=1 SV=1
MTPN_RAT	P62775	0.58	40.41	9.09913e-05	4.041	Myotrophin OS=Rattus norvegicus OX=10116 GN=Mtpn PE=1 SV=2
TBB5_RAT	P69897	0.54	40.33	9.2683e-05	4.033	Tubulin beta-5 chain OS=Rattus norvegicus OX=10116 GN=Tubb5 PE=1 SV=1
TBB5_RAT	P69897-2	0.56	40.33	9.2683e-05	4.033	Isoform 2 of Tubulin beta-5 chain OS=Rattus norvegicus OX=10116 GN=Tubb5
ANXA5_RAT	P14668	0.38	40.2	9.54993e-05	4.02	Annexin A5 OS=Rattus norvegicus OX=10116 GN=Anxa5 PE=1 SV=3
F1LQV9_RAT	F1LQV9	0.58	40.16	9.63829e-05	4.016	Protein lin-7 homolog OS=Rattus norvegicus OX=10116 GN=Lin7a PE=1 SV=1
M0R7K1_RAT	M0R7K1	0.58	40.16	9.63829e-05	4.016	Protein lin-7 homolog OS=Rattus norvegicus OX=10116 GN=Lin7a PE=1 SV=2
LIN7A_RAT	Q9Z250	0.58	40.16	9.63829e-05	4.016	Protein lin-7 homolog A OS=Rattus norvegicus OX=10116 GN=Lin7a PE=1 SV=2
LIN7A_RAT	Q9Z250-2	0.56	40.16	9.63829e-05	4.016	Isoform 2 of Protein lin-7 homolog A OS=Rattus norvegicus OX=10116 GN=Lin7a
LIN7B_RAT	Q9Z252	0.66	40.16	9.63829e-05	4.016	Protein lin-7 homolog B OS=Rattus norvegicus OX=10116 GN=Lin7b PE=1 SV=1
D4A1G1_RAT	D4A1G1	0.6	40.01	9.977e-05	4.001	Acylphosphatase OS=Rattus norvegicus OX=10116 GN=Acyp2 PE=1 SV=2
ACYP2_RAT	P35745	0.6	40.01	9.977e-05	4.001	Acylphosphatase-2 OS=Rattus norvegicus OX=10116 GN=Acyp2 PE=1 SV=2
G3V7Y3_RAT	G3V7Y3	0.58	39.96	0.000100925	3.996	ATP synthase F1 subunit delta OS=Rattus norvegicus OX=10116 GN=Atp5f1d PE=1 SV=1
ATPD_RAT	P35434	0.58	39.96	0.000100925	3.996	ATP synthase subunit delta mitochondrial OS=Rattus norvegicus OX=10116 GN=Atp5f1d PE=1 SV=2
A0A096MJG7_RAT	A0A096MJG7	0.64	39.77	0.000105439	3.977	Nebulette (Fragment) OS=Rattus norvegicus OX=10116 GN=Nebl PE=4 SV=1
A0A0G2JWS2_RAT	A0A0G2JWS2	0.44	39.77	0.000105439	3.977	Nebulette OS=Rattus norvegicus OX=10116 GN=Nebl PE=1 SV=1
A0A146J2K6_RAT	A0A146J2K6	0.58	39.77	0.000105439	3.977	Lasp-2 OS=Rattus norvegicus OX=10116 GN=Nebl PE=2 SV=1
D4A164_RAT	D4A164	0.44	39.77	0.000105439	3.977	Nebulette OS=Rattus norvegicus OX=10116 GN=Nebl PE=1 SV=2
F1LVX3_RAT	F1LVX3	0.59	39.77	0.000105439	3.977	Nebulette OS=Rattus norvegicus OX=10116 GN=Nebl PE=4 SV=3
A0A0G2JTG1_RAT	A0A0G2JTG1	0.58	39.72	0.00010666	3.972	10 kDa heat shock protein mitochondrial OS=Rattus norvegicus OX=10116 GN=Hspe1 PE=1 SV=1
P97601_RAT	P97601	0.58	39.72	0.00010666	3.972	10 kDa heat shock protein mitochondrial OS=Rattus norvegicus OX=10116 GN=Hspe1 PE=3 SV=1
Q05BA4_RAT	Q05BA4	0.58	39.71	0.000106905	3.971	Myadm protein OS=Rattus norvegicus OX=10116 GN=Myadm PE=1 SV=1
MYADM_RAT	Q6VBQ5	0.58	39.71	0.000106905	3.971	Myeloid-associated differentiation marker OS=Rattus norvegicus OX=10116 GN=Myadm PE=1 SV=1
A0A0G2K394_RAT	A0A0G2K394	0.58	39.67	0.000107895	3.967	Low molecular weight cytosolic acid phosphatase OS=Rattus norvegicus OX=10116 GN=Acp1 PE=1 SV=1
B0BNC1_RAT	B0BNC1	0.58	39.67	0.000107895	3.967	Low molecular weight cytosolic acid phosphatase OS=Rattus norvegicus OX=10116 GN=Acp1 PE=2 SV=1
Z4YNF4_RAT	Z4YNF4	0.58	39.67	0.000107895	3.967	Low molecular weight cytosolic acid phosphatase OS=Rattus norvegicus OX=10116 GN=Acp1 PE=1 SV=2
PPAC_RAT	P41498	0.58	39.67	0.000107895	3.967	Low molecular weight phosphotyrosine protein phosphatase OS=Rattus norvegicus OX=10116 GN=Acp1 PE=1 SV=3
PPAC_RAT	P41498-2	0.58	39.67	0.000107895	3.967	Isoform 2 of Low molecular weight phosphotyrosine protein phosphatase OS=Rattus norvegicus OX=10116 GN=Acp1
A0A0G2JW27_RAT	A0A0G2JW27	0.59	39.56	0.000110662	3.956	Neuronal cell adhesion molecule OS=Rattus norvegicus OX=10116 GN=Nrcam PE=1 SV=1
A0A0G2K329_RAT	A0A0G2K329	0.59	39.56	0.000110662	3.956	Neuronal cell adhesion molecule OS=Rattus norvegicus OX=10116 GN=Nrcam PE=1 SV=1
A0A0G2K3Q5_RAT	A0A0G2K3Q5	0.59	39.56	0.000110662	3.956	Neuronal cell adhesion molecule OS=Rattus norvegicus OX=10116 GN=Nrcam PE=1 SV=1
A0A0G2K498_RAT	A0A0G2K498	0.59	39.56	0.000110662	3.956	Neuronal cell adhesion molecule OS=Rattus norvegicus OX=10116 GN=Nrcam PE=1 SV=1
A0A0G2K4Z2_RAT	A0A0G2K4Z2	0.59	39.56	0.000110662	3.956	Neuronal cell adhesion molecule OS=Rattus norvegicus OX=10116 GN=Nrcam PE=1 SV=1
A0A1W2Q638_RAT	A0A1W2Q638	0.57	39.56	0.000110662	3.956	Neuronal cell adhesion molecule (Fragment) OS=Rattus norvegicus OX=10116 GN=Nrcam PE=4 SV=1
A0A1W2Q6L6_RAT	A0A1W2Q6L6	0.77	39.56	0.000110662	3.956	Neuronal cell adhesion molecule (Fragment) OS=Rattus norvegicus OX=10116 GN=Nrcam PE=1 SV=1
A0A1W2Q6M6_RAT	A0A1W2Q6M6	0.59	39.56	0.000110662	3.956	Neuronal cell adhesion molecule (Fragment) OS=Rattus norvegicus OX=10116 GN=Nrcam PE=1 SV=1
A0A1W5DU98_RAT	A0A1W5DU98	0.59	39.56	0.000110662	3.956	Neuronal cell adhesion molecule OS=Rattus norvegicus OX=10116 GN=Nrcam PE=1 SV=1
Q6PW34_RAT	Q6PW34	0.59	39.56	0.000110662	3.956	Neuronal cell adhesion molecule OS=Rattus norvegicus OX=10116 GN=Nrcam PE=1 SV=1
Q6PW35_RAT	Q6PW35	0.59	39.56	0.000110662	3.956	Neuronal cell adhesion molecule long isoform Nc7 OS=Rattus norvegicus OX=10116 PE=2 SV=1
Q6PW36_RAT	Q6PW36	0.59	39.56	0.000110662	3.956	Neuronal cell adhesion molecule long isoform Nc6 OS=Rattus norvegicus OX=10116 PE=2 SV=1
Q6PW37_RAT	Q6PW37	0.59	39.56	0.000110662	3.956	Neuronal cell adhesion molecule long isoform Nc3 OS=Rattus norvegicus OX=10116 PE=2 SV=1
Q6PW38_RAT	Q6PW38	0.59	39.56	0.000110662	3.956	Neuronal cell adhesion molecule OS=Rattus norvegicus OX=10116 GN=Nrcam PE=1 SV=1
Q6PW39_RAT	Q6PW39	0.59	39.56	0.000110662	3.956	Neuronal cell adhesion molecule long isoform Nc1 OS=Rattus norvegicus OX=10116 PE=1 SV=1
NRCAM_RAT	P97686	0.59	39.56	0.000110662	3.956	Neuronal cell adhesion molecule OS=Rattus norvegicus OX=10116 GN=Nrcam PE=1 SV=2
NRCAM_RAT	P97686-2	0.59	39.56	0.000110662	3.956	Isoform 2 of Neuronal cell adhesion molecule OS=Rattus norvegicus OX=10116 GN=Nrcam
NRCAM_RAT	P97686-3	0.59	39.56	0.000110662	3.956	Isoform 3 of Neuronal cell adhesion molecule OS=Rattus norvegicus OX=10116 GN=Nrcam
F1LMW7_RAT	F1LMW7	0.55	39.47	0.00011298	3.947	Myristoylated alanine-rich C-kinase substrate OS=Rattus norvegicus OX=10116 GN=Marcks PE=1 SV=3
MARCS_RAT	P30009	0.55	39.47	0.00011298	3.947	Myristoylated alanine-rich C-kinase substrate OS=Rattus norvegicus OX=10116 GN=Marcks PE=1 SV=2
CX6C1_RAT	P11950	0.58	39.34	0.000116413	3.934	Cytochrome c oxidase subunit 6C-1 OS=Rattus norvegicus OX=10116 GN=Cox6c1 PE=1 SV=3
A0A482IDN3_RAT	A0A482IDN3	0.59	38.94	0.000127644	3.894	60 kDa chaperonin OS=Rattus norvegicus OX=10116 GN=Hspd1 PE=2 SV=1
F1M5A9_RAT	F1M5A9	0.59	38.93	0.000127938	3.893	60S ribosomal protein L19 OS=Rattus norvegicus OX=10116 GN=RGD1562420 PE=3 SV=1
RL19_RAT	P84100	0.59	38.93	0.000127938	3.893	60S ribosomal protein L19 OS=Rattus norvegicus OX=10116 GN=Rpl19 PE=1 SV=1
A0A0H2UHF6_RAT	A0A0H2UHF6	0.59	38.91	0.000128529	3.891	PRA1 family protein OS=Rattus norvegicus OX=10116 GN=Arl6ip5 PE=1 SV=1
PRAF3_RAT	Q9ES40	0.59	38.91	0.000128529	3.891	PRA1 family protein 3 OS=Rattus norvegicus OX=10116 GN=Arl6ip5 PE=1 SV=1
A0A0A0MXW3_RAT	A0A0A0MXW3	0.59	38.81	0.000131522	3.881	Histone H2A OS=Rattus norvegicus OX=10116 GN=H2afz PE=3 SV=1
D4AEC0_RAT	D4AEC0	0.59	38.81	0.000131522	3.881	Histone H2A OS=Rattus norvegicus OX=10116 GN=H2afv PE=3 SV=1
H2AZ_RAT	P0C0S7	0.59	38.81	0.000131522	3.881	Histone H2A.Z OS=Rattus norvegicus OX=10116 GN=H2az1 PE=1 SV=2
CH60_RAT	P63039	1.79	38.7	0.000134896	3.87	60 kDa heat shock protein mitochondrial OS=Rattus norvegicus OX=10116 GN=Hspd1 PE=1 SV=1
A0A0G2JUX5_RAT	A0A0G2JUX5	0.59	38.68	0.000135519	3.868	Transcriptional activator protein Pur-beta OS=Rattus norvegicus OX=10116 GN=Purb PE=1 SV=1
PURB_RAT	Q68A21	0.63	38.68	0.000135519	3.868	Transcriptional activator protein Pur-beta OS=Rattus norvegicus OX=10116 GN=Purb PE=1 SV=3
D4ABK1_RAT	D4ABK1	0.59	38.5	0.000141254	3.85	Synaptogyrin 3 OS=Rattus norvegicus OX=10116 GN=Syngr3 PE=1 SV=1
B2RZ72_RAT	B2RZ72	0.59	38.44	0.000143219	3.844	Actin-related protein 2/3 complex subunit 4 OS=Rattus norvegicus OX=10116 GN=Arpc4 PE=1 SV=1
A0A0F7RQL3_RAT	A0A0F7RQL3	1.69	38.43	0.000143549	3.843	Macrophage migration inhibitory factor OS=Rattus norvegicus OX=10116 GN=Mif PE=3 SV=1
D3ZE63_RAT	D3ZE63	1.69	38.43	0.000143549	3.843	Uncharacterized protein OS=Rattus norvegicus OX=10116 PE=3 SV=1
D4A3P7_RAT	D4A3P7	1.67	38.43	0.000143549	3.843	Uncharacterized protein OS=Rattus norvegicus OX=10116 PE=3 SV=1
F1LTZ6_RAT	F1LTZ6	1.67	38.43	0.000143549	3.843	Uncharacterized protein OS=Rattus norvegicus OX=10116 PE=3 SV=1
MIF_RAT	P30904	1.69	38.43	0.000143549	3.843	Macrophage migration inhibitory factor OS=Rattus norvegicus OX=10116 GN=Mif PE=1 SV=4
A0A5H1ZRU5_RAT	A0A5H1ZRU5	0.59	38.31	0.000147571	3.831	N-terminal EF-hand calcium-binding protein 2 OS=Rattus norvegicus OX=10116 GN=Necab2 PE=4 SV=1
NECA2_RAT	F1LQY6	0.59	38.31	0.000147571	3.831	N-terminal EF-hand calcium-binding protein 2 OS=Rattus norvegicus OX=10116 GN=Necab2 PE=1 SV=3
R4GNK3_RAT	R4GNK3	0.59	38.25	0.000149624	3.825	Thioredoxin OS=Rattus norvegicus OX=10116 GN=Txn1 PE=1 SV=1
A0A0G2JT78_RAT	A0A0G2JT78	0.59	38.12	0.00015417	3.812	RAB6B member RAS oncogene family OS=Rattus norvegicus OX=10116 GN=Rab6b PE=4 SV=1
F1LVC3_RAT	F1LVC3	0.59	38.12	0.00015417	3.812	RAB6B member RAS oncogene family OS=Rattus norvegicus OX=10116 GN=Rab6b PE=4 SV=2
F1LSY2_RAT	F1LSY2	0.56	38.09	0.000155239	3.809	Neuronal pentraxin receptor OS=Rattus norvegicus OX=10116 GN=Nptxr PE=1 SV=1
NPTXR_RAT	O35764	0.56	38.09	0.000155239	3.809	Neuronal pentraxin receptor OS=Rattus norvegicus OX=10116 GN=Nptxr PE=1 SV=1
B7X6I3_RAT	B7X6I3	0.59	38.06	0.000156315	3.806	C38 protein OS=Rattus norvegicus OX=10116 GN=Cend1 PE=1 SV=1
CEND_RAT	Q5FVI4	0.59	38.06	0.000156315	3.806	Cell cycle exit and neuronal differentiation protein 1 OS=Rattus norvegicus OX=10116 GN=Cend1 PE=1 SV=1
PP1B_RAT	P62142	0.59	37.83	0.000164816	3.783	Serine/threonine-protein phosphatase PP1-beta catalytic subunit OS=Rattus norvegicus OX=10116 GN=Ppp1cb PE=1 SV=3
F1M1Y1_RAT	F1M1Y1	0.64	37.75	0.00016788	3.775	Uncharacterized protein OS=Rattus norvegicus OX=10116 PE=1 SV=1
PGAM2_RAT	P16290	0.54	37.75	0.00016788	3.775	Phosphoglycerate mutase 2 OS=Rattus norvegicus OX=10116 GN=Pgam2 PE=1 SV=2
D3ZDH8_RAT	D3ZDH8	0.59	37.71	0.000169434	3.771	Septin OS=Rattus norvegicus OX=10116 GN=Sept5 PE=1 SV=1
C1QBP_RAT	O35796	0.51	37.71	0.000169434	3.771	Complement component 1 Q subcomponent-binding protein mitochondrial OS=Rattus norvegicus OX=10116 GN=C1qbp PE=1 SV=2
SEPT5_RAT	Q9JJM9-2	0.59	37.71	0.000169434	3.771	Isoform 2 of Septin-5 OS=Rattus norvegicus OX=10116 GN=Septin5
D4ADS4_RAT	D4ADS4	0.59	37.54	0.000176198	3.754	Microsomal glutathione S-transferase 3 OS=Rattus norvegicus OX=10116 GN=Mgst3 PE=1 SV=1
A0A0G2JYH8_RAT	A0A0G2JYH8	0.48	37.44	0.000180302	3.744	Brevican core protein OS=Rattus norvegicus OX=10116 GN=Bcan PE=3 SV=1
G3V8G4_RAT	G3V8G4	0.43	37.44	0.000180302	3.744	Brevican core protein OS=Rattus norvegicus OX=10116 GN=Bcan PE=1 SV=1
PGCB_RAT	P55068	0.43	37.44	0.000180302	3.744	Brevican core protein OS=Rattus norvegicus OX=10116 GN=Bcan PE=1 SV=2
PGCB_RAT	P55068-2	0.48	37.44	0.000180302	3.744	Isoform 2 of Brevican core protein OS=Rattus norvegicus OX=10116 GN=Bcan
A0A0G2K4Y2_RAT	A0A0G2K4Y2	0.62	37.28	0.000187068	3.728	2-phospho-D-glycerate hydro-lyase OS=Rattus norvegicus OX=10116 PE=4 SV=1
M0R5J4_RAT	M0R5J4	0.6	37.28	0.000187068	3.728	2-phospho-D-glycerate hydro-lyase OS=Rattus norvegicus OX=10116 PE=3 SV=1
Q5BJ93_RAT	Q5BJ93	0.6	37.28	0.000187068	3.728	2-phospho-D-glycerate hydro-lyase OS=Rattus norvegicus OX=10116 GN=Eno1 PE=2 SV=2
Q5EB49_RAT	Q5EB49	0.6	37.28	0.000187068	3.728	2-phospho-D-glycerate hydro-lyase OS=Rattus norvegicus OX=10116 GN=Eno1 PE=2 SV=1
ENOA_RAT	P04764	0.6	37.28	0.000187068	3.728	Alpha-enolase OS=Rattus norvegicus OX=10116 GN=Eno1 PE=1 SV=4
A0A0G2K6E0_RAT	A0A0G2K6E0	0.62	37.26	0.000187932	3.726	Ras homolog family member C OS=Rattus norvegicus OX=10116 GN=Rhoc PE=1 SV=1
B2RYP0_RAT	B2RYP0	0.6	37.26	0.000187932	3.726	Ras homolog family member C OS=Rattus norvegicus OX=10116 GN=Rhoc PE=1 SV=1
O35791_RAT	O35791	0.62	37.26	0.000187932	3.726	RhoA (Fragment) OS=Rattus norvegicus OX=10116 GN=rhoA PE=2 SV=1
Q5XIM3_RAT	Q5XIM3	0.56	37.26	0.000187932	3.726	RSA-14-44 protein OS=Rattus norvegicus OX=10116 GN=RSA-14-44 PE=2 SV=1
Q80WN4_RAT	Q80WN4	0.56	37.26	0.000187932	3.726	RSA-14-44 OS=Rattus norvegicus OX=10116 PE=2 SV=1
RHOA_RAT	P61589	0.6	37.26	0.000187932	3.726	Transforming protein RhoA OS=Rattus norvegicus OX=10116 GN=Rhoa PE=1 SV=1
A0A0G2K793_RAT	A0A0G2K793	0.6	37.19	0.000190985	3.719	Heat shock protein HSP 90-beta OS=Rattus norvegicus OX=10116 GN=Hsp90ab1 PE=1 SV=1
HS90B_RAT	P34058	0.6	37.19	0.000190985	3.719	Heat shock protein HSP 90-beta OS=Rattus norvegicus OX=10116 GN=Hsp90ab1 PE=1 SV=4
1433T_RAT	P68255	0.6	37.18	0.000191426	3.718	14-3-3 protein theta OS=Rattus norvegicus OX=10116 GN=Ywhaq PE=1 SV=1
A0A0G2K8E6_RAT	A0A0G2K8E6	0.59	37.16	0.000192309	3.716	Vesicle-associated membrane protein-associated protein A OS=Rattus norvegicus OX=10116 GN=Vapa PE=1 SV=1
A0A0G2JZR4_RAT	A0A0G2JZR4	0.6	37.1	0.000194984	3.71	Ras-related protein Rab-11B OS=Rattus norvegicus OX=10116 GN=Rab11b PE=1 SV=1
B5DEP2_RAT	B5DEP2	0.54	37.1	0.000194984	3.71	RAB25 member RAS oncogene family OS=Rattus norvegicus OX=10116 GN=Rab25 PE=2 SV=1
RB11B_RAT	O35509	0.6	37.1	0.000194984	3.71	Ras-related protein Rab-11B OS=Rattus norvegicus OX=10116 GN=Rab11b PE=1 SV=4
RB11A_RAT	P62494	0.6	37.1	0.000194984	3.71	Ras-related protein Rab-11A OS=Rattus norvegicus OX=10116 GN=Rab11a PE=1 SV=3
D3ZDU5_RAT	D3ZDU5	0.6	37.07	0.000196336	3.707	Profilin OS=Rattus norvegicus OX=10116 GN=Pfn2 PE=3 SV=1
PROF2_RAT	Q9EPC6	0.6	37.07	0.000196336	3.707	Profilin-2 OS=Rattus norvegicus OX=10116 GN=Pfn2 PE=1 SV=3
PPM1E_RAT	Q80Z30	0.6	37.04	0.000197697	3.704	Protein phosphatase 1E OS=Rattus norvegicus OX=10116 GN=Ppm1e PE=1 SV=1
CPLX1_RAT	P63041	0.6	37	0.000199526	3.7	Complexin-1 OS=Rattus norvegicus OX=10116 GN=Cplx1 PE=1 SV=1
Q6TXF3_RAT	Q6TXF3	0.61	36.85	0.000206538	3.685	Acyl-CoA-binding protein OS=Rattus norvegicus OX=10116 GN=Dbi PE=1 SV=1
NACHO_RAT	Q6JAM9	2.41	36.53	0.000222331	3.653	Novel acetylcholine receptor chaperone OS=Rattus norvegicus OX=10116 GN=Tmem35a PE=1 SV=1
CALL3_RAT	Q5U206	0.6	36.5	0.000223872	3.65	Calmodulin-like protein 3 OS=Rattus norvegicus OX=10116 GN=Calml3 PE=2 SV=1
FABP5_RAT	P55053	1.61	36.27	0.000236048	3.627	Fatty acid-binding protein 5 OS=Rattus norvegicus OX=10116 GN=Fabp5 PE=1 SV=3
B2RYS0_RAT	B2RYS0	0.6	36.21	0.000239332	3.621	Cox7a2 protein OS=Rattus norvegicus OX=10116 GN=Cox7a2 PE=2 SV=1
A0A0G2K872_RAT	A0A0G2K872	0.6	36.16	0.000242103	3.616	Cell adhesion molecule 3 OS=Rattus norvegicus OX=10116 GN=Cadm3 PE=1 SV=1
A0A0G2KB63_RAT	A0A0G2KB63	0.6	36.16	0.000242103	3.616	Prohibitin OS=Rattus norvegicus OX=10116 GN=Phb2 PE=1 SV=1
CADM3_RAT	Q1WIM3	0.6	36.16	0.000242103	3.616	Cell adhesion molecule 3 OS=Rattus norvegicus OX=10116 GN=Cadm3 PE=1 SV=1
A0A0G2JZH0_RAT	A0A0G2JZH0	0.56	36.13	0.000243781	3.613	Calcium-binding protein 39 OS=Rattus norvegicus OX=10116 GN=Cab39 PE=1 SV=1
D3ZJ77_RAT	D3ZJ77	0.56	36.13	0.000243781	3.613	Calcium binding protein 39 (Predicted) isoform CRA_a OS=Rattus norvegicus OX=10116 GN=Cab39 PE=1 SV=1
A0A0G2JZ69_RAT	A0A0G2JZ69	0.6	36.12	0.000244343	3.612	Spectrin alpha chain non-erythrocytic 1 OS=Rattus norvegicus OX=10116 GN=Sptan1 PE=1 SV=1
A0A0G2K1E7_RAT	A0A0G2K1E7	0.58	36.12	0.000244343	3.612	Spectrin alpha chain non-erythrocytic 1 OS=Rattus norvegicus OX=10116 GN=Sptan1 PE=1 SV=1
A0A0G2K1Y8_RAT	A0A0G2K1Y8	0.6	36.12	0.000244343	3.612	Spectrin alpha chain non-erythrocytic 1 OS=Rattus norvegicus OX=10116 GN=Sptan1 PE=1 SV=1
Q63363_RAT	Q63363	0.61	36.12	0.000244343	3.612	Rat noerythroid alpha-spectrin (Fragment) OS=Rattus norvegicus OX=10116 PE=2 SV=1
Q6IRK8_RAT	Q6IRK8	0.58	36.12	0.000244343	3.612	Spectrin alpha chain non-erythrocytic 1 OS=Rattus norvegicus OX=10116 GN=Sptan1 PE=1 SV=1
SPTN1_RAT	P16086	0.58	36.12	0.000244343	3.612	Spectrin alpha chain non-erythrocytic 1 OS=Rattus norvegicus OX=10116 GN=Sptan1 PE=1 SV=2
A0A0G2K670_RAT	A0A0G2K670	0.6	36.05	0.000248313	3.605	Voltage-gated potassium channel subunit beta-2 OS=Rattus norvegicus OX=10116 GN=Kcnab2 PE=1 SV=1
KCAB2_RAT	P62483	0.6	36.05	0.000248313	3.605	Voltage-gated potassium channel subunit beta-2 OS=Rattus norvegicus OX=10116 GN=Kcnab2 PE=1 SV=1
KCAB1_RAT	P63144	0.48	36.05	0.000248313	3.605	Voltage-gated potassium channel subunit beta-1 OS=Rattus norvegicus OX=10116 GN=Kcnab1 PE=1 SV=1
A0A0G2K1V8_RAT	A0A0G2K1V8	0.64	35.98	0.000252348	3.598	Arp2/3 complex 34 kDa subunit (Fragment) OS=Rattus norvegicus OX=10116 GN=Arpc2 PE=1 SV=1
A0A0G2K2J1_RAT	A0A0G2K2J1	0.62	35.98	0.000252348	3.598	Arp2/3 complex 34 kDa subunit (Fragment) OS=Rattus norvegicus OX=10116 GN=Arpc2 PE=1 SV=4
A0A0G2K905_RAT	A0A0G2K905	0.6	35.98	0.000252348	3.598	Arp2/3 complex 34 kDa subunit OS=Rattus norvegicus OX=10116 GN=Arpc2 PE=1 SV=1
A0A0G2K9A2_RAT	A0A0G2K9A2	0.6	35.98	0.000252348	3.598	Arp2/3 complex 34 kDa subunit OS=Rattus norvegicus OX=10116 GN=Arpc2 PE=1 SV=1
ARPC2_RAT	P85970	0.6	35.98	0.000252348	3.598	Actin-related protein 2/3 complex subunit 2 OS=Rattus norvegicus OX=10116 GN=Arpc2 PE=1 SV=1
DPYL3_RAT	Q62952-2	0.6	35.88	0.000258226	3.588	Isoform 2 of Dihydropyrimidinase-related protein 3 OS=Rattus norvegicus OX=10116 GN=Dpysl3
A0A0G2JSQ1_RAT	A0A0G2JSQ1	0.6	35.64	0.000272898	3.564	Beta-synuclein OS=Rattus norvegicus OX=10116 GN=Sncb PE=1 SV=1
DPYL2_RAT	P47942	0.6	35.59	0.000276058	3.559	Dihydropyrimidinase-related protein 2 OS=Rattus norvegicus OX=10116 GN=Dpysl2 PE=1 SV=1
STIP1_RAT	O35814	0.6	35.56	0.000277971	3.556	Stress-induced-phosphoprotein 1 OS=Rattus norvegicus OX=10116 GN=Stip1 PE=1 SV=1
SGTA_RAT	O70593	0.61	35.21	0.000301301	3.521	Small glutamine-rich tetratricopeptide repeat-containing protein alpha OS=Rattus norvegicus OX=10116 GN=Sgta PE=1 SV=1
D4ABN3_RAT	D4ABN3	0.61	35.2	0.000301995	3.52	Phosphoinositide 5-phosphatase OS=Rattus norvegicus OX=10116 GN=Synj1 PE=1 SV=3
F1LPP1_RAT	F1LPP1	0.62	35.2	0.000301995	3.52	Phosphoinositide 5-phosphatase OS=Rattus norvegicus OX=10116 GN=Synj2 PE=3 SV=3
F1LZU2_RAT	F1LZU2	1.17	35.2	0.000301995	3.52	Uncharacterized LOC102547626 OS=Rattus norvegicus OX=10116 GN=LOC102547626 PE=4 SV=2
F1M0S5_RAT	F1M0S5	0.62	35.2	0.000301995	3.52	Phosphoinositide 5-phosphatase OS=Rattus norvegicus OX=10116 GN=Synj2 PE=3 SV=3
F1M2D6_RAT	F1M2D6	0.62	35.2	0.000301995	3.52	Phosphoinositide 5-phosphatase OS=Rattus norvegicus OX=10116 GN=Synj2 PE=3 SV=3
SYNJ2_RAT	O55207	0.62	35.2	0.000301995	3.52	Synaptojanin-2 OS=Rattus norvegicus OX=10116 GN=Synj2 PE=1 SV=2
SYNJ2_RAT	O55207-2	0.62	35.2	0.000301995	3.52	Isoform 2B1 of Synaptojanin-2 OS=Rattus norvegicus OX=10116 GN=Synj2
SYNJ2_RAT	O55207-3	0.62	35.2	0.000301995	3.52	Isoform 2A of Synaptojanin-2 OS=Rattus norvegicus OX=10116 GN=Synj2
SYNJ1_RAT	Q62910-3	0.61	35.2	0.000301995	3.52	Isoform 3 of Synaptojanin-1 OS=Rattus norvegicus OX=10116 GN=Synj1
SYNJ1_RAT	Q62910-4	0.61	35.2	0.000301995	3.52	Isoform 4 of Synaptojanin-1 OS=Rattus norvegicus OX=10116 GN=Synj1
SYNJ1_RAT	Q62910-5	0.61	35.2	0.000301995	3.52	Isoform 5 of Synaptojanin-1 OS=Rattus norvegicus OX=10116 GN=Synj1
SYNJ1_RAT	Q62910-6	0.61	35.2	0.000301995	3.52	Isoform 6 of Synaptojanin-1 OS=Rattus norvegicus OX=10116 GN=Synj1
G3V8U9_RAT	G3V8U9	0.61	35.18	0.000303389	3.518	Proteasome subunit beta OS=Rattus norvegicus OX=10116 GN=Psmb4 PE=1 SV=2
PSB4_RAT	P34067	0.61	35.18	0.000303389	3.518	Proteasome subunit beta type-4 OS=Rattus norvegicus OX=10116 GN=Psmb4 PE=1 SV=2
A0A068F1Y2_RAT	A0A068F1Y2	0.62	35.07	0.000311172	3.507	Beta-actin (Fragment) OS=Rattus norvegicus OX=10116 GN=Actb PE=2 SV=1
A0A0G2K3K2_RAT	A0A0G2K3K2	0.61	35.07	0.000311172	3.507	Actin cytoplasmic 1 OS=Rattus norvegicus OX=10116 GN=Actb PE=1 SV=1
A1Z0K8_RAT	A1Z0K8	0.62	35.07	0.000311172	3.507	Beta-actin (Fragment) OS=Rattus norvegicus OX=10116 PE=2 SV=1
Q99NC6_RAT	Q99NC6	0.58	35.07	0.000311172	3.507	Beta-actin FE-3 (Fragment) OS=Rattus norvegicus OX=10116 PE=2 SV=1
Q9JLX9_RAT	Q9JLX9	0.62	35.07	0.000311172	3.507	Beta actin (Fragment) OS=Rattus norvegicus OX=10116 PE=2 SV=1
ACTG_RAT	P63259	0.61	35.07	0.000311172	3.507	Actin cytoplasmic 2 OS=Rattus norvegicus OX=10116 GN=Actg1 PE=1 SV=1
O08814_RAT	O08814	0.61	34.94	0.000320627	3.494	Rap 1B (Fragment) OS=Rattus norvegicus OX=10116 GN=rap 1B PE=2 SV=1
RAP1B_RAT	Q62636	0.61	34.94	0.000320627	3.494	Ras-related protein Rap-1b OS=Rattus norvegicus OX=10116 GN=Rap1b PE=1 SV=2
A0A0G2KAM4_RAT	A0A0G2KAM4	0.61	34.75	0.000334965	3.475	Fascin OS=Rattus norvegicus OX=10116 GN=Fscn1 PE=1 SV=1
Q80X10_RAT	Q80X10	0.62	34.75	0.000334965	3.475	Basophilic leukemia expressed sequence 06 (Fragment) OS=Rattus norvegicus OX=10116 GN=Bles06 PE=2 SV=1
ENOG_RAT	P07323	0.61	34.68	0.000340408	3.468	Gamma-enolase OS=Rattus norvegicus OX=10116 GN=Eno2 PE=1 SV=2
F1M575_RAT	F1M575	0.61	34.58	0.000348337	3.458	Nuclear GTPase germinal center-associated OS=Rattus norvegicus OX=10116 GN=Nuggc PE=4 SV=3
D3ZZB2_RAT	D3ZZB2	0.59	34.38	0.000364754	3.438	Peroxin-1 OS=Rattus norvegicus OX=10116 GN=Pex1 PE=1 SV=1
A0A0G2K0B2_RAT	A0A0G2K0B2	0.64	34.32	0.000369828	3.432	Band 4.1-like protein 1 OS=Rattus norvegicus OX=10116 GN=LOC100911769 PE=1 SV=1
A0A0G2K0F3_RAT	A0A0G2K0F3	0.61	34.32	0.000369828	3.432	Band 4.1-like protein 1 OS=Rattus norvegicus OX=10116 GN=Epb41l1 PE=1 SV=1
D3ZMI4_RAT	D3ZMI4	0.61	34.32	0.000369828	3.432	Band 4.1-like protein 1 OS=Rattus norvegicus OX=10116 GN=Epb41l1 PE=1 SV=1
D4A9L5_RAT	D4A9L5	0.61	34.32	0.000369828	3.432	Band 4.1-like protein 1 OS=Rattus norvegicus OX=10116 GN=Epb41l1 PE=1 SV=2
D4ACZ4_RAT	D4ACZ4	0.64	34.32	0.000369828	3.432	Band 4.1-like protein 1 OS=Rattus norvegicus OX=10116 GN=Epb41l1 PE=1 SV=2
E41L1_RAT	Q9WTP0	0.61	34.32	0.000369828	3.432	Band 4.1-like protein 1 OS=Rattus norvegicus OX=10116 GN=Epb41l1 PE=1 SV=1
E41L1_RAT	Q9WTP0-2	0.61	34.32	0.000369828	3.432	Isoform L of Band 4.1-like protein 1 OS=Rattus norvegicus OX=10116 GN=Epb41l1
STXB1_RAT	P61765	0.61	34.31	0.000370681	3.431	Syntaxin-binding protein 1 OS=Rattus norvegicus OX=10116 GN=Stxbp1 PE=1 SV=1
A0A0F7R5I4_RAT	A0A0F7R5I4	0.61	34.22	0.000378443	3.422	Amino acid transporter OS=Rattus norvegicus OX=10116 GN=ratASCT1 PE=2 SV=1
Q76GL9_RAT	Q76GL9	0.61	34.22	0.000378443	3.422	Amino acid transporter OS=Rattus norvegicus OX=10116 GN=Slc1a4 PE=1 SV=1
A0A0G2KAW7_RAT	A0A0G2KAW7	1.64	34.19	0.000381066	3.419	Eukaryotic translation initiation factor 4H OS=Rattus norvegicus OX=10116 GN=Eif4h PE=1 SV=1
IF4H_RAT	Q5XI72	1.64	34.19	0.000381066	3.419	Eukaryotic translation initiation factor 4H OS=Rattus norvegicus OX=10116 GN=Eif4h PE=1 SV=1
M0RB67_RAT	M0RB67	0.61	34.1	0.000389045	3.41	Peptidylprolyl isomerase D-like 1 OS=Rattus norvegicus OX=10116 GN=Ppidl1 PE=4 SV=2
PPID_RAT	Q6DGG0	0.61	34.1	0.000389045	3.41	Peptidyl-prolyl cis-trans isomerase D OS=Rattus norvegicus OX=10116 GN=Ppid PE=1 SV=3
LANC1_RAT	Q9QX69	0.61	34.06	0.000392645	3.406	Glutathione S-transferase LANCL1 OS=Rattus norvegicus OX=10116 GN=Lancl1 PE=1 SV=2
ITPA_RAT	D3ZW55	0.58	34.05	0.00039355	3.405	Inosine triphosphate pyrophosphatase OS=Rattus norvegicus OX=10116 GN=Itpa PE=3 SV=1
D4A110_RAT	D4A110	0.61	33.97	0.000400867	3.397	CKLF-like MARVEL transmembrane domain-containing 4 OS=Rattus norvegicus OX=10116 GN=Cmtm4 PE=4 SV=1
A0A0G2KBC7_RAT	A0A0G2KBC7	0.61	33.9	0.00040738	3.39	ATP-dependent 6-phosphofructokinase OS=Rattus norvegicus OX=10116 GN=Pfkm PE=1 SV=1
Q52KS1_RAT	Q52KS1	0.61	33.9	0.00040738	3.39	ATP-dependent 6-phosphofructokinase OS=Rattus norvegicus OX=10116 GN=Pfkm PE=1 SV=1
Q9Z1I3_RAT	Q9Z1I3	0.77	33.9	0.00040738	3.39	Phosphofructokinase (Connecting peptide) (Fragment) OS=Rattus norvegicus OX=10116 GN=PFK-M PE=2 SV=1
PFKAM_RAT	P47858	0.61	33.9	0.00040738	3.39	ATP-dependent 6-phosphofructokinase muscle type OS=Rattus norvegicus OX=10116 GN=Pfkm PE=1 SV=3
A0A0G2JU48_RAT	A0A0G2JU48	0.61	33.82	0.000414954	3.382	Type I keratin KA11 OS=Rattus norvegicus OX=10116 GN=Ka11 PE=3 SV=1
A0A0G2JW58_RAT	A0A0G2JW58	0.61	33.82	0.000414954	3.382	Type I keratin KA11 (Fragment) OS=Rattus norvegicus OX=10116 GN=Ka11 PE=3 SV=1
Q6IFU9_RAT	Q6IFU9	0.61	33.82	0.000414954	3.382	Keratin 16 OS=Rattus norvegicus OX=10116 GN=Krt16 PE=1 SV=1
Q6IFV0_RAT	Q6IFV0	0.61	33.82	0.000414954	3.382	Type I keratin KA11 OS=Rattus norvegicus OX=10116 GN=Ka11 PE=2 SV=1
A0A0G2K508_RAT	A0A0G2K508	0.45	33.8	0.000416869	3.38	RAS-related 2 OS=Rattus norvegicus OX=10116 GN=Rras2 PE=1 SV=1
Q5BJU0_RAT	Q5BJU0	0.48	33.8	0.000416869	3.38	RAS-related 2 OS=Rattus norvegicus OX=10116 GN=Rras2 PE=1 SV=1
RRAS_RAT	D3Z8L7	0.48	33.8	0.000416869	3.38	Ras-related protein R-Ras OS=Rattus norvegicus OX=10116 GN=Rras PE=1 SV=1
APT_RAT	P36972	0.59	33.64	0.000432514	3.364	Adenine phosphoribosyltransferase OS=Rattus norvegicus OX=10116 GN=Aprt PE=1 SV=1
DHPR_RAT	P11348	0.61	33.63	0.000433511	3.363	Dihydropteridine reductase OS=Rattus norvegicus OX=10116 GN=Qdpr PE=1 SV=1
1433B_RAT	P35213-2	0.61	33.62	0.00043451	3.362	Isoform Short of 14-3-3 protein beta/alpha OS=Rattus norvegicus OX=10116 GN=Ywhab
A0A0G2K0W9_RAT	A0A0G2K0W9	0.62	33.35	0.000462381	3.335	Proteasome subunit alpha type OS=Rattus norvegicus OX=10116 GN=Psma7 PE=1 SV=1
A0JPK2_RAT	A0JPK2	0.55	33.35	0.000462381	3.335	Proteasome subunit alpha type OS=Rattus norvegicus OX=10116 GN=Psma7 PE=2 SV=1
F1M6I7_RAT	F1M6I7	0.64	33.35	0.000462381	3.335	Proteasome subunit alpha type OS=Rattus norvegicus OX=10116 GN=Psma8 PE=3 SV=2
PSA7_RAT	P48004	0.62	33.35	0.000462381	3.335	Proteasome subunit alpha type-7 OS=Rattus norvegicus OX=10116 GN=Psma7 PE=1 SV=1
PSA7_RAT	P48004-2	0.62	33.35	0.000462381	3.335	Isoform RC6-IS of Proteasome subunit alpha type-7 OS=Rattus norvegicus OX=10116 GN=Psma7
D3ZJ78_RAT	D3ZJ78	0.72	33.33	0.000464515	3.333	ATPase H+-transporting V1 subunit E2 OS=Rattus norvegicus OX=10116 GN=Atp6v1e2 PE=3 SV=1
G3V7L8_RAT	G3V7L8	0.62	33.33	0.000464515	3.333	ATPase H+ transporting V1 subunit E isoform 1 isoform CRA_a OS=Rattus norvegicus OX=10116 GN=Atp6v1e1 PE=1 SV=1
G3V8K2_RAT	G3V8K2	0.62	33.3	0.000467735	3.33	Guanine nucleotide-binding protein subunit gamma OS=Rattus norvegicus OX=10116 GN=Gng3 PE=1 SV=1
O35356_RAT	O35356	0.55	33.3	0.000467735	3.33	Guanine nucleotide-binding protein subunit gamma (Fragment) OS=Rattus norvegicus OX=10116 PE=2 SV=1
B3GS92_RAT	B3GS92	0.5	33.28	0.000469894	3.328	Molybdopterin molybdenumtransferase OS=Rattus norvegicus OX=10116 PE=2 SV=1
F1MA86_RAT	F1MA86	0.5	33.28	0.000469894	3.328	Molybdopterin molybdenumtransferase OS=Rattus norvegicus OX=10116 GN=Gphn PE=1 SV=3
M0R423_RAT	M0R423	0.5	33.28	0.000469894	3.328	Molybdopterin molybdenumtransferase OS=Rattus norvegicus OX=10116 GN=Gphn PE=1 SV=2
GEPH_RAT	Q03555	0.53	33.28	0.000469894	3.328	Gephyrin OS=Rattus norvegicus OX=10116 GN=Gphn PE=1 SV=3
GEPH_RAT	Q03555-2	0.5	33.28	0.000469894	3.328	Isoform 1 of Gephyrin OS=Rattus norvegicus OX=10116 GN=Gphn
GEPH_RAT	Q03555-3	0.53	33.28	0.000469894	3.328	Isoform 2 of Gephyrin OS=Rattus norvegicus OX=10116 GN=Gphn
GEPH_RAT	Q03555-4	0.53	33.28	0.000469894	3.328	Isoform 3 of Gephyrin OS=Rattus norvegicus OX=10116 GN=Gphn
GEPH_RAT	Q03555-5	0.53	33.28	0.000469894	3.328	Isoform 4 of Gephyrin OS=Rattus norvegicus OX=10116 GN=Gphn
GEPH_RAT	Q03555-6	0.53	33.28	0.000469894	3.328	Isoform 5 of Gephyrin OS=Rattus norvegicus OX=10116 GN=Gphn
A0A0G2K3I9_RAT	A0A0G2K3I9	0.61	33.22	0.000476431	3.322	Dual specificity protein phosphatase OS=Rattus norvegicus OX=10116 GN=Dusp3 PE=1 SV=1
B5DFF7_RAT	B5DFF7	0.61	33.22	0.000476431	3.322	Dual specificity protein phosphatase OS=Rattus norvegicus OX=10116 GN=Dusp3 PE=2 SV=1
G3V9L3_RAT	G3V9L3	0.61	33.22	0.000476431	3.322	Dual specificity protein phosphatase OS=Rattus norvegicus OX=10116 GN=Dusp3 PE=1 SV=2
Q8K4Y6_RAT	Q8K4Y6	0.57	33.2	0.00047863	3.32	Solute carrier family 30 protein (Fragment) OS=Rattus norvegicus OX=10116 GN=znT3 PE=2 SV=1
ZNT3_RAT	Q6QIX3	0.61	33.2	0.00047863	3.32	Zinc transporter 3 OS=Rattus norvegicus OX=10116 GN=Slc30a3 PE=1 SV=1
ZNT3_RAT	Q6QIX3-2	0.59	33.2	0.00047863	3.32	Isoform 2 of Zinc transporter 3 OS=Rattus norvegicus OX=10116 GN=Slc30a3
A0A0G2K0M8_RAT	A0A0G2K0M8	0.62	33.08	0.00049204	3.308	Neural cell adhesion molecule 1 OS=Rattus norvegicus OX=10116 GN=Ncam1 PE=1 SV=1
A0A0G2JWJ4_RAT	A0A0G2JWJ4	0.64	32.98	0.000503501	3.298	Triosephosphate isomerase OS=Rattus norvegicus OX=10116 GN=LOC100911515 PE=1 SV=1
A0A0G2JWU1_RAT	A0A0G2JWU1	0.61	32.98	0.000503501	3.298	Triosephosphate isomerase OS=Rattus norvegicus OX=10116 PE=1 SV=1
Q6SA19_RAT	Q6SA19	0.61	32.98	0.000503501	3.298	Triosephosphate isomerase OS=Rattus norvegicus OX=10116 GN=LOC500959 PE=2 SV=1
Q45QL8_RAT	Q45QL8	0.58	32.83	0.000521195	3.283	Guanine nucleotide binding protein beta 1 (Fragment) OS=Rattus norvegicus OX=10116 GN=Gnb1 PE=2 SV=1
GBB1_RAT	P54311	0.62	32.83	0.000521195	3.283	Guanine nucleotide-binding protein G(I)/G(S)/G(T) subunit beta-1 OS=Rattus norvegicus OX=10116 GN=Gnb1 PE=1 SV=4
SUCA_RAT	P13086	0.41	32.8	0.000524807	3.28	Succinate--CoA ligase [ADP/GDP-forming] subunit alpha mitochondrial OS=Rattus norvegicus OX=10116 GN=Suclg1 PE=2 SV=2
TRY1_RAT	P00762	0.62	32.78	0.00052723	3.278	Anionic trypsin-1 OS=Rattus norvegicus OX=10116 GN=Prss1 PE=1 SV=1
ECHM_RAT	P14604	0.62	32.75	0.000530884	3.275	Enoyl-CoA hydratase mitochondrial OS=Rattus norvegicus OX=10116 GN=Echs1 PE=1 SV=1
A0A096MJI9_RAT	A0A096MJI9	0.57	32.5	0.000562341	3.25	Sodium/potassium-transporting ATPase subunit beta (Fragment) OS=Rattus norvegicus OX=10116 GN=Atp1b1 PE=1 SV=6
AT1B1_RAT	P07340	0.62	32.5	0.000562341	3.25	Sodium/potassium-transporting ATPase subunit beta-1 OS=Rattus norvegicus OX=10116 GN=Atp1b1 PE=1 SV=1
VIAAT_RAT	O35458	0.62	32.47	0.000566239	3.247	Vesicular inhibitory amino acid transporter OS=Rattus norvegicus OX=10116 GN=Slc32a1 PE=1 SV=1
A0A0G2JZY6_RAT	A0A0G2JZY6	0.58	32.46	0.000567545	3.246	Spectrin beta chain OS=Rattus norvegicus OX=10116 GN=Sptbn1 PE=1 SV=1
A0A0G2K8W9_RAT	A0A0G2K8W9	0.58	32.46	0.000567545	3.246	Spectrin beta chain OS=Rattus norvegicus OX=10116 GN=Sptbn1 PE=1 SV=1
G3V6S0_RAT	G3V6S0	0.58	32.46	0.000567545	3.246	Spectrin beta chain OS=Rattus norvegicus OX=10116 GN=Sptbn1 PE=1 SV=3
Q5D002_RAT	Q5D002	0.6	32.46	0.000567545	3.246	Sptbn1 protein (Fragment) OS=Rattus norvegicus OX=10116 GN=Sptbn1 PE=2 SV=1
Q6XD99_RAT	Q6XD99	0.58	32.46	0.000567545	3.246	Spectrin beta chain OS=Rattus norvegicus OX=10116 GN=Sptbn1 PE=2 SV=1
Q99MI4_RAT	Q99MI4	0.62	32.46	0.000567545	3.246	Non-erythrocyte beta-spectrin (Fragment) OS=Rattus norvegicus OX=10116 PE=2 SV=1
B0BNJ1_RAT	B0BNJ1	0.62	32.38	0.000578096	3.238	LOC683667 protein OS=Rattus norvegicus OX=10116 GN=Sri PE=1 SV=1
MOT1_RAT	P53987	0.62	32.38	0.000578096	3.238	Monocarboxylate transporter 1 OS=Rattus norvegicus OX=10116 GN=Slc16a1 PE=1 SV=1
A0A0H2UHQ9_RAT	A0A0H2UHQ9	0.62	32.37	0.000579429	3.237	Synaptopodin OS=Rattus norvegicus OX=10116 GN=Synpo PE=1 SV=1
B1VKB4_RAT	B1VKB4	0.62	32.37	0.000579429	3.237	Synaptopodin OS=Rattus norvegicus OX=10116 GN=Synpo PE=2 SV=1
SYNPO_RAT	Q9Z327	0.62	32.37	0.000579429	3.237	Synaptopodin OS=Rattus norvegicus OX=10116 GN=Synpo PE=1 SV=2
SYNPO_RAT	Q9Z327-2	0.62	32.37	0.000579429	3.237	Isoform 2 of Synaptopodin OS=Rattus norvegicus OX=10116 GN=Synpo
SYNPO_RAT	Q9Z327-3	0.62	32.37	0.000579429	3.237	Isoform 3 of Synaptopodin OS=Rattus norvegicus OX=10116 GN=Synpo
D4ABV5_RAT	D4ABV5	0.62	32.29	0.000590201	3.229	Calmodulin-2 OS=Rattus norvegicus OX=10116 GN=Calm2 PE=1 SV=1
CALM1_RAT	P0DP29	0.62	32.29	0.000590201	3.229	Calmodulin-1 OS=Rattus norvegicus OX=10116 GN=Calm1 PE=1 SV=1
CALM2_RAT	P0DP30	0.62	32.29	0.000590201	3.229	Calmodulin-2 OS=Rattus norvegicus OX=10116 GN=Calm2 PE=1 SV=1
CALM3_RAT	P0DP31	0.62	32.29	0.000590201	3.229	Calmodulin-3 OS=Rattus norvegicus OX=10116 GN=Calm3 PE=1 SV=1
D3ZN03_RAT	D3ZN03	0.64	32.18	0.000605341	3.218	60S acidic ribosomal protein P2 OS=Rattus norvegicus OX=10116 GN=LOC100362751 PE=1 SV=1
D4A4D5_RAT	D4A4D5	0.62	32.18	0.000605341	3.218	60S acidic ribosomal protein P2 OS=Rattus norvegicus OX=10116 GN=LOC498555 PE=3 SV=1
RLA2_RAT	P02401	0.62	32.18	0.000605341	3.218	60S acidic ribosomal protein P2 OS=Rattus norvegicus OX=10116 GN=Rplp2 PE=1 SV=2
M0R6D6_RAT	M0R6D6	0.74	32.17	0.000606736	3.217	Cofilin non-muscle isoform OS=Rattus norvegicus OX=10116 PE=3 SV=2
AT1A2_RAT	P06686	0.62	32.09	0.000618016	3.209	Sodium/potassium-transporting ATPase subunit alpha-2 OS=Rattus norvegicus OX=10116 GN=Atp1a2 PE=1 SV=1
A0A0G2JX56_RAT	A0A0G2JX56	0.62	32	0.000630957	3.2	DnaJ (Hsp40) homolog subfamily C member 5 isoform CRA_a OS=Rattus norvegicus OX=10116 GN=Dnajc5 PE=1 SV=1
DNJC5_RAT	P60905	0.62	32	0.000630957	3.2	DnaJ homolog subfamily C member 5 OS=Rattus norvegicus OX=10116 GN=Dnajc5 PE=1 SV=1
GELS_RAT	Q68FP1	0.48	31.8	0.000660693	3.18	Gelsolin OS=Rattus norvegicus OX=10116 GN=Gsn PE=1 SV=1
GELS_RAT	Q68FP1-2	0.48	31.8	0.000660693	3.18	Isoform 2 of Gelsolin OS=Rattus norvegicus OX=10116 GN=Gsn
D4AE68_RAT	D4AE68	0.62	31.78	0.000663743	3.178	Guanine nucleotide binding protein alpha q polypeptide isoform CRA_a OS=Rattus norvegicus OX=10116 GN=Gnaq PE=1 SV=2
Q45QM4_RAT	Q45QM4	0.62	31.78	0.000663743	3.178	Guanine nucleotide binding protein alpha q subunit (Fragment) OS=Rattus norvegicus OX=10116 GN=Gnaq PE=2 SV=1
Q7M0H6_RAT	Q7M0H6	0.58	31.78	0.000663743	3.178	GTP-binding regulatory protein G42 alpha chain (Fragments) OS=Rattus norvegicus OX=10116 PE=4 SV=1
GNAQ_RAT	P82471	0.62	31.78	0.000663743	3.178	Guanine nucleotide-binding protein G(q) subunit alpha OS=Rattus norvegicus OX=10116 GN=Gnaq PE=2 SV=2
A0A0G2JVK2_RAT	A0A0G2JVK2	0.62	31.75	0.000668344	3.175	Serine/threonine-protein phosphatase OS=Rattus norvegicus OX=10116 GN=Ppp1cc PE=1 SV=1
Q6AYZ4_RAT	Q6AYZ4	0.62	31.75	0.000668344	3.175	Serine/threonine-protein phosphatase OS=Rattus norvegicus OX=10116 GN=Ppp1cc PE=2 SV=1
PP1G_RAT	P63088	0.62	31.75	0.000668344	3.175	Serine/threonine-protein phosphatase PP1-gamma catalytic subunit OS=Rattus norvegicus OX=10116 GN=Ppp1cc PE=1 SV=1
PP1G_RAT	P63088-2	0.62	31.75	0.000668344	3.175	Isoform 2 of Serine/threonine-protein phosphatase PP1-gamma catalytic subunit OS=Rattus norvegicus OX=10116 GN=Ppp1cc
DBNL_RAT	Q9JHL4	0.62	31.69	0.000677642	3.169	Drebrin-like protein OS=Rattus norvegicus OX=10116 GN=Dbnl PE=1 SV=1
DBNL_RAT	Q9JHL4-2	0.62	31.69	0.000677642	3.169	Isoform 2 of Drebrin-like protein OS=Rattus norvegicus OX=10116 GN=Dbnl
DBNL_RAT	Q9JHL4-3	0.62	31.69	0.000677642	3.169	Isoform 3 of Drebrin-like protein OS=Rattus norvegicus OX=10116 GN=Dbnl
DBNL_RAT	Q9JHL4-4	0.62	31.69	0.000677642	3.169	Isoform 4 of Drebrin-like protein OS=Rattus norvegicus OX=10116 GN=Dbnl
Q6LDS4_RAT	Q6LDS4	0.63	31.52	0.000704693	3.152	Superoxide dismutase [Cu-Zn] OS=Rattus norvegicus OX=10116 PE=2 SV=1
Q6PEC5_RAT	Q6PEC5	0.63	31.52	0.000704693	3.152	Sod_Cu domain-containing protein (Fragment) OS=Rattus norvegicus OX=10116 PE=2 SV=1
A0A0G2JSU1_RAT	A0A0G2JSU1	0.63	31.29	0.000743019	3.129	Amino acid transporter OS=Rattus norvegicus OX=10116 GN=Slc1a3 PE=1 SV=1
A0A0G2K611_RAT	A0A0G2K611	0.63	31.29	0.000743019	3.129	Amino acid transporter OS=Rattus norvegicus OX=10116 GN=Slc1a3 PE=1 SV=1
A0A0G2KAS7_RAT	A0A0G2KAS7	0.63	31.29	0.000743019	3.129	Amino acid transporter OS=Rattus norvegicus OX=10116 GN=Slc1a3 PE=1 SV=1
B5DEN4_RAT	B5DEN4	0.63	31.29	0.000743019	3.129	L-lactate dehydrogenase OS=Rattus norvegicus OX=10116 GN=Ldha PE=1 SV=1
F1LR26_RAT	F1LR26	0.51	31.29	0.000743019	3.129	Amino acid transporter OS=Rattus norvegicus OX=10116 GN=Slc1a6 PE=1 SV=3
G3V846_RAT	G3V846	0.63	31.29	0.000743019	3.129	Amino acid transporter OS=Rattus norvegicus OX=10116 GN=Slc1a3 PE=1 SV=1
H9N9H4_RAT	H9N9H4	0.59	31.29	0.000743019	3.129	L-lactate dehydrogenase C chain OS=Rattus norvegicus OX=10116 GN=Ldhc PE=1 SV=1
Q6AYX2_RAT	Q6AYX2	0.59	31.29	0.000743019	3.129	L-lactate dehydrogenase OS=Rattus norvegicus OX=10116 GN=Ldhc PE=1 SV=1
Q6P9U7_RAT	Q6P9U7	0.63	31.29	0.000743019	3.129	L-lactate dehydrogenase OS=Rattus norvegicus OX=10116 PE=2 SV=1
Q7TSX6_RAT	Q7TSX6	0.64	31.29	0.000743019	3.129	Amino acid transporter OS=Rattus norvegicus OX=10116 GN=Slc1a6 PE=2 SV=1
EAA4_RAT	O35921	0.64	31.29	0.000743019	3.129	Excitatory amino acid transporter 4 OS=Rattus norvegicus OX=10116 GN=Slc1a6 PE=1 SV=1
LDHA_RAT	P04642	0.63	31.29	0.000743019	3.129	L-lactate dehydrogenase A chain OS=Rattus norvegicus OX=10116 GN=Ldha PE=1 SV=1
LDHC_RAT	P19629	0.59	31.29	0.000743019	3.129	L-lactate dehydrogenase C chain OS=Rattus norvegicus OX=10116 GN=Ldhc PE=1 SV=3
EAA1_RAT	P24942	0.63	31.29	0.000743019	3.129	Excitatory amino acid transporter 1 OS=Rattus norvegicus OX=10116 GN=Slc1a3 PE=1 SV=2
EAA1_RAT	P24942-2	0.63	31.29	0.000743019	3.129	Isoform GLAST-1A of Excitatory amino acid transporter 1 OS=Rattus norvegicus OX=10116 GN=Slc1a3
A0A0G2JYF7_RAT	A0A0G2JYF7	0.63	31.02	0.000790679	3.102	Catenin alpha 1 OS=Rattus norvegicus OX=10116 GN=Ctnna1 PE=1 SV=1
Q5U302_RAT	Q5U302	0.63	31.02	0.000790679	3.102	Catenin (Cadherin associated protein) alpha 1 OS=Rattus norvegicus OX=10116 GN=Ctnna1 PE=1 SV=1
A0A0G2JY70_RAT	A0A0G2JY70	0.63	30.99	0.000796159	3.099	40S ribosomal protein S20 OS=Rattus norvegicus OX=10116 PE=1 SV=1
A0A0G2K3E9_RAT	A0A0G2K3E9	0.63	30.99	0.000796159	3.099	Ribosomal_S10 domain-containing protein OS=Rattus norvegicus OX=10116 PE=3 SV=1
A0A0G2K6L6_RAT	A0A0G2K6L6	0.63	30.99	0.000796159	3.099	40S ribosomal protein S20 OS=Rattus norvegicus OX=10116 PE=3 SV=1
A0A0G2K8W1_RAT	A0A0G2K8W1	0.62	30.99	0.000796159	3.099	40S ribosomal protein S20 OS=Rattus norvegicus OX=10116 PE=3 SV=1
A0A0H2UHG7_RAT	A0A0H2UHG7	0.63	30.99	0.000796159	3.099	40S ribosomal protein S20 OS=Rattus norvegicus OX=10116 GN=Rps20 PE=3 SV=1
D3ZZK1_RAT	D3ZZK1	0.63	30.99	0.000796159	3.099	40S ribosomal protein S20 OS=Rattus norvegicus OX=10116 PE=3 SV=1
M0R566_RAT	M0R566	0.62	30.99	0.000796159	3.099	40S ribosomal protein S20 OS=Rattus norvegicus OX=10116 PE=3 SV=2
M0R5V6_RAT	M0R5V6	0.62	30.99	0.000796159	3.099	40S ribosomal protein S20 OS=Rattus norvegicus OX=10116 PE=3 SV=1
M0R987_RAT	M0R987	0.62	30.99	0.000796159	3.099	40S ribosomal protein S20 OS=Rattus norvegicus OX=10116 GN=LOC100364116 PE=3 SV=2
M0RB28_RAT	M0RB28	0.62	30.99	0.000796159	3.099	40S ribosomal protein S20 OS=Rattus norvegicus OX=10116 PE=3 SV=1
RS20_RAT	P60868	0.63	30.99	0.000796159	3.099	40S ribosomal protein S20 OS=Rattus norvegicus OX=10116 GN=Rps20 PE=3 SV=1
Q5BKC3_RAT	Q5BKC3	0.58	30.83	0.000826038	3.083	Maillard deglycase OS=Rattus norvegicus OX=10116 GN=Park7 PE=1 SV=1
PARK7_RAT	O88767	0.54	30.83	0.000826038	3.083	Parkinson disease protein 7 homolog OS=Rattus norvegicus OX=10116 GN=Park7 PE=1 SV=1
NCKX2_RAT	O54701	1.68	30.81	0.000829851	3.081	Sodium/potassium/calcium exchanger 2 OS=Rattus norvegicus OX=10116 GN=Slc24a2 PE=1 SV=1
NCKX2_RAT	O54701-2	1.68	30.81	0.000829851	3.081	Isoform 2 of Sodium/potassium/calcium exchanger 2 OS=Rattus norvegicus OX=10116 GN=Slc24a2
CAPS1_RAT	Q62717	0.65	30.79	0.000833681	3.079	Calcium-dependent secretion activator 1 OS=Rattus norvegicus OX=10116 GN=Cadps PE=1 SV=1
A0A0G2JTH4_RAT	A0A0G2JTH4	0.63	30.64	0.000862979	3.064	Integrin-associated protein OS=Rattus norvegicus OX=10116 GN=Cd47 PE=1 SV=1
CD47_RAT	P97829	0.64	30.64	0.000862979	3.064	Leukocyte surface antigen CD47 OS=Rattus norvegicus OX=10116 GN=Cd47 PE=1 SV=1
CD47_RAT	P97829-2	0.63	30.64	0.000862979	3.064	Isoform 2 of Leukocyte surface antigen CD47 OS=Rattus norvegicus OX=10116 GN=Cd47
CLCB_RAT	P08082	0.63	30.59	0.000872971	3.059	Clathrin light chain B OS=Rattus norvegicus OX=10116 GN=Cltb PE=1 SV=1
CLCB_RAT	P08082-2	0.63	30.59	0.000872971	3.059	Isoform Non-brain of Clathrin light chain B OS=Rattus norvegicus OX=10116 GN=Cltb
RTN1_RAT	Q64548	0.63	30.55	0.000881049	3.055	Reticulon-1 OS=Rattus norvegicus OX=10116 GN=Rtn1 PE=1 SV=1
HINT1_RAT	P62959	0.6	30.53	0.000885116	3.053	Adenosine 5'-monophosphoramidase HINT1 OS=Rattus norvegicus OX=10116 GN=Hint1 PE=1 SV=5
A0A0G2JSH4_RAT	A0A0G2JSH4	0.63	30.5	0.000891251	3.05	Glycogen synthase kinase-3 beta OS=Rattus norvegicus OX=10116 GN=Gsk3b PE=1 SV=1
A0A0G2KB98_RAT	A0A0G2KB98	0.63	30.5	0.000891251	3.05	Glycogen synthase kinase-3 beta OS=Rattus norvegicus OX=10116 GN=Gsk3b PE=1 SV=1
GSK3B_RAT	P18266	0.63	30.5	0.000891251	3.05	Glycogen synthase kinase-3 beta OS=Rattus norvegicus OX=10116 GN=Gsk3b PE=1 SV=1
Q56A29_RAT	Q56A29	0.63	30.47	0.000897429	3.047	Visinin-like protein 1 OS=Rattus norvegicus OX=10116 GN=Vsnl1 PE=2 SV=1
VISL1_RAT	P62762	0.63	30.47	0.000897429	3.047	Visinin-like protein 1 OS=Rattus norvegicus OX=10116 GN=Vsnl1 PE=1 SV=2
A0A096XKT9_RAT	A0A096XKT9	0.63	30.46	0.000899498	3.046	NADH-ubiquinone oxidoreductase chain 5 OS=Rattus norvegicus OX=10116 GN=ND5 PE=3 SV=1
A0A0A1FZN8_RAT	A0A0A1FZN8	0.63	30.46	0.000899498	3.046	NADH-ubiquinone oxidoreductase chain 5 OS=Rattus norvegicus OX=10116 GN=ND5 PE=3 SV=1
A7XYC1_RAT	A7XYC1	0.63	30.46	0.000899498	3.046	NADH-ubiquinone oxidoreductase chain 5 OS=Rattus norvegicus OX=10116 GN=Nd5 PE=3 SV=1
A7XYD5_RAT	A7XYD5	0.63	30.46	0.000899498	3.046	NADH-ubiquinone oxidoreductase chain 5 OS=Rattus norvegicus OX=10116 GN=Nd5 PE=3 SV=1
Q06QA1_RAT	Q06QA1	0.63	30.46	0.000899498	3.046	NADH-ubiquinone oxidoreductase chain 5 OS=Rattus norvegicus OX=10116 GN=ND5 PE=3 SV=1
Q06QG6_RAT	Q06QG6	0.63	30.46	0.000899498	3.046	NADH-ubiquinone oxidoreductase chain 5 OS=Rattus norvegicus OX=10116 GN=ND5 PE=3 SV=1
Q06QK5_RAT	Q06QK5	0.63	30.46	0.000899498	3.046	NADH-ubiquinone oxidoreductase chain 5 OS=Rattus norvegicus OX=10116 GN=ND5 PE=3 SV=1
Q8SEZ0_RAT	Q8SEZ0	0.63	30.46	0.000899498	3.046	NADH-ubiquinone oxidoreductase chain 5 OS=Rattus norvegicus OX=10116 GN=Mt-nd5 PE=3 SV=1
NU5M_RAT	P11661	0.63	30.46	0.000899498	3.046	NADH-ubiquinone oxidoreductase chain 5 OS=Rattus norvegicus OX=10116 GN=Mtnd5 PE=3 SV=3
KPCG_RAT	P63319	0.62	30.33	0.00092683	3.033	Protein kinase C gamma type OS=Rattus norvegicus OX=10116 GN=Prkcg PE=1 SV=1
F1LQN3_RAT	F1LQN3	0.46	30.22	0.000950605	3.022	Reticulon OS=Rattus norvegicus OX=10116 GN=Rtn4 PE=1 SV=1
Q540J3_RAT	Q540J3	0.44	30.22	0.000950605	3.022	Reticulon OS=Rattus norvegicus OX=10116 GN=Rtn4 PE=2 SV=1
Q5U1Z3_RAT	Q5U1Z3	0.46	30.22	0.000950605	3.022	Rtn4 protein (Fragment) OS=Rattus norvegicus OX=10116 GN=Rtn4 PE=2 SV=1
Q6IRL3_RAT	Q6IRL3	0.44	30.22	0.000950605	3.022	Reticulon OS=Rattus norvegicus OX=10116 GN=Rtn4 PE=2 SV=1
RTN4_RAT	Q9JK11	0.46	30.22	0.000950605	3.022	Reticulon-4 OS=Rattus norvegicus OX=10116 GN=Rtn4 PE=1 SV=1
RTN4_RAT	Q9JK11-2	0.44	30.22	0.000950605	3.022	Isoform B of Reticulon-4 OS=Rattus norvegicus OX=10116 GN=Rtn4
RTN4_RAT	Q9JK11-4	0.44	30.22	0.000950605	3.022	Isoform B2 of Reticulon-4 OS=Rattus norvegicus OX=10116 GN=Rtn4
ARP5L_RAT	A1L108	0.63	30.15	0.000966051	3.015	Actin-related protein 2/3 complex subunit 5-like protein OS=Rattus norvegicus OX=10116 GN=Arpc5l PE=1 SV=2
ARP5L_RAT	A1L108-2	0.63	30.15	0.000966051	3.015	Isoform 2 of Actin-related protein 2/3 complex subunit 5-like protein OS=Rattus norvegicus OX=10116 GN=Arpc5l
A0A0H2UHP9_RAT	A0A0H2UHP9	0.63	30.14	0.000968278	3.014	RCG39700 isoform CRA_d OS=Rattus norvegicus OX=10116 GN=Rab6a PE=1 SV=1
RAB6A_RAT	Q9WVB1	0.63	30.14	0.000968278	3.014	Ras-related protein Rab-6A OS=Rattus norvegicus OX=10116 GN=Rab6a PE=1 SV=2
A0A0G2K4B0_RAT	A0A0G2K4B0	0.6	30.12	0.000972747	3.012	G protein-coupled receptor class C group 5 member B OS=Rattus norvegicus OX=10116 GN=Gprc5b PE=1 SV=1
B2RZ13_RAT	B2RZ13	0.6	30.12	0.000972747	3.012	Gprc5b protein (Fragment) OS=Rattus norvegicus OX=10116 GN=Gprc5b PE=2 SV=1
D4A3F5_RAT	D4A3F5	0.6	30.12	0.000972747	3.012	G protein-coupled receptor class C group 5 member B OS=Rattus norvegicus OX=10116 GN=Gprc5b PE=1 SV=1
Q64608_RAT	Q64608	0.64	30.05	0.000988553	3.005	Na K-ATPase alpha-1 subunit (Fragment) OS=Rattus norvegicus OX=10116 PE=2 SV=1
A0A0G2JZX5_RAT	A0A0G2JZX5	0.49	30.01	0.0009977	3.001	IQ motif and Sec7 domain ArfGEF 2 OS=Rattus norvegicus OX=10116 GN=Iqsec2 PE=1 SV=1
IQEC1_RAT	A0A0G2JUG7	0.37	30.01	0.0009977	3.001	IQ motif and SEC7 domain-containing protein 1 OS=Rattus norvegicus OX=10116 GN=Iqsec1 PE=1 SV=1
D3Z8I7_RAT	D3Z8I7	0.55	29.89	0.00102565	2.989	Glutathione S-transferase theta 3 OS=Rattus norvegicus OX=10116 GN=Gstt3 PE=1 SV=1
UCHL1_RAT	Q00981	0.63	29.89	0.00102565	2.989	Ubiquitin carboxyl-terminal hydrolase isozyme L1 OS=Rattus norvegicus OX=10116 GN=Uchl1 PE=1 SV=2
NDUA5_RAT	Q63362	0.63	29.83	0.00103992	2.983	NADH dehydrogenase [ubiquinone] 1 alpha subcomplex subunit 5 OS=Rattus norvegicus OX=10116 GN=Ndufa5 PE=1 SV=3
AT1A3_RAT	P06687	0.64	29.69	0.00107399	2.969	Sodium/potassium-transporting ATPase subunit alpha-3 OS=Rattus norvegicus OX=10116 GN=Atp1a3 PE=1 SV=2
A0A0G2JT48_RAT	A0A0G2JT48	0.63	29.65	0.00108393	2.965	APC-binding protein EB1 OS=Rattus norvegicus OX=10116 GN=Mapre1 PE=1 SV=1
O35879_RAT	O35879	0.63	29.65	0.00108393	2.965	APC-binding protein EB1 OS=Rattus norvegicus OX=10116 PE=2 SV=1
MARE1_RAT	Q66HR2	0.64	29.65	0.00108393	2.965	Microtubule-associated protein RP/EB family member 1 OS=Rattus norvegicus OX=10116 GN=Mapre1 PE=1 SV=3
A0A0G2JUC7_RAT	A0A0G2JUC7	0.64	29.37	0.00115611	2.937	Dynactin subunit 2 OS=Rattus norvegicus OX=10116 GN=Dctn2 PE=1 SV=1
A0A096MJL6_RAT	A0A096MJL6	0.65	29.32	0.0011695	2.932	Phosphoglycerate kinase (Fragment) OS=Rattus norvegicus OX=10116 GN=Pgk1 PE=1 SV=1
Q5XIV1_RAT	Q5XIV1	0.66	29.32	0.0011695	2.932	Phosphoglycerate kinase OS=Rattus norvegicus OX=10116 GN=Pgk2 PE=1 SV=1
PGK1_RAT	P16617	0.64	29.32	0.0011695	2.932	Phosphoglycerate kinase 1 OS=Rattus norvegicus OX=10116 GN=Pgk1 PE=1 SV=2
A0A1B0GWN8_RAT	A0A1B0GWN8	0.64	29.3	0.0011749	2.93	Neuronal membrane glycoprotein M6-a OS=Rattus norvegicus OX=10116 GN=Gpm6a PE=1 SV=1
GPM6A_RAT	Q812E9-2	0.64	29.3	0.0011749	2.93	Isoform 2 of Neuronal membrane glycoprotein M6-a OS=Rattus norvegicus OX=10116 GN=Gpm6a
Q8R4R4_RAT	Q8R4R4	0.29	29.07	0.0012388	2.907	GOA1B splice variant (Fragment) OS=Rattus norvegicus OX=10116 PE=2 SV=1
Q8R4R5_RAT	Q8R4R5	0.29	29.07	0.0012388	2.907	GOA1A splice variant (Fragment) OS=Rattus norvegicus OX=10116 PE=2 SV=1
GNAO_RAT	P59215	0.64	29.07	0.0012388	2.907	Guanine nucleotide-binding protein G(o) subunit alpha OS=Rattus norvegicus OX=10116 GN=Gnao1 PE=1 SV=2
GNAO_RAT	P59215-2	0.64	29.07	0.0012388	2.907	Isoform Alpha-2 of Guanine nucleotide-binding protein G(o) subunit alpha OS=Rattus norvegicus OX=10116 GN=Gnao1
F1LNY3_RAT	F1LNY3	0.62	29.01	0.00125603	2.901	Neural cell adhesion molecule 1 OS=Rattus norvegicus OX=10116 GN=Ncam1 PE=1 SV=2
F1LUV9_RAT	F1LUV9	0.62	29.01	0.00125603	2.901	Neural cell adhesion molecule 1 OS=Rattus norvegicus OX=10116 GN=Ncam1 PE=1 SV=3
G3V6H0_RAT	G3V6H0	0.64	29.01	0.00125603	2.901	RCG48149 isoform CRA_b OS=Rattus norvegicus OX=10116 GN=LOC100363782 PE=1 SV=1
Q3T1H3_RAT	Q3T1H3	0.62	29.01	0.00125603	2.901	Ncam1 protein OS=Rattus norvegicus OX=10116 GN=Ncam1 PE=2 SV=1
Q7TQ90_RAT	Q7TQ90	0.74	29.01	0.00125603	2.901	Alcohol dehydrogenase 5 OS=Rattus norvegicus OX=10116 GN=Adh4 PE=1 SV=1
RAB1B_RAT	P10536	0.64	29.01	0.00125603	2.901	Ras-related protein Rab-1B OS=Rattus norvegicus OX=10116 GN=Rab1b PE=1 SV=1
ADHX_RAT	P12711	0.64	29.01	0.00125603	2.901	Alcohol dehydrogenase class-3 OS=Rattus norvegicus OX=10116 GN=Adh5 PE=1 SV=2
NCAM1_RAT	P13596	0.62	29.01	0.00125603	2.901	Neural cell adhesion molecule 1 OS=Rattus norvegicus OX=10116 GN=Ncam1 PE=1 SV=1
E9PT53_RAT	E9PT53	0.57	29	0.00125893	2.9	Wolfram syndrome 1 homolog (Human) OS=Rattus norvegicus OX=10116 GN=Wfs1 PE=1 SV=2
Q9JLT5_RAT	Q9JLT5	0.57	29	0.00125893	2.9	WFS1 OS=Rattus norvegicus OX=10116 GN=Wfs1 PE=2 SV=1
F1M2J2_RAT	F1M2J2	0.64	28.93	0.00127938	2.893	Ankyrin repeat and sterile alpha motif domain-containing protein 1B OS=Rattus norvegicus OX=10116 GN=Anks1b PE=1 SV=3
Q63080_RAT	Q63080	0.81	28.93	0.00127938	2.893	Ca2+/Mg2+ ATPase (Fragment) OS=Rattus norvegicus OX=10116 PE=2 SV=1
Q71UZ2_RAT	Q71UZ2	0.64	28.93	0.00127938	2.893	P-type Ca(2+) transporter (Fragment) OS=Rattus norvegicus OX=10116 PE=2 SV=1
ANS1B_RAT	P0C6S7	0.64	28.93	0.00127938	2.893	Ankyrin repeat and sterile alpha motif domain-containing protein 1B OS=Rattus norvegicus OX=10116 GN=Anks1b PE=1 SV=1
ANS1B_RAT	P0C6S7-2	0.62	28.93	0.00127938	2.893	Isoform 2 of Ankyrin repeat and sterile alpha motif domain-containing protein 1B OS=Rattus norvegicus OX=10116 GN=Anks1b
ANS1B_RAT	P0C6S7-3	0.64	28.93	0.00127938	2.893	Isoform 3 of Ankyrin repeat and sterile alpha motif domain-containing protein 1B OS=Rattus norvegicus OX=10116 GN=Anks1b
AT2A2_RAT	P11507-2	0.64	28.93	0.00127938	2.893	Isoform 2 of Sarcoplasmic/endoplasmic reticulum calcium ATPase 2 OS=Rattus norvegicus OX=10116 GN=Atp2a2
F1M6C2_RAT	F1M6C2	0.59	28.92	0.00128233	2.892	Tr-type G domain-containing protein OS=Rattus norvegicus OX=10116 PE=1 SV=1
M0R757_RAT	M0R757	0.64	28.92	0.00128233	2.892	Elongation factor 1-alpha OS=Rattus norvegicus OX=10116 GN=LOC100360413 PE=3 SV=1
A0A0G2K099_RAT	A0A0G2K099	0.64	28.91	0.00128529	2.891	ATP synthase F1 subunit alpha OS=Rattus norvegicus OX=10116 PE=1 SV=1
F1LP05_RAT	F1LP05	0.64	28.91	0.00128529	2.891	ATP synthase subunit alpha OS=Rattus norvegicus OX=10116 GN=Atp5f1a PE=1 SV=1
ODP2_RAT	P08461	0.64	28.86	0.00130017	2.886	Dihydrolipoyllysine-residue acetyltransferase component of pyruvate dehydrogenase complex mitochondrial OS=Rattus norvegicus OX=10116 GN=Dlat PE=1 SV=3
B2RZD6_RAT	B2RZD6	0.64	28.85	0.00130317	2.885	NDUFA4 mitochondrial complex-associated OS=Rattus norvegicus OX=10116 GN=Ndufa4 PE=1 SV=1
LIN7C_RAT	Q792I0	0.64	28.82	0.0013122	2.882	Protein lin-7 homolog C OS=Rattus norvegicus OX=10116 GN=Lin7c PE=1 SV=1
ATP68_RAT	D3Z9R8	0.64	28.76	0.00133045	2.876	ATP synthase subunit ATP5MJ mitochondrial OS=Rattus norvegicus OX=10116 GN=Atp5mj PE=1 SV=1
A0A140TA99_RAT	A0A140TA99	0.64	28.71	0.00134586	2.871	Elongin-B OS=Rattus norvegicus OX=10116 GN=Elob PE=1 SV=1
A0JN07_RAT	A0JN07	0.68	28.71	0.00134586	2.871	Uncharacterized protein (Fragment) OS=Rattus norvegicus OX=10116 PE=2 SV=1
D3ZYC5_RAT	D3ZYC5	0.64	28.71	0.00134586	2.871	Ubiquitin-like domain-containing protein OS=Rattus norvegicus OX=10116 PE=4 SV=1
F1LZ51_RAT	F1LZ51	0.59	28.71	0.00134586	2.871	Ubiquitin-like domain-containing protein OS=Rattus norvegicus OX=10116 PE=4 SV=1
F1M937_RAT	F1M937	0.78	28.71	0.00134586	2.871	Ubiquitin-like domain-containing protein OS=Rattus norvegicus OX=10116 PE=4 SV=3
M0R6V0_RAT	M0R6V0	0.77	28.71	0.00134586	2.871	Ubiquitin-like domain-containing protein OS=Rattus norvegicus OX=10116 PE=4 SV=1
ELOB_RAT	P62870	0.64	28.71	0.00134586	2.871	Elongin-B OS=Rattus norvegicus OX=10116 GN=Elob PE=1 SV=1
M0R601_RAT	M0R601	0.64	28.7	0.00134896	2.87	Uncharacterized protein OS=Rattus norvegicus OX=10116 PE=3 SV=2
ATP5E_RAT	P29418	0.64	28.7	0.00134896	2.87	ATP synthase subunit epsilon mitochondrial OS=Rattus norvegicus OX=10116 GN=Atp5f1e PE=1 SV=2
Q5M7T6_RAT	Q5M7T6	0.55	28.46	0.00142561	2.846	V-type proton ATPase subunit OS=Rattus norvegicus OX=10116 GN=Atp6v0d1 PE=1 SV=1
A0A0G2K459_RAT	A0A0G2K459	0.64	28.38	0.00145211	2.838	Mitochondrial carrier 2 OS=Rattus norvegicus OX=10116 GN=Mtch2 PE=1 SV=1
A0A0G2K7P7_RAT	A0A0G2K7P7	0.64	28.38	0.00145211	2.838	Mitochondrial carrier 2 OS=Rattus norvegicus OX=10116 GN=Mtch2 PE=1 SV=1
B0BN52_RAT	B0BN52	0.64	28.38	0.00145211	2.838	Mitochondrial carrier 2 OS=Rattus norvegicus OX=10116 GN=Mtch2 PE=2 SV=1
D3ZXC7_RAT	D3ZXC7	0.67	28.24	0.00149968	2.824	Uncharacterized protein OS=Rattus norvegicus OX=10116 PE=3 SV=2
Q6B437_RAT	Q6B437	0.67	28.24	0.00149968	2.824	Heat shock protein 86 (Fragment) OS=Rattus norvegicus OX=10116 PE=2 SV=1
A0A0G2JWK7_RAT	A0A0G2JWK7	0.65	28.04	0.00157036	2.804	Transgelin OS=Rattus norvegicus OX=10116 GN=Tagln PE=1 SV=1
TAGL_RAT	P31232	0.65	28.04	0.00157036	2.804	Transgelin OS=Rattus norvegicus OX=10116 GN=Tagln PE=1 SV=2
D4A4P3_RAT	D4A4P3	0.65	28.01	0.00158125	2.801	Complex I-B12 OS=Rattus norvegicus OX=10116 GN=Ndufb3 PE=1 SV=1
M0RA24_RAT	M0RA24	0.65	28.01	0.00158125	2.801	Complex I-B12 OS=Rattus norvegicus OX=10116 PE=3 SV=2
B5DEN5_RAT	B5DEN5	0.65	28	0.00158489	2.8	Elongation factor 1-beta OS=Rattus norvegicus OX=10116 GN=Eef1b2 PE=1 SV=1
DGKG_RAT	P49620	0.65	27.75	0.0016788	2.775	Diacylglycerol kinase gamma OS=Rattus norvegicus OX=10116 GN=Dgkg PE=1 SV=1
ACTZ_RAT	P85515	0.65	27.7	0.00169824	2.77	Alpha-centractin OS=Rattus norvegicus OX=10116 GN=Actr1a PE=1 SV=1
RAB3A_RAT	P63012	0.65	27.64	0.00172187	2.764	Ras-related protein Rab-3A OS=Rattus norvegicus OX=10116 GN=Rab3a PE=1 SV=1
ARP2_RAT	Q5M7U6	0.65	27.64	0.00172187	2.764	Actin-related protein 2 OS=Rattus norvegicus OX=10116 GN=Actr2 PE=2 SV=1
B5DF65_RAT	B5DF65	0.64	27.6	0.0017378	2.76	Biliverdin reductase B OS=Rattus norvegicus OX=10116 GN=Blvrb PE=1 SV=1
Q6IE67_RAT	Q6IE67	0.65	27.53	0.00176604	2.753	Proteasome subunit alpha type OS=Rattus norvegicus OX=10116 GN=psma3l PE=2 SV=1
PSA3_RAT	P18422	0.65	27.53	0.00176604	2.753	Proteasome subunit alpha type-3 OS=Rattus norvegicus OX=10116 GN=Psma3 PE=1 SV=3
D4A9L2_RAT	D4A9L2	0.64	27.49	0.00178238	2.749	Serine/arginine-rich splicing factor 1 OS=Rattus norvegicus OX=10116 GN=Srsf1 PE=1 SV=1
Q8K1G4_RAT	Q8K1G4	0.68	27.46	0.00179473	2.746	Elongation factor-2 (Fragment) OS=Rattus norvegicus OX=10116 GN=Ef-2 PE=4 SV=1
Q9QWR2_RAT	Q9QWR2	0.72	27.33	0.00184927	2.733	Hippocalcin-like protein 4 (Fragment) OS=Rattus norvegicus OX=10116 PE=2 SV=1
HPCL4_RAT	P35332	0.64	27.33	0.00184927	2.733	Hippocalcin-like protein 4 OS=Rattus norvegicus OX=10116 GN=Hpcal4 PE=2 SV=2
NDKB_RAT	P19804	0.65	27.28	0.00187068	2.728	Nucleoside diphosphate kinase B OS=Rattus norvegicus OX=10116 GN=Nme2 PE=1 SV=1
AATM_RAT	P00507	0.65	27.19	0.00190985	2.719	Aspartate aminotransferase mitochondrial OS=Rattus norvegicus OX=10116 GN=Got2 PE=1 SV=2
A0A140TAC5_RAT	A0A140TAC5	0.65	27.14	0.00193197	2.714	60S ribosomal protein L12 OS=Rattus norvegicus OX=10116 GN=Rpl12 PE=3 SV=1
B2RYU2_RAT	B2RYU2	0.65	27.14	0.00193197	2.714	60S ribosomal protein L12 OS=Rattus norvegicus OX=10116 GN=Rpl12 PE=2 SV=1
D3ZJE2_RAT	D3ZJE2	0.62	27.14	0.00193197	2.714	60S ribosomal protein L12 OS=Rattus norvegicus OX=10116 GN=Rpl12-ps1 PE=3 SV=1
D4A8N3_RAT	D4A8N3	0.78	27.14	0.00193197	2.714	60S ribosomal protein L12 OS=Rattus norvegicus OX=10116 PE=3 SV=2
M0R4B6_RAT	M0R4B6	0.65	27.14	0.00193197	2.714	60S ribosomal protein L12 OS=Rattus norvegicus OX=10116 GN=LOC102555453 PE=3 SV=1
RL12_RAT	P23358	0.65	27.14	0.00193197	2.714	60S ribosomal protein L12 OS=Rattus norvegicus OX=10116 GN=Rpl12 PE=2 SV=1
AK1A1_RAT	P51635	0.65	27.13	0.00193642	2.713	Aldo-keto reductase family 1 member A1 OS=Rattus norvegicus OX=10116 GN=Akr1a1 PE=1 SV=2
Q6LDG5_RAT	Q6LDG5	0.65	27.11	0.00194536	2.711	Hypoxanthine phosphoribosyltransferase (Fragment) OS=Rattus norvegicus OX=10116 PE=2 SV=1
HPRT_RAT	P27605	0.65	27.11	0.00194536	2.711	Hypoxanthine-guanine phosphoribosyltransferase OS=Rattus norvegicus OX=10116 GN=Hprt1 PE=1 SV=1
D4A3V2_RAT	D4A3V2	0.65	27.05	0.00197242	2.705	NADH dehydrogenase [ubiquinone] 1 alpha subcomplex subunit 6 OS=Rattus norvegicus OX=10116 GN=Ndufa6 PE=1 SV=1
M0R907_RAT	M0R907	0.65	27.04	0.00197697	2.704	Small nuclear ribonucleoprotein Sm D3 OS=Rattus norvegicus OX=10116 GN=Snrpd3 PE=1 SV=1
OTUB1_RAT	B2RYG6	0.65	26.92	0.00203236	2.692	Ubiquitin thioesterase OTUB1 OS=Rattus norvegicus OX=10116 GN=Otub1 PE=1 SV=1
Q6QI69_RAT	Q6QI69	0.52	26.82	0.0020797	2.682	ATP synthase subunit d mitochondrial OS=Rattus norvegicus OX=10116 GN=LOC500350 PE=2 SV=1
2ABA_RAT	P36876	0.65	26.74	0.00211836	2.674	Serine/threonine-protein phosphatase 2A 55 kDa regulatory subunit B alpha isoform OS=Rattus norvegicus OX=10116 GN=Ppp2r2a PE=2 SV=1
Q0QF43_RAT	Q0QF43	0.65	26.66	0.00215774	2.666	Malate dehydrogenase (Fragment) OS=Rattus norvegicus OX=10116 GN=MDH2 PE=2 SV=1
D3ZFH6_RAT	D3ZFH6	0.61	26.63	0.0021727	2.663	Prohibitin OS=Rattus norvegicus OX=10116 GN=Phb-ps1 PE=3 SV=3
G3V936_RAT	G3V936	0.65	26.57	0.00220293	2.657	Citrate synthase OS=Rattus norvegicus OX=10116 GN=Cs PE=1 SV=1
Q0QEL8_RAT	Q0QEL8	0.65	26.57	0.00220293	2.657	Citrate synthase (Fragment) OS=Rattus norvegicus OX=10116 GN=CS PE=2 SV=1
CISY_RAT	Q8VHF5	0.65	26.57	0.00220293	2.657	Citrate synthase mitochondrial OS=Rattus norvegicus OX=10116 GN=Cs PE=1 SV=1
F1M978_RAT	F1M978	0.65	26.48	0.00224905	2.648	Inositol-1-monophosphatase OS=Rattus norvegicus OX=10116 GN=Impa1 PE=1 SV=1
P97618_RAT	P97618	0.69	26.48	0.00224905	2.648	Inositol monophosphate (Fragment) OS=Rattus norvegicus OX=10116 PE=2 SV=1
IMPA1_RAT	P97697	0.65	26.48	0.00224905	2.648	Inositol monophosphatase 1 OS=Rattus norvegicus OX=10116 GN=Impa1 PE=1 SV=2
F1M7S3_RAT	F1M7S3	0.19	26.44	0.00226986	2.644	Alpha-neoendorphin OS=Rattus norvegicus OX=10116 GN=Pdyn PE=3 SV=1
Q5BJZ2_RAT	Q5BJZ2	1.9	26.44	0.00226986	2.644	LOC367586 protein OS=Rattus norvegicus OX=10116 GN=LOC367586 PE=1 SV=1
Q5BK05_RAT	Q5BK05	1.9	26.44	0.00226986	2.644	LOC367586 protein OS=Rattus norvegicus OX=10116 GN=LOC367586 PE=2 SV=1
Q5M7V3_RAT	Q5M7V3	1.9	26.44	0.00226986	2.644	LOC367586 protein OS=Rattus norvegicus OX=10116 GN=LOC367586 PE=2 SV=1
Q5M842_RAT	Q5M842	1.9	26.44	0.00226986	2.644	IgG-2a protein OS=Rattus norvegicus OX=10116 GN=IgG-2a PE=1 SV=1
PDYN_RAT	P06300	0.19	26.44	0.00226986	2.644	Proenkephalin-B OS=Rattus norvegicus OX=10116 GN=Pdyn PE=1 SV=2
IGG2A_RAT	P20760	1.9	26.44	0.00226986	2.644	Ig gamma-2A chain C region OS=Rattus norvegicus OX=10116 GN=Igg-2a PE=1 SV=1
SYT1_RAT	P21707	0.48	26.4	0.00229087	2.64	Synaptotagmin-1 OS=Rattus norvegicus OX=10116 GN=Syt1 PE=1 SV=3
ARL8B_RAT	Q66HA6	0.66	26.38	0.00230144	2.638	ADP-ribosylation factor-like protein 8B OS=Rattus norvegicus OX=10116 GN=Arl8b PE=2 SV=1
F1LPB9_RAT	F1LPB9	0.66	26.37	0.00230675	2.637	Rabphilin-3A OS=Rattus norvegicus OX=10116 GN=Rph3a PE=1 SV=1
RP3A_RAT	P47709	0.66	26.37	0.00230675	2.637	Rabphilin-3A OS=Rattus norvegicus OX=10116 GN=Rph3a PE=1 SV=1
CDK5_RAT	Q03114	0.66	26.35	0.00231739	2.635	Cyclin-dependent-like kinase 5 OS=Rattus norvegicus OX=10116 GN=Cdk5 PE=1 SV=1
Q2XTA4_RAT	Q2XTA4	0.61	26.27	0.00236048	2.627	Epidermal fatty acid binding protein 5 (Fragment) OS=Rattus norvegicus OX=10116 GN=Fabp5 PE=2 SV=1
B1H262_RAT	B1H262	0.63	26.23	0.00238232	2.623	Protein phosphatase 1 regulatory subunit 9B OS=Rattus norvegicus OX=10116 GN=Ppp1r9b PE=2 SV=1
NEB2_RAT	O35274	0.63	26.23	0.00238232	2.623	Neurabin-2 OS=Rattus norvegicus OX=10116 GN=Ppp1r9b PE=1 SV=1
Q3ZB97_RAT	Q3ZB97	0.66	26.14	0.0024322	2.614	AP complex subunit beta OS=Rattus norvegicus OX=10116 GN=Ap2b1 PE=1 SV=1
AP2B1_RAT	P62944	0.66	26.14	0.0024322	2.614	AP-2 complex subunit beta OS=Rattus norvegicus OX=10116 GN=Ap2b1 PE=1 SV=1
AP2B1_RAT	P62944-2	0.66	26.14	0.0024322	2.614	Isoform 2 of AP-2 complex subunit beta OS=Rattus norvegicus OX=10116 GN=Ap2b1
ALDOA_RAT	P05065	0.66	26.11	0.00244906	2.611	Fructose-bisphosphate aldolase A OS=Rattus norvegicus OX=10116 GN=Aldoa PE=1 SV=2
Q7M0B6_RAT	Q7M0B6	0.53	25.85	0.00260016	2.585	Glutathione transferase (Fragments) OS=Rattus norvegicus OX=10116 PE=1 SV=1
GSTM5_RAT	Q9Z1B2	0.59	25.85	0.00260016	2.585	Glutathione S-transferase Mu 5 OS=Rattus norvegicus OX=10116 GN=Gstm5 PE=1 SV=3
Q1RP74_RAT	Q1RP74	0.66	25.83	0.00261216	2.583	RCG53953 isoform CRA_a OS=Rattus norvegicus OX=10116 GN=LOC103690005 PE=1 SV=1
Q1W1V7_RAT	Q1W1V7	0.66	25.83	0.00261216	2.583	Liver cancer-related protein OS=Rattus norvegicus OX=10116 PE=2 SV=1
Q45QL6_RAT	Q45QL6	0.66	25.83	0.00261216	2.583	Guanine nucleotide binding protein beta 2 (Fragment) OS=Rattus norvegicus OX=10116 GN=Gnb2 PE=2 SV=1
Q91XL4_RAT	Q91XL4	0.63	25.83	0.00261216	2.583	G-protein beta-2 subunit (Fragment) OS=Rattus norvegicus OX=10116 PE=2 SV=1
D3ZC55_RAT	D3ZC55	0.66	25.82	0.00261818	2.582	Heat shock 70kDa protein 12A (Predicted) isoform CRA_a OS=Rattus norvegicus OX=10116 GN=Hspa12a PE=1 SV=1
D3ZVM5_RAT	D3ZVM5	0.71	25.82	0.00261818	2.582	Heat shock protein family A (Hsp70) member 12B OS=Rattus norvegicus OX=10116 GN=Hspa12b PE=1 SV=3
DDAH1_RAT	O08557	0.66	25.78	0.00264241	2.578	N(G) N(G)-dimethylarginine dimethylaminohydrolase 1 OS=Rattus norvegicus OX=10116 GN=Ddah1 PE=1 SV=3
A0A0G2K5L2_RAT	A0A0G2K5L2	0.66	25.73	0.00267301	2.573	Mitochondrial glutamate carrier 1-like OS=Rattus norvegicus OX=10116 GN=LOC100911440 PE=1 SV=1
Q5FVG4_RAT	Q5FVG4	0.66	25.73	0.00267301	2.573	Mitochondrial glutamate carrier 1-like OS=Rattus norvegicus OX=10116 GN=Slc25a22 PE=1 SV=1
Q5QIB7_RAT	Q5QIB7	0.65	25.73	0.00267301	2.573	Estrogen receptor-related receptor betaX OS=Rattus norvegicus OX=10116 PE=2 SV=1
C1KE06_RAT	C1KE06	0.65	25.56	0.00277971	2.556	Nucleolin OS=Rattus norvegicus OX=10116 PE=2 SV=1
Q5U328_RAT	Q5U328	0.65	25.56	0.00277971	2.556	Nucleolin OS=Rattus norvegicus OX=10116 GN=Ncl PE=1 SV=1
Q9QZX1_RAT	Q9QZX1	0.57	25.56	0.00277971	2.556	Nucleolin OS=Rattus norvegicus OX=10116 GN=NRP PE=2 SV=1
NUCL_RAT	P13383	0.65	25.56	0.00277971	2.556	Nucleolin OS=Rattus norvegicus OX=10116 GN=Ncl PE=1 SV=3
AT2B1_RAT	P11505	0.66	25.36	0.00291072	2.536	Plasma membrane calcium-transporting ATPase 1 OS=Rattus norvegicus OX=10116 GN=Atp2b1 PE=1 SV=3
AT2B1_RAT	P11505-1	0.66	25.36	0.00291072	2.536	Isoform D of Plasma membrane calcium-transporting ATPase 1 OS=Rattus norvegicus OX=10116 GN=Atp2b1
AT2B1_RAT	P11505-2	0.66	25.36	0.00291072	2.536	Isoform A of Plasma membrane calcium-transporting ATPase 1 OS=Rattus norvegicus OX=10116 GN=Atp2b1
AT2B1_RAT	P11505-4	0.66	25.36	0.00291072	2.536	Isoform C of Plasma membrane calcium-transporting ATPase 1 OS=Rattus norvegicus OX=10116 GN=Atp2b1
AT2B1_RAT	P11505-5	0.66	25.36	0.00291072	2.536	Isoform E of Plasma membrane calcium-transporting ATPase 1 OS=Rattus norvegicus OX=10116 GN=Atp2b1
AT2B1_RAT	P11505-6	0.66	25.36	0.00291072	2.536	Isoform K of Plasma membrane calcium-transporting ATPase 1 OS=Rattus norvegicus OX=10116 GN=Atp2b1
A0A0G2K8Y5_RAT	A0A0G2K8Y5	0.66	25.17	0.00304089	2.517	Dihydropyrimidinase-related protein 5-like OS=Rattus norvegicus OX=10116 GN=LOC103692570 PE=3 SV=1
Q9JMG8_RAT	Q9JMG8	0.66	25.17	0.00304089	2.517	Dihydropyrimidinase-related protein OS=Rattus norvegicus OX=10116 PE=2 SV=1
DPYS_RAT	Q63150	0.94	25.17	0.00304089	2.517	Dihydropyrimidinase OS=Rattus norvegicus OX=10116 GN=Dpys PE=1 SV=2
DPYL5_RAT	Q9JHU0	0.66	25.17	0.00304089	2.517	Dihydropyrimidinase-related protein 5 OS=Rattus norvegicus OX=10116 GN=Dpysl5 PE=1 SV=1
PRS4_RAT	P62193	0.66	25.16	0.00304789	2.516	26S proteasome regulatory subunit 4 OS=Rattus norvegicus OX=10116 GN=Psmc1 PE=1 SV=1
B0BN63_RAT	B0BN63	0.66	25.14	0.00306196	2.514	Activator of Hsp90 ATPase activity 1 OS=Rattus norvegicus OX=10116 GN=Ahsa1 PE=1 SV=1
A0A0H2UHX8_RAT	A0A0H2UHX8	0.66	25.1	0.0030903	2.51	Interleukin enhancer-binding factor 2 OS=Rattus norvegicus OX=10116 GN=Ilf2 PE=1 SV=1
B2RZC6_RAT	B2RZC6	0.66	25.1	0.0030903	2.51	Ilf2 protein OS=Rattus norvegicus OX=10116 GN=Ilf2 PE=1 SV=1
ILF2_RAT	Q7TP98	0.66	25.1	0.0030903	2.51	Interleukin enhancer-binding factor 2 OS=Rattus norvegicus OX=10116 GN=Ilf2 PE=2 SV=1
Q0QF18_RAT	Q0QF18	0.68	25.01	0.003155	2.501	Succinate dehydrogenase (quinone) (Fragment) OS=Rattus norvegicus OX=10116 GN=SDHA PE=2 SV=1
O88311_RAT	O88311	0.61	24.97	0.0031842	2.497	AlF-C1 OS=Rattus norvegicus OX=10116 GN=alf-c1 PE=2 SV=1
Q9QX80_RAT	Q9QX80	0.61	24.97	0.0031842	2.497	CArG-binding factor A OS=Rattus norvegicus OX=10116 GN=Hnrnpab PE=1 SV=1
Q9QX81_RAT	Q9QX81	0.61	24.97	0.0031842	2.497	Heterogeneous nuclear ribonucleoprotein A/B OS=Rattus norvegicus OX=10116 GN=Hnrnpab PE=1 SV=1
Q9Z0U8_RAT	Q9Z0U8	0.61	24.97	0.0031842	2.497	Nucleic acid binding factor pRM10 OS=Rattus norvegicus OX=10116 GN=pRM10 PE=2 SV=1
PSMD2_RAT	Q4FZT9	0.65	24.97	0.0031842	2.497	26S proteasome non-ATPase regulatory subunit 2 OS=Rattus norvegicus OX=10116 GN=Psmd2 PE=1 SV=1
A0A0G2JSU3_RAT	A0A0G2JSU3	0.66	24.96	0.00319154	2.496	Protein SET OS=Rattus norvegicus OX=10116 GN=Set PE=1 SV=1
A0A0G2K5L9_RAT	A0A0G2K5L9	0.73	24.96	0.00319154	2.496	DUF1725 domain-containing protein OS=Rattus norvegicus OX=10116 PE=3 SV=1
A9UMV9_RAT	A9UMV9	0.61	24.96	0.00319154	2.496	Complex I-B14.5a OS=Rattus norvegicus OX=10116 GN=Ndufa7 PE=1 SV=1
B0BMV1_RAT	B0BMV1	0.66	24.96	0.00319154	2.496	Set protein OS=Rattus norvegicus OX=10116 GN=Set PE=2 SV=1
D3ZC07_RAT	D3ZC07	0.66	24.96	0.00319154	2.496	Protein SET OS=Rattus norvegicus OX=10116 GN=Pkn3 PE=1 SV=3
D4A466_RAT	D4A466	0.56	24.96	0.00319154	2.496	Similar to Set beta isoform OS=Rattus norvegicus OX=10116 GN=RGD1563307 PE=3 SV=1
Q6QI56_RAT	Q6QI56	0.73	24.96	0.00319154	2.496	LRRGT00152 OS=Rattus norvegicus OX=10116 GN=LOC317165 PE=2 SV=1
Q6UN82_RAT	Q6UN82	0.56	24.96	0.00319154	2.496	Liver regeneration related protein LRRGR00002 OS=Rattus norvegicus OX=10116 GN=Setsip PE=2 SV=1
SET_RAT	Q63945	0.66	24.96	0.00319154	2.496	Protein SET OS=Rattus norvegicus OX=10116 GN=Set PE=2 SV=2
SET_RAT	Q63945-2	0.66	24.96	0.00319154	2.496	Isoform 2 of Protein SET OS=Rattus norvegicus OX=10116 GN=Set
Q6P3V8_RAT	Q6P3V8	0.66	24.95	0.0031989	2.495	RNA helicase OS=Rattus norvegicus OX=10116 GN=Eif4a1 PE=1 SV=1
D4A565_RAT	D4A565	0.66	24.92	0.00322107	2.492	Complex I-SGDH OS=Rattus norvegicus OX=10116 GN=Ndufb5 PE=1 SV=1
A0A0G2JZN3_RAT	A0A0G2JZN3	0.82	24.88	0.00325087	2.488	V-type proton ATPase subunit C OS=Rattus norvegicus OX=10116 GN=Atp6v1c2 PE=3 SV=1
M0RBN8_RAT	M0RBN8	0.82	24.88	0.00325087	2.488	V-type proton ATPase subunit C OS=Rattus norvegicus OX=10116 GN=Atp6v1c2 PE=3 SV=2
VATC1_RAT	Q5FVI6	0.66	24.88	0.00325087	2.488	V-type proton ATPase subunit C 1 OS=Rattus norvegicus OX=10116 GN=Atp6v1c1 PE=1 SV=1
VATC2_RAT	Q6AYE4	0.82	24.88	0.00325087	2.488	V-type proton ATPase subunit C 2 OS=Rattus norvegicus OX=10116 GN=Atp6v1c2 PE=2 SV=1
VATC2_RAT	Q6AYE4-2	0.82	24.88	0.00325087	2.488	Isoform 2 of V-type proton ATPase subunit C 2 OS=Rattus norvegicus OX=10116 GN=Atp6v1c2
A0A0G2K4L6_RAT	A0A0G2K4L6	0.67	24.83	0.00328852	2.483	Similar to TSC22 domain family protein 2 (TSC22-related-inducible leucine zipper protein 4) OS=Rattus norvegicus OX=10116 GN=Tsc22d2 PE=1 SV=1
D3Z8M8_RAT	D3Z8M8	0.67	24.83	0.00328852	2.483	TSC22 domain family protein 1 OS=Rattus norvegicus OX=10116 GN=Tsc22d1 PE=1 SV=1
D3ZDW3_RAT	D3ZDW3	0.67	24.83	0.00328852	2.483	TSC22 domain family member 2 OS=Rattus norvegicus OX=10116 GN=Tsc22d2 PE=1 SV=1
T22D1_RAT	P62501	0.67	24.83	0.00328852	2.483	TSC22 domain family protein 1 OS=Rattus norvegicus OX=10116 GN=Tsc22d1 PE=2 SV=1
T22D4_RAT	Q3B8N7	0.67	24.83	0.00328852	2.483	TSC22 domain family protein 4 OS=Rattus norvegicus OX=10116 GN=Tsc22d4 PE=1 SV=1
T22D3_RAT	Q9EQZ1	0.67	24.83	0.00328852	2.483	TSC22 domain family protein 3 OS=Rattus norvegicus OX=10116 GN=Tsc22d3 PE=1 SV=1
STX1B_RAT	P61265	0.67	24.78	0.0033266	2.478	Syntaxin-1B OS=Rattus norvegicus OX=10116 GN=Stx1b PE=1 SV=1
A0A0G2JZ56_RAT	A0A0G2JZ56	0.68	24.75	0.00334965	2.475	Ankyrin 2 OS=Rattus norvegicus OX=10116 GN=Ank2 PE=1 SV=1
A0A0G2K6R9_RAT	A0A0G2K6R9	0.68	24.75	0.00334965	2.475	Ankyrin 2 OS=Rattus norvegicus OX=10116 GN=Ank2 PE=1 SV=1
A0A0G2KAS9_RAT	A0A0G2KAS9	0.68	24.75	0.00334965	2.475	Ankyrin 2 OS=Rattus norvegicus OX=10116 GN=Ank2 PE=1 SV=1
F1M9N9_RAT	F1M9N9	0.68	24.75	0.00334965	2.475	Ankyrin 2 OS=Rattus norvegicus OX=10116 GN=Ank2 PE=1 SV=3
M0R9A7_RAT	M0R9A7	0.28	24.74	0.00335738	2.474	Glutamate receptor OS=Rattus norvegicus OX=10116 GN=Gria1 PE=1 SV=2
GRIA1_RAT	P19490-2	0.28	24.74	0.00335738	2.474	Isoform Flip of Glutamate receptor 1 OS=Rattus norvegicus OX=10116 GN=Gria1
A0A0H2UHI2_RAT	A0A0H2UHI2	0.67	24.73	0.00336512	2.473	Dual-specificity mitogen-activated protein kinase kinase 1 OS=Rattus norvegicus OX=10116 GN=Map2k1 PE=1 SV=1
MP2K1_RAT	Q01986	0.67	24.73	0.00336512	2.473	Dual specificity mitogen-activated protein kinase kinase 1 OS=Rattus norvegicus OX=10116 GN=Map2k1 PE=1 SV=2
A0A0U1RRV7_RAT	A0A0U1RRV7	0.67	24.71	0.00338065	2.471	RCG61099 isoform CRA_b OS=Rattus norvegicus OX=10116 GN=Srsf3 PE=1 SV=1
Q0ZFS8_RAT	Q0ZFS8	0.67	24.71	0.00338065	2.471	RCG61099 isoform CRA_c OS=Rattus norvegicus OX=10116 GN=Srsf3 PE=1 SV=1
TBA4A_RAT	Q5XIF6	0.37	24.6	0.00346737	2.46	Tubulin alpha-4A chain OS=Rattus norvegicus OX=10116 GN=Tuba4a PE=1 SV=1
F8WFM2_RAT	F8WFM2	0.67	24.57	0.0034914	2.457	Beta-soluble NSF attachment protein OS=Rattus norvegicus OX=10116 GN=Napb PE=3 SV=1
SNAB_RAT	P85969	0.67	24.57	0.0034914	2.457	Beta-soluble NSF attachment protein OS=Rattus norvegicus OX=10116 GN=Napb PE=1 SV=1
THIO_RAT	P11232	0.42	24.5	0.00354813	2.45	Thioredoxin OS=Rattus norvegicus OX=10116 GN=Txn PE=1 SV=2
F1M7X3_RAT	F1M7X3	0.67	24.49	0.00355631	2.449	Cadherin 13 OS=Rattus norvegicus OX=10116 GN=Cdh13 PE=1 SV=3
Q8R490_RAT	Q8R490	0.67	24.49	0.00355631	2.449	Cadherin-13 OS=Rattus norvegicus OX=10116 GN=Cdh13 PE=1 SV=1
A0A0G2K1C0_RAT	A0A0G2K1C0	0.67	24.47	0.00357273	2.447	Actin-like protein 3 OS=Rattus norvegicus OX=10116 GN=Actr3 PE=1 SV=1
Q9ERF9_RAT	Q9ERF9	0.7	24.47	0.00357273	2.447	Actin-related protein 3 (Fragment) OS=Rattus norvegicus OX=10116 GN=Arp3 PE=2 SV=1
F1LY09_RAT	F1LY09	1.43	24.45	0.00358922	2.445	Actin-related protein 3B OS=Rattus norvegicus OX=10116 GN=Actr3b PE=3 SV=2
SYUB_RAT	Q63754	0.48	24.45	0.00358922	2.445	Beta-synuclein OS=Rattus norvegicus OX=10116 GN=Sncb PE=1 SV=1
Q6P783_RAT	Q6P783	0.68	24.4	0.00363078	2.44	ATP-dependent 6-phosphofructokinase OS=Rattus norvegicus OX=10116 GN=Pfkl PE=2 SV=1
PFKAL_RAT	P30835	0.68	24.4	0.00363078	2.44	ATP-dependent 6-phosphofructokinase liver type OS=Rattus norvegicus OX=10116 GN=Pfkl PE=1 SV=3
SODC_RAT	P07632	0.42	24.3	0.00371535	2.43	Superoxide dismutase [Cu-Zn] OS=Rattus norvegicus OX=10116 GN=Sod1 PE=1 SV=2
NEUM_RAT	P07936	0.67	24.29	0.00372392	2.429	Neuromodulin OS=Rattus norvegicus OX=10116 GN=Gap43 PE=1 SV=1
SNAA_RAT	P54921	0.67	24.24	0.00376704	2.424	Alpha-soluble NSF attachment protein OS=Rattus norvegicus OX=10116 GN=Napa PE=1 SV=2
F1LPS8_RAT	F1LPS8	0.67	24.23	0.00377572	2.423	Transcriptional activator protein Pur-alpha OS=Rattus norvegicus OX=10116 GN=Pura PE=1 SV=3
PURA_RAT	P86252	0.72	24.23	0.00377572	2.423	Transcriptional activator protein Pur-alpha (Fragments) OS=Rattus norvegicus OX=10116 GN=Pura PE=1 SV=1
G3V9P0_RAT	G3V9P0	2.15	24.1	0.00389045	2.41	26S proteasome non-ATPase regulatory subunit 9 OS=Rattus norvegicus OX=10116 GN=Psmd9 PE=1 SV=1
PSMD9_RAT	Q9WTV5	2.15	24.1	0.00389045	2.41	26S proteasome non-ATPase regulatory subunit 9 OS=Rattus norvegicus OX=10116 GN=Psmd9 PE=1 SV=1
SCOT1_RAT	B2GV06	0.67	24.07	0.00391742	2.407	Succinyl-CoA:3-ketoacid coenzyme A transferase 1 mitochondrial OS=Rattus norvegicus OX=10116 GN=Oxct1 PE=1 SV=1
AOFB_RAT	P19643	0.67	24.07	0.00391742	2.407	Amine oxidase [flavin-containing] B OS=Rattus norvegicus OX=10116 GN=Maob PE=1 SV=3
Q6IMX4_RAT	Q6IMX4	0.6	24.04	0.00394457	2.404	Phosphatidic acid phosphatase type 2B OS=Rattus norvegicus OX=10116 GN=Plpp3 PE=1 SV=1
PLPP3_RAT	P97544	0.6	24.04	0.00394457	2.404	Phospholipid phosphatase 3 OS=Rattus norvegicus OX=10116 GN=Plpp3 PE=1 SV=1
K2C1_RAT	Q6IMF3	0.34	24	0.00398107	2.4	Keratin type II cytoskeletal 1 OS=Rattus norvegicus OX=10116 GN=Krt1 PE=2 SV=1
A0A0H2UHL9_RAT	A0A0H2UHL9	0.66	23.96	0.00401791	2.396	Drebrin OS=Rattus norvegicus OX=10116 GN=Dbn1 PE=1 SV=1
C6L8E0_RAT	C6L8E0	0.66	23.96	0.00401791	2.396	Drebrin E OS=Rattus norvegicus OX=10116 GN=Dbn1 PE=2 SV=1
DREB_RAT	Q07266	0.66	23.96	0.00401791	2.396	Drebrin OS=Rattus norvegicus OX=10116 GN=Dbn1 PE=1 SV=3
DREB_RAT	Q07266-2	0.66	23.96	0.00401791	2.396	Isoform E1 of Drebrin OS=Rattus norvegicus OX=10116 GN=Dbn1
DPYL1_RAT	Q62950	0.67	23.85	0.00412098	2.385	Dihydropyrimidinase-related protein 1 OS=Rattus norvegicus OX=10116 GN=Crmp1 PE=1 SV=1
NDUS4_RAT	Q5XIF3	0.67	23.84	0.00413048	2.384	NADH dehydrogenase [ubiquinone] iron-sulfur protein 4 mitochondrial OS=Rattus norvegicus OX=10116 GN=Ndufs4 PE=1 SV=1
A0A0G2K1D2_RAT	A0A0G2K1D2	0.67	23.78	0.00418794	2.378	RAP1 GTP-GDP dissociation stimulator 1 (Predicted) isoform CRA_a OS=Rattus norvegicus OX=10116 GN=Rap1gds1 PE=1 SV=1
F1M7Y3_RAT	F1M7Y3	0.67	23.78	0.00418794	2.378	RAP1 GTP-GDP dissociation stimulator 1 (Predicted) isoform CRA_b OS=Rattus norvegicus OX=10116 GN=Rap1gds1 PE=1 SV=2
D3ZE15_RAT	D3ZE15	0.67	23.75	0.00421697	2.375	NADH dehydrogenase [ubiquinone] 1 alpha subcomplex subunit 13 OS=Rattus norvegicus OX=10116 GN=Ndufa13 PE=1 SV=1
F1LZC5_RAT	F1LZC5	0.67	23.75	0.00421697	2.375	NADH dehydrogenase [ubiquinone] 1 alpha subcomplex subunit 13 OS=Rattus norvegicus OX=10116 PE=3 SV=2
A0A140TAB4_RAT	A0A140TAB4	1.49	23.63	0.00433511	2.363	Core histone macro-H2A OS=Rattus norvegicus OX=10116 GN=H2afy PE=1 SV=1
B1WC28_RAT	B1WC28	1.59	23.63	0.00433511	2.363	Core histone macro-H2A OS=Rattus norvegicus OX=10116 GN=H2afy2 PE=1 SV=1
H2AY_RAT	Q02874	1.49	23.63	0.00433511	2.363	Core histone macro-H2A.1 OS=Rattus norvegicus OX=10116 GN=Macroh2a1 PE=1 SV=4
H2AY_RAT	Q02874-2	1.49	23.63	0.00433511	2.363	Isoform 1 of Core histone macro-H2A.1 OS=Rattus norvegicus OX=10116 GN=Macroh2a1
A0A0G2K7J0_RAT	A0A0G2K7J0	0.67	23.59	0.00437522	2.359	Long-chain-fatty-acid--CoA ligase ACSBG1 OS=Rattus norvegicus OX=10116 GN=Acsbg1 PE=1 SV=1
ACBG1_RAT	Q924N5	0.67	23.59	0.00437522	2.359	Long-chain-fatty-acid--CoA ligase ACSBG1 OS=Rattus norvegicus OX=10116 GN=Acsbg1 PE=1 SV=1
B2GV23_RAT	B2GV23	0.6	23.58	0.00438531	2.358	RBR-type E3 ubiquitin transferase (Fragment) OS=Rattus norvegicus OX=10116 GN=Rnf14 PE=2 SV=1
Q3ZAU6_RAT	Q3ZAU6	0.67	23.58	0.00438531	2.358	RBR-type E3 ubiquitin transferase OS=Rattus norvegicus OX=10116 GN=Rnf14 PE=1 SV=1
D3ZCS3_RAT	D3ZCS3	0.67	23.57	0.00439542	2.357	Poly(rC)-binding protein 4 OS=Rattus norvegicus OX=10116 GN=Pcbp4 PE=4 SV=1
Q4V8F6_RAT	Q4V8F6	0.67	23.57	0.00439542	2.357	Pcbp2 protein OS=Rattus norvegicus OX=10116 GN=Pcbp2 PE=1 SV=1
Q6AY48_RAT	Q6AY48	0.63	23.57	0.00439542	2.357	Poly(rC)-binding protein 3 OS=Rattus norvegicus OX=10116 GN=Pcbp3 PE=1 SV=1
Q6AYU2_RAT	Q6AYU2	0.67	23.57	0.00439542	2.357	Pcbp2 protein OS=Rattus norvegicus OX=10116 GN=Pcbp2 PE=2 SV=1
Q6AYU5_RAT	Q6AYU5	0.67	23.57	0.00439542	2.357	Poly(rC)-binding protein 2 OS=Rattus norvegicus OX=10116 GN=Pcbp2 PE=1 SV=1
KAPCB_RAT	P68182	0.67	23.52	0.00444631	2.352	cAMP-dependent protein kinase catalytic subunit beta OS=Rattus norvegicus OX=10116 GN=Prkacb PE=1 SV=2
M0R9K1_RAT	M0R9K1	0.72	23.44	0.00452898	2.344	Heterogeneous nuclear ribonucleoprotein K OS=Rattus norvegicus OX=10116 GN=LOC100359916 PE=4 SV=2
Q5D059_RAT	Q5D059	0.67	23.44	0.00452898	2.344	Heterogeneous nuclear ribonucleoprotein K OS=Rattus norvegicus OX=10116 GN=Hnrnpk PE=1 SV=1
HNRPK_RAT	P61980	0.67	23.44	0.00452898	2.344	Heterogeneous nuclear ribonucleoprotein K OS=Rattus norvegicus OX=10116 GN=Hnrnpk PE=1 SV=1
G3V733_RAT	G3V733	0.67	23.42	0.00454988	2.342	Synapsin II isoform CRA_a OS=Rattus norvegicus OX=10116 GN=Syn2 PE=1 SV=3
SYN2_RAT	Q63537	0.67	23.42	0.00454988	2.342	Synapsin-2 OS=Rattus norvegicus OX=10116 GN=Syn2 PE=1 SV=1
SYN2_RAT	Q63537-2	0.67	23.42	0.00454988	2.342	Isoform IIb of Synapsin-2 OS=Rattus norvegicus OX=10116 GN=Syn2
A0A0G2JSR0_RAT	A0A0G2JSR0	0.68	23.39	0.00458142	2.339	Voltage-dependent anion-selective channel protein 3 OS=Rattus norvegicus OX=10116 GN=Vdac3 PE=1 SV=1
VDAC3_RAT	Q9R1Z0	0.68	23.39	0.00458142	2.339	Voltage-dependent anion-selective channel protein 3 OS=Rattus norvegicus OX=10116 GN=Vdac3 PE=1 SV=2
VDAC3_RAT	Q9R1Z0-2	0.68	23.39	0.00458142	2.339	Isoform 2 of Voltage-dependent anion-selective channel protein 3 OS=Rattus norvegicus OX=10116 GN=Vdac3
G3V798_RAT	G3V798	2.05	23.37	0.00460257	2.337	Serine and arginine-rich-splicing factor 4 OS=Rattus norvegicus OX=10116 GN=Srsf4 PE=1 SV=1
G3V964_RAT	G3V964	0.61	23.34	0.00463447	2.334	Neurotrimin OS=Rattus norvegicus OX=10116 GN=Ntm PE=4 SV=2
NTRI_RAT	Q62718	0.61	23.34	0.00463447	2.334	Neurotrimin OS=Rattus norvegicus OX=10116 GN=Ntm PE=1 SV=1
PROF1_RAT	P62963	0.68	23.29	0.00468813	2.329	Profilin-1 OS=Rattus norvegicus OX=10116 GN=Pfn1 PE=1 SV=2
A0A0G2KAZ7_RAT	A0A0G2KAZ7	0.68	23.18	0.00480839	2.318	Heterogeneous nuclear ribonucleoprotein D-like OS=Rattus norvegicus OX=10116 GN=Hnrnpdl PE=1 SV=1
HNRDL_RAT	Q3SWU3	0.68	23.18	0.00480839	2.318	Heterogeneous nuclear ribonucleoprotein D-like OS=Rattus norvegicus OX=10116 GN=Hnrnpdl PE=1 SV=1
F1M907_RAT	F1M907	0.57	23	0.00501187	2.3	Disks large homolog 2 OS=Rattus norvegicus OX=10116 GN=Dlg2 PE=1 SV=3
DLG2_RAT	Q63622	0.57	23	0.00501187	2.3	Disks large homolog 2 OS=Rattus norvegicus OX=10116 GN=Dlg2 PE=1 SV=1
DLG2_RAT	Q63622-2	0.57	23	0.00501187	2.3	Isoform 2 of Disks large homolog 2 OS=Rattus norvegicus OX=10116 GN=Dlg2
DLG2_RAT	Q63622-3	0.57	23	0.00501187	2.3	Isoform 3 of Disks large homolog 2 OS=Rattus norvegicus OX=10116 GN=Dlg2
DLG2_RAT	Q63622-4	0.57	23	0.00501187	2.3	Isoform 4 of Disks large homolog 2 OS=Rattus norvegicus OX=10116 GN=Dlg2
DLG2_RAT	Q63622-5	0.72	23	0.00501187	2.3	Isoform 5 of Disks large homolog 2 OS=Rattus norvegicus OX=10116 GN=Dlg2
DLG2_RAT	Q63622-6	0.57	23	0.00501187	2.3	Isoform 6 of Disks large homolog 2 OS=Rattus norvegicus OX=10116 GN=Dlg2
DLG2_RAT	Q63622-7	0.57	23	0.00501187	2.3	Isoform 7 of Disks large homolog 2 OS=Rattus norvegicus OX=10116 GN=Dlg2
GNA13_RAT	Q6Q7Y5	0.57	22.94	0.00508159	2.294	Guanine nucleotide-binding protein subunit alpha-13 OS=Rattus norvegicus OX=10116 GN=Gna13 PE=1 SV=1
VAPB_RAT	Q9Z269	0.68	22.91	0.00511682	2.291	Vesicle-associated membrane protein-associated protein B OS=Rattus norvegicus OX=10116 GN=Vapb PE=1 SV=3
Q19LA7_RAT	Q19LA7	0.73	22.83	0.00521195	2.283	Vesicle-associated membrane protein 2 (Fragment) OS=Rattus norvegicus OX=10116 PE=2 SV=1
Q9WUW2_RAT	Q9WUW2	0.68	22.83	0.00521195	2.283	Synaptobrevin-2 OS=Rattus norvegicus OX=10116 GN=vamp2 PE=2 SV=1
VAMP3_RAT	P63025	0.73	22.83	0.00521195	2.283	Vesicle-associated membrane protein 3 OS=Rattus norvegicus OX=10116 GN=Vamp3 PE=1 SV=1
Q5BJN7_RAT	Q5BJN7	0.68	22.81	0.005236	2.281	40S ribosomal protein S30 OS=Rattus norvegicus OX=10116 GN=LOC100360647 PE=1 SV=1
RS30_RAT	P62864	0.68	22.81	0.005236	2.281	40S ribosomal protein S30 OS=Rattus norvegicus OX=10116 GN=Fau PE=1 SV=1
NDUS1_RAT	Q66HF1	0.68	22.74	0.00532108	2.274	NADH-ubiquinone oxidoreductase 75 kDa subunit mitochondrial OS=Rattus norvegicus OX=10116 GN=Ndufs1 PE=1 SV=1
B5DEM5_RAT	B5DEM5	0.68	22.72	0.00534564	2.272	60S ribosomal protein L14 OS=Rattus norvegicus OX=10116 GN=Rpl14 PE=1 SV=1
F1LSW7_RAT	F1LSW7	0.68	22.72	0.00534564	2.272	60S ribosomal protein L14 OS=Rattus norvegicus OX=10116 GN=Rpl14 PE=1 SV=2
Q6TUH8_RAT	Q6TUH8	0.68	22.72	0.00534564	2.272	60S ribosomal protein L14 OS=Rattus norvegicus OX=10116 GN=LOC306079 PE=2 SV=1
ARF4_RAT	P61751	1.81	22.72	0.00534564	2.272	ADP-ribosylation factor 4 OS=Rattus norvegicus OX=10116 GN=Arf4 PE=2 SV=2
RL14_RAT	Q63507	0.68	22.72	0.00534564	2.272	60S ribosomal protein L14 OS=Rattus norvegicus OX=10116 GN=Rpl14 PE=1 SV=3
A0A0G2JWR5_RAT	A0A0G2JWR5	0.74	22.57	0.0055335	2.257	TATA-binding protein-associated factor 2N-like OS=Rattus norvegicus OX=10116 GN=LOC103694865 PE=3 SV=1
A0A0G2JZ19_RAT	A0A0G2JZ19	0.74	22.57	0.0055335	2.257	TATA-box-binding protein-associated factor 15 OS=Rattus norvegicus OX=10116 GN=Taf15 PE=3 SV=1
B2RYG5_RAT	B2RYG5	0.74	22.57	0.0055335	2.257	TATA-box-binding protein-associated factor 15 OS=Rattus norvegicus OX=10116 GN=Taf15 PE=2 SV=1
D3ZSS1_RAT	D3ZSS1	0.74	22.57	0.0055335	2.257	TAF15 RNA polymerase II TATA box binding protein (TBP)-associated factor (Predicted) isoform CRA_a OS=Rattus norvegicus OX=10116 GN=Taf15 PE=3 SV=1
Q5PQK2_RAT	Q5PQK2	0.68	22.57	0.0055335	2.257	FUS RNA-binding protein OS=Rattus norvegicus OX=10116 GN=Fus PE=1 SV=1
A0A0G2JSW0_RAT	A0A0G2JSW0	0.68	22.45	0.00568853	2.245	Myosin regulatory light chain 12B OS=Rattus norvegicus OX=10116 GN=Myl12b PE=4 SV=1
M0RB80_RAT	M0RB80	0.77	22.45	0.00568853	2.245	Phosphatidylethanolamine-binding protein 2 OS=Rattus norvegicus OX=10116 GN=Pbp2 PE=1 SV=1
Q63781_RAT	Q63781	0.68	22.45	0.00568853	2.245	Myosin regulatory light chain OS=Rattus norvegicus OX=10116 PE=2 SV=1
MRLCA_RAT	P13832	0.68	22.45	0.00568853	2.245	Myosin regulatory light chain RLC-A OS=Rattus norvegicus OX=10116 GN=Rlc-a PE=2 SV=2
PEBP1_RAT	P31044	0.68	22.45	0.00568853	2.245	Phosphatidylethanolamine-binding protein 1 OS=Rattus norvegicus OX=10116 GN=Pebp1 PE=1 SV=3
HS105_RAT	Q66HA8	0.65	22.44	0.00570164	2.244	Heat shock protein 105 kDa OS=Rattus norvegicus OX=10116 GN=Hsph1 PE=1 SV=1
B2RYN6_RAT	B2RYN6	0.68	22.34	0.00583445	2.234	AP-1 complex subunit gamma OS=Rattus norvegicus OX=10116 GN=Ap1g1 PE=1 SV=1
TCPD_RAT	Q7TPB1	0.67	22.32	0.00586138	2.232	T-complex protein 1 subunit delta OS=Rattus norvegicus OX=10116 GN=Cct4 PE=1 SV=3
COX5A_RAT	P11240	1.44	22.3	0.00588844	2.23	Cytochrome c oxidase subunit 5A mitochondrial OS=Rattus norvegicus OX=10116 GN=Cox5a PE=1 SV=1
GDIR1_RAT	Q5XI73	0.45	22.3	0.00588844	2.23	Rho GDP-dissociation inhibitor 1 OS=Rattus norvegicus OX=10116 GN=Arhgdia PE=1 SV=1
A0A0G2JV31_RAT	A0A0G2JV31	0.68	22.27	0.00592925	2.227	X-prolyl aminopeptidase (Aminopeptidase P) 1 soluble isoform CRA_a OS=Rattus norvegicus OX=10116 GN=Xpnpep1 PE=1 SV=1
XPP1_RAT	O54975	0.68	22.27	0.00592925	2.227	Xaa-Pro aminopeptidase 1 OS=Rattus norvegicus OX=10116 GN=Xpnpep1 PE=1 SV=1
Q6P3V9_RAT	Q6P3V9	0.68	22.24	0.00597035	2.224	60S ribosomal protein L4 OS=Rattus norvegicus OX=10116 GN=Rpl4 PE=1 SV=1
RL4_RAT	P50878	0.68	22.24	0.00597035	2.224	60S ribosomal protein L4 OS=Rattus norvegicus OX=10116 GN=Rpl4 PE=1 SV=3
F1LRT9_RAT	F1LRT9	0.67	22.2	0.0060256	2.22	Cytoplasmic dynein 1 heavy chain 1 OS=Rattus norvegicus OX=10116 GN=Dync1h1 PE=1 SV=3
M0R9X8_RAT	M0R9X8	0.67	22.2	0.0060256	2.22	Cytoplasmic dynein 1 heavy chain 1 OS=Rattus norvegicus OX=10116 GN=Dync1h1 PE=1 SV=2
M0RBJ0_RAT	M0RBJ0	0.68	22.17	0.00606736	2.217	Guanine nucleotide-binding protein subunit gamma OS=Rattus norvegicus OX=10116 GN=Gng2 PE=1 SV=2
O35355_RAT	O35355	0.68	22.17	0.00606736	2.217	Guanine nucleotide-binding protein subunit gamma (Fragment) OS=Rattus norvegicus OX=10116 PE=2 SV=1
Q45QK6_RAT	Q45QK6	0.68	22.17	0.00606736	2.217	Guanine nucleotide-binding protein subunit gamma (Fragment) OS=Rattus norvegicus OX=10116 GN=Gng2 PE=2 SV=1
A0A0G2KAA3_RAT	A0A0G2KAA3	0.68	22.06	0.006223	2.206	Complex I-B9 OS=Rattus norvegicus OX=10116 GN=Ndufa3 PE=1 SV=1
A9UMW2_RAT	A9UMW2	1.68	22.06	0.006223	2.206	Complex I-B9 (Fragment) OS=Rattus norvegicus OX=10116 GN=Ndufa3 PE=2 SV=1
M0RB63_RAT	M0RB63	0.68	22.06	0.006223	2.206	Complex I-B9 OS=Rattus norvegicus OX=10116 GN=LOC684509 PE=3 SV=1
B5DFC4_RAT	B5DFC4	0.68	22.04	0.00625173	2.204	Protein kinase C OS=Rattus norvegicus OX=10116 GN=Prkca PE=2 SV=1
F1LS98_RAT	F1LS98	0.68	22.04	0.00625173	2.204	Protein kinase C OS=Rattus norvegicus OX=10116 GN=Prkca PE=1 SV=3
F1M2P8_RAT	F1M2P8	0.68	22.04	0.00625173	2.204	Protein kinase C OS=Rattus norvegicus OX=10116 GN=Prkca PE=1 SV=3
KPCA_RAT	P05696	0.68	22.04	0.00625173	2.204	Protein kinase C alpha type OS=Rattus norvegicus OX=10116 GN=Prkca PE=1 SV=3
A1A5L1_RAT	A1A5L1	0.69	21.96	0.00636796	2.196	Bleomycin hydrolase OS=Rattus norvegicus OX=10116 GN=Blmh PE=1 SV=1
D3ZYM6_RAT	D3ZYM6	0.51	21.96	0.00636796	2.196	Calreticulin OS=Rattus norvegicus OX=10116 GN=Calr4 PE=1 SV=2
F1M5A1_RAT	F1M5A1	0.51	21.96	0.00636796	2.196	Calreticulin OS=Rattus norvegicus OX=10116 GN=Calr4 PE=1 SV=2
CALR_RAT	P18418	0.54	21.96	0.00636796	2.196	Calreticulin OS=Rattus norvegicus OX=10116 GN=Calr PE=1 SV=1
BLMH_RAT	P70645	0.69	21.96	0.00636796	2.196	Bleomycin hydrolase OS=Rattus norvegicus OX=10116 GN=Blmh PE=1 SV=1
A0A0G2JYW3_RAT	A0A0G2JYW3	0.69	21.94	0.00639735	2.194	Clathrin light chain OS=Rattus norvegicus OX=10116 GN=Clta PE=1 SV=1
Q5PPP1_RAT	Q5PPP1	0.72	21.94	0.00639735	2.194	Clathrin light chain OS=Rattus norvegicus OX=10116 GN=Clta PE=2 SV=1
CLCA_RAT	P08081	0.69	21.94	0.00639735	2.194	Clathrin light chain A OS=Rattus norvegicus OX=10116 GN=Clta PE=1 SV=1
CLCA_RAT	P08081-2	0.72	21.94	0.00639735	2.194	Isoform Non-brain of Clathrin light chain A OS=Rattus norvegicus OX=10116 GN=Clta
F1LP82_RAT	F1LP82	0.65	21.78	0.00663743	2.178	Ras-related protein Rab-2A OS=Rattus norvegicus OX=10116 GN=Rab2a PE=1 SV=3
Q3B7V5_RAT	Q3B7V5	0.63	21.78	0.00663743	2.178	RAB2B member RAS oncogene family OS=Rattus norvegicus OX=10116 GN=Rab2b PE=1 SV=1
Q562A5_RAT	Q562A5	0.71	21.78	0.00663743	2.178	Rab2b protein (Fragment) OS=Rattus norvegicus OX=10116 GN=Rab2b PE=2 SV=1
RAB2A_RAT	P05712	0.65	21.78	0.00663743	2.178	Ras-related protein Rab-2A OS=Rattus norvegicus OX=10116 GN=Rab2a PE=2 SV=1
HNRPD_RAT	Q9JJ54	0.69	21.75	0.00668344	2.175	Heterogeneous nuclear ribonucleoprotein D0 OS=Rattus norvegicus OX=10116 GN=Hnrnpd PE=1 SV=2
HNRPD_RAT	Q9JJ54-2	0.69	21.75	0.00668344	2.175	Isoform 2 of Heterogeneous nuclear ribonucleoprotein D0 OS=Rattus norvegicus OX=10116 GN=Hnrnpd
HNRPD_RAT	Q9JJ54-3	0.69	21.75	0.00668344	2.175	Isoform 3 of Heterogeneous nuclear ribonucleoprotein D0 OS=Rattus norvegicus OX=10116 GN=Hnrnpd
HNRPD_RAT	Q9JJ54-4	0.69	21.75	0.00668344	2.175	Isoform 4 of Heterogeneous nuclear ribonucleoprotein D0 OS=Rattus norvegicus OX=10116 GN=Hnrnpd
Q6QI86_RAT	Q6QI86	0.69	21.7	0.00676083	2.17	Immediate early response 3-interacting protein 1 OS=Rattus norvegicus OX=10116 GN=Hdhd2 PE=1 SV=1
HDHD2_RAT	Q6AYR6	0.69	21.7	0.00676083	2.17	Haloacid dehalogenase-like hydrolase domain-containing protein 2 OS=Rattus norvegicus OX=10116 GN=Hdhd2 PE=2 SV=1
B2RZ24_RAT	B2RZ24	0.69	21.56	0.00698232	2.156	Succinate-CoA ligase subunit beta (Fragment) OS=Rattus norvegicus OX=10116 GN=Sucla2 PE=2 SV=1
F1LM47_RAT	F1LM47	0.69	21.56	0.00698232	2.156	Succinate--CoA ligase [ADP-forming] subunit beta mitochondrial OS=Rattus norvegicus OX=10116 GN=Sucla2 PE=1 SV=1
AT5F1_RAT	P19511	0.49	21.56	0.00698232	2.156	ATP synthase F(0) complex subunit B1 mitochondrial OS=Rattus norvegicus OX=10116 GN=Atp5pb PE=1 SV=1
GNAI1_RAT	P10824	0.69	21.33	0.00736207	2.133	Guanine nucleotide-binding protein G(i) subunit alpha-1 OS=Rattus norvegicus OX=10116 GN=Gnai1 PE=1 SV=3
A0A0G2K0V8_RAT	A0A0G2K0V8	0.6	21.27	0.00746449	2.127	Nuclear distribution protein C homolog OS=Rattus norvegicus OX=10116 GN=LOC100911422 PE=3 SV=1
I6L9G6_RAT	I6L9G6	0.65	21.27	0.00746449	2.127	TAR DNA-binding protein 43 OS=Rattus norvegicus OX=10116 GN=Tardbp PE=1 SV=1
NUDC_RAT	Q63525	0.6	21.27	0.00746449	2.127	Nuclear migration protein nudC OS=Rattus norvegicus OX=10116 GN=Nudc PE=1 SV=1
NPTN_RAT	P97546	0.69	21.25	0.00749894	2.125	Neuroplastin OS=Rattus norvegicus OX=10116 GN=Nptn PE=1 SV=2
A0A0G2K2B8_RAT	A0A0G2K2B8	0.68	21.13	0.00770903	2.113	14-3-3 protein eta OS=Rattus norvegicus OX=10116 GN=Ywhah PE=1 SV=1
1433F_RAT	P68511	0.69	21.13	0.00770903	2.113	14-3-3 protein eta OS=Rattus norvegicus OX=10116 GN=Ywhah PE=1 SV=2
G3V7J7_RAT	G3V7J7	0.6	21.03	0.0078886	2.103	Eukaryotic translation initiation factor 5A OS=Rattus norvegicus OX=10116 GN=Eif5a2 PE=3 SV=1
IF5A1_RAT	Q3T1J1	0.6	21.03	0.0078886	2.103	Eukaryotic translation initiation factor 5A-1 OS=Rattus norvegicus OX=10116 GN=Eif5a PE=1 SV=3
F1LML0_RAT	F1LML0	0.69	21.02	0.00790679	2.102	Asparagine--tRNA ligase OS=Rattus norvegicus OX=10116 GN=Nars PE=1 SV=1
F1LPV0_RAT	F1LPV0	0.69	21.02	0.00790679	2.102	Asparagine--tRNA ligase OS=Rattus norvegicus OX=10116 GN=Nars PE=1 SV=2
Q6TUD1_RAT	Q6TUD1	0.69	21.02	0.00790679	2.102	Asparagine--tRNA ligase OS=Rattus norvegicus OX=10116 GN=Nars PE=2 SV=1
PDIA3_RAT	P11598	0.41	21	0.00794328	2.1	Protein disulfide-isomerase A3 OS=Rattus norvegicus OX=10116 GN=Pdia3 PE=1 SV=2
NCALD_RAT	Q5PQN0	0.7	20.98	0.00797995	2.098	Neurocalcin-delta OS=Rattus norvegicus OX=10116 GN=Ncald PE=1 SV=3
A0A1B0GWR3_RAT	A0A1B0GWR3	0.99	20.97	0.00799834	2.097	Ras-related protein Rab-14 (Fragment) OS=Rattus norvegicus OX=10116 GN=Rab14 PE=1 SV=1
B0BMW0_RAT	B0BMW0	0.69	20.97	0.00799834	2.097	Ras-related protein Rab-14 OS=Rattus norvegicus OX=10116 GN=Rab14 PE=1 SV=1
RAB14_RAT	P61107	0.69	20.97	0.00799834	2.097	Ras-related protein Rab-14 OS=Rattus norvegicus OX=10116 GN=Rab14 PE=1 SV=3
A0A0G2JV93_RAT	A0A0G2JV93	0.61	20.92	0.00809096	2.092	Metabotropic glutamate receptor 3 OS=Rattus norvegicus OX=10116 GN=Grm3 PE=1 SV=1
GRM3_RAT	P31422	0.61	20.92	0.00809096	2.092	Metabotropic glutamate receptor 3 OS=Rattus norvegicus OX=10116 GN=Grm3 PE=1 SV=1
G3V6D3_RAT	G3V6D3	0.69	20.86	0.00820352	2.086	ATP synthase subunit beta OS=Rattus norvegicus OX=10116 GN=Atp5f1b PE=1 SV=1
Q0QEP3_RAT	Q0QEP3	0.71	20.86	0.00820352	2.086	ATP synthase subunit beta (Fragment) OS=Rattus norvegicus OX=10116 GN=ATP5B PE=2 SV=1
RL18A_RAT	P62718	0.69	20.67	0.00857038	2.067	60S ribosomal protein L18a OS=Rattus norvegicus OX=10116 GN=Rpl18a PE=2 SV=1
A0A0G2JXP1_RAT	A0A0G2JXP1	0.62	20.58	0.00874984	2.058	Glycogenin-1 OS=Rattus norvegicus OX=10116 GN=Gyg1 PE=1 SV=1
F8WFR6_RAT	F8WFR6	0.62	20.58	0.00874984	2.058	Glycogenin-1 OS=Rattus norvegicus OX=10116 GN=Gyg1 PE=1 SV=1
GLYG_RAT	O08730	0.62	20.58	0.00874984	2.058	Glycogenin-1 OS=Rattus norvegicus OX=10116 GN=Gyg1 PE=2 SV=4
ATLA1_RAT	Q6PST4	0.69	20.49	0.00893305	2.049	Atlastin-1 OS=Rattus norvegicus OX=10116 GN=Atl1 PE=1 SV=1
Q6AY00_RAT	Q6AY00	0.7	20.46	0.00899498	2.046	RCG65869 OS=Rattus norvegicus OX=10116 GN=LOC305806 PE=2 SV=1
GLRX1_RAT	Q9ESH6	0.7	20.46	0.00899498	2.046	Glutaredoxin-1 OS=Rattus norvegicus OX=10116 GN=Glrx PE=3 SV=3
A0A0G2K293_RAT	A0A0G2K293	1.42	20.44	0.00903649	2.044	Neuronal growth regulator 1 OS=Rattus norvegicus OX=10116 GN=Negr1 PE=4 SV=1
D4A2V0_RAT	D4A2V0	1.42	20.44	0.00903649	2.044	Neuronal growth regulator 1 OS=Rattus norvegicus OX=10116 GN=Negr1 PE=4 SV=3
NEGR1_RAT	Q9Z0J8	1.42	20.44	0.00903649	2.044	Neuronal growth regulator 1 OS=Rattus norvegicus OX=10116 GN=Negr1 PE=1 SV=1
G3V945_RAT	G3V945	0.7	20.37	0.00918333	2.037	Succinate-semialdehyde dehydrogenase OS=Rattus norvegicus OX=10116 GN=Aldh5a1 PE=1 SV=1
SSDH_RAT	P51650	0.7	20.37	0.00918333	2.037	Succinate-semialdehyde dehydrogenase mitochondrial OS=Rattus norvegicus OX=10116 GN=Aldh5a1 PE=1 SV=2
SSDH_RAT	P51650-2	0.64	20.37	0.00918333	2.037	Isoform Short of Succinate-semialdehyde dehydrogenase mitochondrial OS=Rattus norvegicus OX=10116 GN=Aldh5a1
IP3KA_RAT	P17105	0.71	20.35	0.00922571	2.035	Inositol-trisphosphate 3-kinase A OS=Rattus norvegicus OX=10116 GN=Itpka PE=1 SV=3
IP3KB_RAT	P42335	0.68	20.35	0.00922571	2.035	Inositol-trisphosphate 3-kinase B OS=Rattus norvegicus OX=10116 GN=Itpkb PE=1 SV=3
A0A0G2JZH8_RAT	A0A0G2JZH8	0.67	20.31	0.00931108	2.031	Dihydrolipoamide acetyltransferase component of pyruvate dehydrogenase complex OS=Rattus norvegicus OX=10116 GN=Pdhx PE=1 SV=1
Q5BJX2_RAT	Q5BJX2	0.67	20.31	0.00931108	2.031	Pdhx protein (Fragment) OS=Rattus norvegicus OX=10116 GN=Pdhx PE=2 SV=1
Q7TQ85_RAT	Q7TQ85	0.67	20.31	0.00931108	2.031	Ac1164 OS=Rattus norvegicus OX=10116 GN=Pdhx PE=1 SV=1
A0A0G2K8K0_RAT	A0A0G2K8K0	1.96	20.2	0.00954993	2.02	Splicing factor proline and glutamine-rich OS=Rattus norvegicus OX=10116 GN=Sfpq PE=1 SV=1
Q4KM71_RAT	Q4KM71	1.96	20.2	0.00954993	2.02	Splicing factor proline/glutamine rich (Polypyrimidine tract binding protein associated) OS=Rattus norvegicus OX=10116 GN=Sfpq PE=2 SV=1
AT2A2_RAT	P11507	0.48	20.2	0.00954993	2.02	Sarcoplasmic/endoplasmic reticulum calcium ATPase 2 OS=Rattus norvegicus OX=10116 GN=Atp2a2 PE=1 SV=1
CX6C2_RAT	P11951	1.4	20.2	0.00954993	2.02	Cytochrome c oxidase subunit 6C-2 OS=Rattus norvegicus OX=10116 GN=Cox6c2 PE=1 SV=3
B2GUZ9_RAT	B2GUZ9	0.7	20.12	0.00972747	2.012	Fam49b protein OS=Rattus norvegicus OX=10116 GN=Fam49b PE=1 SV=1
TRFE_RAT	P12346	0.36	20.1	0.00977237	2.01	Serotransferrin OS=Rattus norvegicus OX=10116 GN=Tf PE=1 SV=3
B4F7C7_RAT	B4F7C7	0.7	20.04	0.00990832	2.004	Hebp1 protein OS=Rattus norvegicus OX=10116 GN=Hebp1 PE=1 SV=1
D4A5L9_RAT	D4A5L9	0.7	20.04	0.00990832	2.004	Cytochrome c domain-containing protein OS=Rattus norvegicus OX=10116 PE=3 SV=1
CYC2_RAT	P10715	0.59	20.04	0.00990832	2.004	Cytochrome c testis-specific OS=Rattus norvegicus OX=10116 GN=Cyct PE=2 SV=2
Q9JKB7_RAT	Q9JKB7	0.7	20	0.01	2	Guanine deaminase OS=Rattus norvegicus OX=10116 GN=Gda PE=1 SV=1
GUAD_RAT	Q9WTT6	0.7	20	0.01	2	Guanine deaminase OS=Rattus norvegicus OX=10116 GN=Gda PE=1 SV=1
A0A0G2KA79_RAT	A0A0G2KA79	0.66	19.93	0.0101625	1.993	40S ribosomal protein S18 OS=Rattus norvegicus OX=10116 PE=1 SV=1
A0A0H2UHT6_RAT	A0A0H2UHT6	0.69	19.93	0.0101625	1.993	40S ribosomal protein S18 OS=Rattus norvegicus OX=10116 GN=Rps18 PE=1 SV=1
D3ZAU6_RAT	D3ZAU6	0.69	19.93	0.0101625	1.993	40S ribosomal protein S18 OS=Rattus norvegicus OX=10116 PE=3 SV=1
D3ZM33_RAT	D3ZM33	0.69	19.93	0.0101625	1.993	40S ribosomal protein S18 OS=Rattus norvegicus OX=10116 PE=3 SV=3
D4AA93_RAT	D4AA93	0.59	19.93	0.0101625	1.993	40S ribosomal protein S18 OS=Rattus norvegicus OX=10116 PE=3 SV=1
M0R5K9_RAT	M0R5K9	0.69	19.93	0.0101625	1.993	40S ribosomal protein S18 OS=Rattus norvegicus OX=10116 PE=3 SV=1
RS18_RAT	P62271	0.69	19.93	0.0101625	1.993	40S ribosomal protein S18 OS=Rattus norvegicus OX=10116 GN=Rps18 PE=1 SV=3
A0A096MJ04_RAT	A0A096MJ04	0.62	19.7	0.0107152	1.97	Glutathione-dependent dehydroascorbate reductase OS=Rattus norvegicus OX=10116 GN=Gsto1 PE=1 SV=1
A0A096MJC4_RAT	A0A096MJC4	0.69	19.7	0.0107152	1.97	Glutathione S-transferase omega 2 (Fragment) OS=Rattus norvegicus OX=10116 GN=Gsto2 PE=4 SV=1
A0A0G2JTY5_RAT	A0A0G2JTY5	0.73	19.7	0.0107152	1.97	Glutathione-dependent dehydroascorbate reductase OS=Rattus norvegicus OX=10116 GN=Gsto2 PE=3 SV=1
B6DYQ5_RAT	B6DYQ5	0.7	19.7	0.0107152	1.97	Glutathione-dependent dehydroascorbate reductase OS=Rattus norvegicus OX=10116 PE=2 SV=1
B6DYQ6_RAT	B6DYQ6	0.69	19.7	0.0107152	1.97	Glutathione-dependent dehydroascorbate reductase OS=Rattus norvegicus OX=10116 GN=Gsto2 PE=2 SV=1
Q6AXR6_RAT	Q6AXR6	0.7	19.7	0.0107152	1.97	Glutathione-dependent dehydroascorbate reductase OS=Rattus norvegicus OX=10116 GN=Gsto1 PE=1 SV=1
GSTO2_RAT	Q6AXV9	0.69	19.7	0.0107152	1.97	Glutathione S-transferase omega-2 OS=Rattus norvegicus OX=10116 GN=Gsto2 PE=2 SV=1
GSTO1_RAT	Q9Z339	0.7	19.7	0.0107152	1.97	Glutathione S-transferase omega-1 OS=Rattus norvegicus OX=10116 GN=Gsto1 PE=1 SV=2
EFHD2_RAT	Q4FZY0	0.7	19.62	0.0109144	1.962	EF-hand domain-containing protein D2 OS=Rattus norvegicus OX=10116 GN=Efhd2 PE=1 SV=1
Q7TPI5_RAT	Q7TPI5	0.75	19.61	0.0109396	1.961	Ac2-281 OS=Rattus norvegicus OX=10116 PE=2 SV=1
DHE3_RAT	P10860	0.7	19.61	0.0109396	1.961	Glutamate dehydrogenase 1 mitochondrial OS=Rattus norvegicus OX=10116 GN=Glud1 PE=1 SV=2
F7EPE0_RAT	F7EPE0	0.7	19.59	0.0109901	1.959	Prosaposin OS=Rattus norvegicus OX=10116 GN=Psap PE=1 SV=2
Q6P7A4_RAT	Q6P7A4	0.7	19.59	0.0109901	1.959	Prosaposin OS=Rattus norvegicus OX=10116 GN=Psap PE=2 SV=1
A0A0G2K2R1_RAT	A0A0G2K2R1	0.8	19.58	0.0110154	1.958	V-type proton ATPase subunit G OS=Rattus norvegicus OX=10116 GN=Atp6v1g2 PE=3 SV=1
Q811A7_RAT	Q811A7	0.61	19.58	0.0110154	1.958	Lysosomal ATPase OS=Rattus norvegicus OX=10116 GN=Atp6G PE=3 SV=1
Q8R2H0_RAT	Q8R2H0	0.7	19.58	0.0110154	1.958	V-type proton ATPase subunit G OS=Rattus norvegicus OX=10116 GN=Atp6v1g2 PE=1 SV=1
B2GUW7_RAT	B2GUW7	0.54	19.38	0.0115345	1.938	V-ATPase 14 kDa subunit OS=Rattus norvegicus OX=10116 GN=Rnase4 PE=2 SV=1
VATF_RAT	P50408	0.68	19.38	0.0115345	1.938	V-type proton ATPase subunit F OS=Rattus norvegicus OX=10116 GN=Atp6v1f PE=1 SV=1
Q99NA6_RAT	Q99NA6	0.66	19.29	0.0117761	1.929	NAD+-specific isocitrate dehydrogenase b-subunit (Fragment) OS=Rattus norvegicus OX=10116 PE=2 SV=1
IDH3B_RAT	Q68FX0	0.71	19.29	0.0117761	1.929	Isocitrate dehydrogenase [NAD] subunit beta mitochondrial OS=Rattus norvegicus OX=10116 GN=Idh3B PE=2 SV=1
D3ZFQ8_RAT	D3ZFQ8	0.71	19.24	0.0119124	1.924	Cytochrome c-1 OS=Rattus norvegicus OX=10116 GN=Cyc1 PE=1 SV=3
M3ZCQ2_RAT	M3ZCQ2	0.7	19.24	0.0119124	1.924	U5 small nuclear ribonucleoprotein 200 kDa helicase OS=Rattus norvegicus OX=10116 GN=Snrnp200 PE=1 SV=1
U520_RAT	F1LNJ2	0.7	19.24	0.0119124	1.924	U5 small nuclear ribonucleoprotein 200 kDa helicase OS=Rattus norvegicus OX=10116 GN=Snrnp200 PE=1 SV=1
CSN4_RAT	Q68FS2	1.42	19.21	0.011995	1.921	COP9 signalosome complex subunit 4 OS=Rattus norvegicus OX=10116 GN=Cops4 PE=1 SV=1
A0A1E1ERK2_RAT	A0A1E1ERK2	0.71	19.1	0.0123027	1.91	Syntaxin 1A OS=Rattus norvegicus OX=10116 GN=Stx1a PE=3 SV=1
Q9QXG3_RAT	Q9QXG3	0.71	19.1	0.0123027	1.91	Syntaxin 1A OS=Rattus norvegicus OX=10116 PE=2 SV=1
STX1A_RAT	P32851	0.71	19.1	0.0123027	1.91	Syntaxin-1A OS=Rattus norvegicus OX=10116 GN=Stx1a PE=1 SV=1
A0A0G2JSS8_RAT	A0A0G2JSS8	0.71	19.04	0.0124738	1.904	Peroxiredoxin-5 OS=Rattus norvegicus OX=10116 GN=Prdx5 PE=1 SV=1
PRDX5_RAT	Q9R063	0.71	19.04	0.0124738	1.904	Peroxiredoxin-5 mitochondrial OS=Rattus norvegicus OX=10116 GN=Prdx5 PE=1 SV=1
PRDX5_RAT	Q9R063-2	0.71	19.04	0.0124738	1.904	Isoform Cytoplasmic+peroxisomal of Peroxiredoxin-5 mitochondrial OS=Rattus norvegicus OX=10116 GN=Prdx5
LXN_RAT	Q64361	0.71	19	0.0125893	1.9	Latexin OS=Rattus norvegicus OX=10116 GN=Lxn PE=1 SV=1
A0A0G2JTA1_RAT	A0A0G2JTA1	1.92	18.98	0.0126474	1.898	Serine/threonine-protein phosphatase 2A 56 kDa regulatory subunit OS=Rattus norvegicus OX=10116 GN=Ppp2r5e PE=1 SV=1
A0A0G2JXU5_RAT	A0A0G2JXU5	0.7	18.98	0.0126474	1.898	Solute carrier family 17 member 4 OS=Rattus norvegicus OX=10116 GN=Slc17a4 PE=1 SV=1
D3ZHI9_RAT	D3ZHI9	1.92	18.98	0.0126474	1.898	Serine/threonine-protein phosphatase 2A 56 kDa regulatory subunit OS=Rattus norvegicus OX=10116 GN=Ppp2r5e PE=1 SV=1
D3ZX83_RAT	D3ZX83	0.7	18.98	0.0126474	1.898	Solute carrier family 17 member 4 OS=Rattus norvegicus OX=10116 GN=Slc17a4 PE=1 SV=3
D4A3I8_RAT	D4A3I8	0.7	18.98	0.0126474	1.898	Solute carrier family 17 (Sodium phosphate) member 2 (Predicted) isoform CRA_a OS=Rattus norvegicus OX=10116 GN=Slc17a2 PE=1 SV=2
G3V851_RAT	G3V851	0.72	18.98	0.0126474	1.898	Solute carrier family 17 (Sodium-dependent inorganic phosphate cotransporter) member 6 OS=Rattus norvegicus OX=10116 GN=Slc17a6 PE=4 SV=1
Q5Q0U0_RAT	Q5Q0U0	0.7	18.98	0.0126474	1.898	Sialin OS=Rattus norvegicus OX=10116 GN=Slc17a5 PE=1 SV=1
Q6AZ46_RAT	Q6AZ46	0.7	18.98	0.0126474	1.898	Solute carrier family 17 (Sodium phosphate) member 1 OS=Rattus norvegicus OX=10116 GN=Slc17a1 PE=2 SV=1
Q8K3H3_RAT	Q8K3H3	0.7	18.98	0.0126474	1.898	NPT1 OS=Rattus norvegicus OX=10116 PE=2 SV=1
VGLU1_RAT	Q62634	0.71	18.98	0.0126474	1.898	Vesicular glutamate transporter 1 OS=Rattus norvegicus OX=10116 GN=Slc17a7 PE=1 SV=1
VGLU1_RAT	Q62634-2	0.71	18.98	0.0126474	1.898	Isoform 2 of Vesicular glutamate transporter 1 OS=Rattus norvegicus OX=10116 GN=Slc17a7
NPT1_RAT	Q62795	0.7	18.98	0.0126474	1.898	Sodium-dependent phosphate transport protein 1 OS=Rattus norvegicus OX=10116 GN=Slc17a1 PE=2 SV=1
VGLU3_RAT	Q7TSF2	0.7	18.98	0.0126474	1.898	Vesicular glutamate transporter 3 OS=Rattus norvegicus OX=10116 GN=Slc17a8 PE=1 SV=2
2A5B_RAT	Q80W83	1.92	18.98	0.0126474	1.898	Serine/threonine-protein phosphatase 2A 56 kDa regulatory subunit beta isoform OS=Rattus norvegicus OX=10116 GN=Ppp2r5b PE=2 SV=1
VGLU2_RAT	Q9JI12	0.72	18.98	0.0126474	1.898	Vesicular glutamate transporter 2 OS=Rattus norvegicus OX=10116 GN=Slc17a6 PE=1 SV=1
A0A140TAB9_RAT	A0A140TAB9	0.69	18.95	0.012735	1.895	Protein-L-isoaspartate O-methyltransferase OS=Rattus norvegicus OX=10116 GN=Pcmt1 PE=1 SV=1
M0R3V7_RAT	M0R3V7	0.71	18.95	0.012735	1.895	Na(+)/Ca(2+)-exchange protein 1 OS=Rattus norvegicus OX=10116 GN=Slc8a1 PE=3 SV=2
Q6AZ76_RAT	Q6AZ76	0.59	18.95	0.012735	1.895	Na(+)/Ca(2+)-exchange protein 1 OS=Rattus norvegicus OX=10116 GN=Slc8a1 PE=2 SV=1
Q78E94_RAT	Q78E94	0.84	18.95	0.012735	1.895	Na-Ca exchanger isoform NACA5 (Fragment) OS=Rattus norvegicus OX=10116 PE=2 SV=1
Q80XA7_RAT	Q80XA7	0.84	18.95	0.012735	1.895	Na+/Ca2+ exchanger NCX1 isoform NCX1.14 (Fragment) OS=Rattus norvegicus OX=10116 PE=2 SV=1
Q80XA8_RAT	Q80XA8	0.84	18.95	0.012735	1.895	Na+/Ca2+ exchanger NCX1 isoform NCX1.15 (Fragment) OS=Rattus norvegicus OX=10116 PE=2 SV=1
Q9Z0T8_RAT	Q9Z0T8	0.77	18.95	0.012735	1.895	Sodium/calcium exchanger 1 splice variant NaCa10 (Fragment) OS=Rattus norvegicus OX=10116 GN=NCX1 PE=2 SV=1
PIMT_RAT	P22062	0.71	18.95	0.012735	1.895	Protein-L-isoaspartate(D-aspartate) O-methyltransferase OS=Rattus norvegicus OX=10116 GN=Pcmt1 PE=1 SV=2
NAC1_RAT	Q01728	0.66	18.95	0.012735	1.895	Sodium/calcium exchanger 1 OS=Rattus norvegicus OX=10116 GN=Slc8a1 PE=1 SV=3
NAC1_RAT	Q01728-2	0.71	18.95	0.012735	1.895	Isoform 2 of Sodium/calcium exchanger 1 OS=Rattus norvegicus OX=10116 GN=Slc8a1
NAC1_RAT	Q01728-3	0.66	18.95	0.012735	1.895	Isoform 3 of Sodium/calcium exchanger 1 OS=Rattus norvegicus OX=10116 GN=Slc8a1
NAC1_RAT	Q01728-4	0.71	18.95	0.012735	1.895	Isoform 4 of Sodium/calcium exchanger 1 OS=Rattus norvegicus OX=10116 GN=Slc8a1
NAC1_RAT	Q01728-5	0.66	18.95	0.012735	1.895	Isoform 5 of Sodium/calcium exchanger 1 OS=Rattus norvegicus OX=10116 GN=Slc8a1
NAC1_RAT	Q01728-6	0.66	18.95	0.012735	1.895	Isoform 6 of Sodium/calcium exchanger 1 OS=Rattus norvegicus OX=10116 GN=Slc8a1
NAC1_RAT	Q01728-7	0.66	18.95	0.012735	1.895	Isoform 7 of Sodium/calcium exchanger 1 OS=Rattus norvegicus OX=10116 GN=Slc8a1
A0A0G2JUL7_RAT	A0A0G2JUL7	0.71	18.93	0.0127938	1.893	Septin OS=Rattus norvegicus OX=10116 GN=Sept11 PE=1 SV=1
SEP11_RAT	B3GNI6	0.71	18.93	0.0127938	1.893	Septin-11 OS=Rattus norvegicus OX=10116 GN=Septin11 PE=1 SV=1
SEP11_RAT	B3GNI6-2	0.71	18.93	0.0127938	1.893	Isoform 2 of Septin-11 OS=Rattus norvegicus OX=10116 GN=Septin11
SEP11_RAT	B3GNI6-3	0.71	18.93	0.0127938	1.893	Isoform 3 of Septin-11 OS=Rattus norvegicus OX=10116 GN=Septin11
D4A8X4_RAT	D4A8X4	0.78	18.91	0.0128529	1.891	Carboxypeptidase E OS=Rattus norvegicus OX=10116 GN=Cpe PE=1 SV=3
Q5U322_RAT	Q5U322	0.71	18.91	0.0128529	1.891	Carboxypeptidase E OS=Rattus norvegicus OX=10116 GN=Cpe PE=2 SV=1
CBPE_RAT	P15087	0.71	18.91	0.0128529	1.891	Carboxypeptidase E OS=Rattus norvegicus OX=10116 GN=Cpe PE=1 SV=1
A0A0H2UHE1_RAT	A0A0H2UHE1	0.71	18.86	0.0130017	1.886	Succinate--CoA ligase [ADP/GDP-forming] subunit alpha mitochondrial OS=Rattus norvegicus OX=10116 GN=Suclg1 PE=1 SV=1
P70631_RAT	P70631	0.67	18.86	0.0130017	1.886	Succinyl-CoA synthetase alpha subunit (Fragment) OS=Rattus norvegicus OX=10116 PE=2 SV=1
A0A0G2K7W6_RAT	A0A0G2K7W6	1.54	18.84	0.0130617	1.884	60S ribosomal protein L27a OS=Rattus norvegicus OX=10116 GN=RGD1562402 PE=3 SV=1
A0A0H2UHK2_RAT	A0A0H2UHK2	0.69	18.84	0.0130617	1.884	Membrane-associated progesterone receptor component 1 OS=Rattus norvegicus OX=10116 GN=Pgrmc1 PE=1 SV=1
D3ZI60_RAT	D3ZI60	1.6	18.84	0.0130617	1.884	60S ribosomal protein L27a OS=Rattus norvegicus OX=10116 GN=LOC108351703 PE=3 SV=1
D4AAY6_RAT	D4AAY6	1.6	18.84	0.0130617	1.884	60S ribosomal protein L27a OS=Rattus norvegicus OX=10116 PE=3 SV=2
RL27A_RAT	P18445	1.54	18.84	0.0130617	1.884	60S ribosomal protein L27a OS=Rattus norvegicus OX=10116 GN=Rpl27a PE=1 SV=3
PGRC1_RAT	P70580	0.69	18.84	0.0130617	1.884	Membrane-associated progesterone receptor component 1 OS=Rattus norvegicus OX=10116 GN=Pgrmc1 PE=1 SV=3
D4ACJ7_RAT	D4ACJ7	0.65	18.72	0.0134276	1.872	RRM domain-containing protein OS=Rattus norvegicus OX=10116 PE=4 SV=2
Q5I0M7_RAT	Q5I0M7	0.71	18.72	0.0134276	1.872	Helix-destabilizing protein OS=Rattus norvegicus OX=10116 GN=Hnrnpa1 PE=1 SV=1
Q6P6G9_RAT	Q6P6G9	0.71	18.72	0.0134276	1.872	Helix-destabilizing protein OS=Rattus norvegicus OX=10116 GN=Hnrnpa1 PE=1 SV=1
ROA1_RAT	P04256	0.71	18.72	0.0134276	1.872	Heterogeneous nuclear ribonucleoprotein A1 OS=Rattus norvegicus OX=10116 GN=Hnrnpa1 PE=1 SV=3
B2GV92_RAT	B2GV92	0.71	18.68	0.0135519	1.868	Ptges3 protein OS=Rattus norvegicus OX=10116 GN=Ptges3 PE=1 SV=1
TEBP_RAT	P83868	0.71	18.68	0.0135519	1.868	Prostaglandin E synthase 3 OS=Rattus norvegicus OX=10116 GN=Ptges3 PE=1 SV=2
A0A0G2JTY6_RAT	A0A0G2JTY6	0.55	18.66	0.0136144	1.866	G-rich RNA sequence-binding factor 1 OS=Rattus norvegicus OX=10116 GN=Grsf1 PE=1 SV=1
F1LRK4_RAT	F1LRK4	0.55	18.66	0.0136144	1.866	G-rich RNA sequence-binding factor 1 OS=Rattus norvegicus OX=10116 GN=Grsf1 PE=1 SV=2
Q6P503_RAT	Q6P503	0.61	18.66	0.0136144	1.866	V-type proton ATPase subunit D OS=Rattus norvegicus OX=10116 GN=Atp6v1d PE=1 SV=1
D4ACX1_RAT	D4ACX1	1.64	18.55	0.0139637	1.855	Uncharacterized protein OS=Rattus norvegicus OX=10116 PE=4 SV=2
CRIP2_RAT	P36201	1.74	18.55	0.0139637	1.855	Cysteine-rich protein 2 OS=Rattus norvegicus OX=10116 GN=Crip2 PE=2 SV=1
PXL2A_RAT	Q6AXX6	0.64	18.37	0.0145546	1.837	Peroxiredoxin-like 2A OS=Rattus norvegicus OX=10116 GN=Prxl2a PE=1 SV=1
D3ZLK9_RAT	D3ZLK9	2.63	18.35	0.0146218	1.835	ATP-dependent (S)-NAD(P)H-hydrate dehydratase OS=Rattus norvegicus OX=10116 GN=Naxd PE=1 SV=2
NNRD_RAT	D4AAT7	2.63	18.35	0.0146218	1.835	ATP-dependent (S)-NAD(P)H-hydrate dehydratase OS=Rattus norvegicus OX=10116 GN=Naxd PE=3 SV=1
A7XYB9_RAT	A7XYB9	0.71	18.32	0.0147231	1.832	NADH-ubiquinone oxidoreductase chain 4 OS=Rattus norvegicus OX=10116 GN=Nd4 PE=3 SV=1
D2E6K0_RAT	D2E6K0	0.71	18.32	0.0147231	1.832	NADH-ubiquinone oxidoreductase chain 4 OS=Rattus norvegicus OX=10116 GN=ND4 PE=3 SV=1
Q06Q89_RAT	Q06Q89	0.71	18.32	0.0147231	1.832	NADH-ubiquinone oxidoreductase chain 4 OS=Rattus norvegicus OX=10116 GN=ND4 PE=3 SV=1
Q06QA2_RAT	Q06QA2	0.71	18.32	0.0147231	1.832	NADH-ubiquinone oxidoreductase chain 4 OS=Rattus norvegicus OX=10116 GN=ND4 PE=3 SV=1
Q06QE1_RAT	Q06QE1	0.71	18.32	0.0147231	1.832	NADH-ubiquinone oxidoreductase chain 4 OS=Rattus norvegicus OX=10116 GN=ND4 PE=3 SV=1
Q06QG7_RAT	Q06QG7	0.71	18.32	0.0147231	1.832	NADH-ubiquinone oxidoreductase chain 4 OS=Rattus norvegicus OX=10116 GN=ND4 PE=3 SV=1
Q35737_RAT	Q35737	0.71	18.32	0.0147231	1.832	NADH-ubiquinone oxidoreductase chain 4 OS=Rattus norvegicus OX=10116 PE=3 SV=1
Q7HKW3_RAT	Q7HKW3	0.71	18.32	0.0147231	1.832	NADH-ubiquinone oxidoreductase chain 4 (Fragment) OS=Rattus norvegicus OX=10116 GN=NADH4 PE=3 SV=1
Q8HIC6_RAT	Q8HIC6	0.71	18.32	0.0147231	1.832	NADH-ubiquinone oxidoreductase chain 4 OS=Rattus norvegicus OX=10116 GN=Mt-nd4 PE=3 SV=1
NU4M_RAT	P05508	0.71	18.32	0.0147231	1.832	NADH-ubiquinone oxidoreductase chain 4 OS=Rattus norvegicus OX=10116 GN=Mtnd4 PE=3 SV=3
BIP_RAT	P06761	0.71	18.3	0.0147911	1.83	Endoplasmic reticulum chaperone BiP OS=Rattus norvegicus OX=10116 GN=Hspa5 PE=1 SV=1
A0A0G2JWE1_RAT	A0A0G2JWE1	0.71	18.29	0.0148252	1.829	Myosin light polypeptide 6 OS=Rattus norvegicus OX=10116 GN=Myl6 PE=4 SV=1
A0A0G2K6J5_RAT	A0A0G2K6J5	0.71	18.29	0.0148252	1.829	Myosin light polypeptide 6 OS=Rattus norvegicus OX=10116 GN=Myl6 PE=1 SV=1
B2GV99_RAT	B2GV99	0.71	18.29	0.0148252	1.829	Myl6 protein OS=Rattus norvegicus OX=10116 GN=Myl6 PE=2 SV=1
D3ZHA7_RAT	D3ZHA7	0.53	18.29	0.0148252	1.829	Similar to Myosin light chain 1 slow a (Predicted) OS=Rattus norvegicus OX=10116 GN=RGD1560334_predicted PE=4 SV=1
MYL3_RAT	P16409	0.81	18.29	0.0148252	1.829	Myosin light chain 3 OS=Rattus norvegicus OX=10116 GN=Myl3 PE=1 SV=2
MYL6_RAT	Q64119	0.71	18.29	0.0148252	1.829	Myosin light polypeptide 6 OS=Rattus norvegicus OX=10116 GN=Myl6 PE=1 SV=3
F1M1H4_RAT	F1M1H4	0.46	18.19	0.0151705	1.819	Vomeronasal 2 receptor 79 OS=Rattus norvegicus OX=10116 GN=Vom2r79 PE=4 SV=2
BAIP2_RAT	Q6GMN2	0.71	18.19	0.0151705	1.819	Brain-specific angiogenesis inhibitor 1-associated protein 2 OS=Rattus norvegicus OX=10116 GN=Baiap2 PE=1 SV=1
BAIP2_RAT	Q6GMN2-2	0.71	18.19	0.0151705	1.819	Isoform 2 of Brain-specific angiogenesis inhibitor 1-associated protein 2 OS=Rattus norvegicus OX=10116 GN=Baiap2
F1LNT0_RAT	F1LNT0	0.71	18.1	0.0154882	1.81	Dihydropyrimidinase-related protein 4 OS=Rattus norvegicus OX=10116 GN=Dpysl4 PE=3 SV=1
DPYL4_RAT	Q62951	0.71	18.1	0.0154882	1.81	Dihydropyrimidinase-related protein 4 (Fragment) OS=Rattus norvegicus OX=10116 GN=Dpysl4 PE=1 SV=1
SH3G2_RAT	O35179	0.72	18.07	0.0155955	1.807	Endophilin-A1 OS=Rattus norvegicus OX=10116 GN=Sh3gl2 PE=1 SV=2
COTL1_RAT	B0BNA5	0.72	18.05	0.0156675	1.805	Coactosin-like protein OS=Rattus norvegicus OX=10116 GN=Cotl1 PE=1 SV=1
F1LN92_RAT	F1LN92	0.4	18.04	0.0157036	1.804	AFG3-like matrix AAA peptidase subunit 2 OS=Rattus norvegicus OX=10116 GN=Afg3l2 PE=1 SV=1
Q3S4A4_RAT	Q3S4A4	0.61	18.04	0.0157036	1.804	ADP-ribosylation factor GTPase activating protein 1 heart isoform OS=Rattus norvegicus OX=10116 GN=Arfgap1 PE=1 SV=1
Q3S4A5_RAT	Q3S4A5	0.61	18.04	0.0157036	1.804	ADP-ribosylation factor GTPase activating protein 1 brain isoform OS=Rattus norvegicus OX=10116 GN=Arfgap1 PE=1 SV=1
Q5BJM6_RAT	Q5BJM6	0.18	18.04	0.0157036	1.804	Afg3l2 protein OS=Rattus norvegicus OX=10116 GN=Afg3l2 PE=2 SV=1
Q6IRJ8_RAT	Q6IRJ8	0.61	18.04	0.0157036	1.804	Arfgap1 protein OS=Rattus norvegicus OX=10116 GN=Arfgap1 PE=2 SV=1
ARFG1_RAT	Q62848	0.61	18.04	0.0157036	1.804	ADP-ribosylation factor GTPase-activating protein 1 OS=Rattus norvegicus OX=10116 GN=Arfgap1 PE=1 SV=1
ARFG1_RAT	Q62848-2	0.61	18.04	0.0157036	1.804	Isoform 2 of ADP-ribosylation factor GTPase-activating protein 1 OS=Rattus norvegicus OX=10116 GN=Arfgap1
ARFG1_RAT	Q62848-3	0.61	18.04	0.0157036	1.804	Isoform 3 of ADP-ribosylation factor GTPase-activating protein 1 OS=Rattus norvegicus OX=10116 GN=Arfgap1
A0A0G2K4X8_RAT	A0A0G2K4X8	0.61	18.02	0.0157761	1.802	S-phase kinase-associated protein 1 OS=Rattus norvegicus OX=10116 GN=Skp1 PE=1 SV=1
D3ZG43_RAT	D3ZG43	0.72	18.02	0.0157761	1.802	Complex I-30kD OS=Rattus norvegicus OX=10116 GN=Ndufs3 PE=1 SV=1
SKP1_RAT	Q6PEC4	0.61	18.02	0.0157761	1.802	S-phase kinase-associated protein 1 OS=Rattus norvegicus OX=10116 GN=Skp1 PE=1 SV=3
A0A0G2KB28_RAT	A0A0G2KB28	1.53	17.98	0.0159221	1.798	Uncharacterized protein OS=Rattus norvegicus OX=10116 PE=3 SV=1
A0A0U1RVI9_RAT	A0A0U1RVI9	1.4	17.98	0.0159221	1.798	40S ribosomal protein S2 OS=Rattus norvegicus OX=10116 GN=rCG_34378 PE=3 SV=1
D3ZAS1_RAT	D3ZAS1	0.8	17.98	0.0159221	1.798	40S ribosomal protein S2 OS=Rattus norvegicus OX=10116 PE=3 SV=3
D3ZIY7_RAT	D3ZIY7	1.53	17.98	0.0159221	1.798	40S ribosomal protein S2 OS=Rattus norvegicus OX=10116 PE=3 SV=3
D3ZQW7_RAT	D3ZQW7	1.91	17.98	0.0159221	1.798	40S ribosomal protein S2 OS=Rattus norvegicus OX=10116 PE=3 SV=2
D3ZT78_RAT	D3ZT78	1.4	17.98	0.0159221	1.798	40S ribosomal protein S2 OS=Rattus norvegicus OX=10116 PE=3 SV=2
E9PT76_RAT	E9PT76	1.4	17.98	0.0159221	1.798	40S ribosomal protein S2 OS=Rattus norvegicus OX=10116 PE=3 SV=3
M0RAJ8_RAT	M0RAJ8	1.7	17.98	0.0159221	1.798	40S ribosomal protein S2 OS=Rattus norvegicus OX=10116 PE=3 SV=2
O55211_RAT	O55211	1.4	17.98	0.0159221	1.798	40S ribosomal protein S2 OS=Rattus norvegicus OX=10116 PE=2 SV=1
O55212_RAT	O55212	1.53	17.98	0.0159221	1.798	40S ribosomal protein S2 OS=Rattus norvegicus OX=10116 PE=2 SV=1
O55213_RAT	O55213	0.74	17.98	0.0159221	1.798	Ribosomal protein S2 OS=Rattus norvegicus OX=10116 PE=2 SV=1
O55214_RAT	O55214	1.4	17.98	0.0159221	1.798	40S ribosomal protein S2 OS=Rattus norvegicus OX=10116 PE=2 SV=1
O55215_RAT	O55215	1.4	17.98	0.0159221	1.798	40S ribosomal protein S2 OS=Rattus norvegicus OX=10116 PE=2 SV=1
RS2_RAT	P27952	1.4	17.98	0.0159221	1.798	40S ribosomal protein S2 OS=Rattus norvegicus OX=10116 GN=Rps2 PE=1 SV=1
A0A0G2K0X4_RAT	A0A0G2K0X4	0.63	17.96	0.0159956	1.796	Ras-related C3 botulinum toxin substrate 1 OS=Rattus norvegicus OX=10116 GN=Rac1 PE=1 SV=1
Q5U1Y2_RAT	Q5U1Y2	0.48	17.96	0.0159956	1.796	Rac family small GTPase 2 OS=Rattus norvegicus OX=10116 GN=Rac2 PE=1 SV=1
RAC1_RAT	Q6RUV5	0.63	17.96	0.0159956	1.796	Ras-related C3 botulinum toxin substrate 1 OS=Rattus norvegicus OX=10116 GN=Rac1 PE=1 SV=1
F1LNF7_RAT	F1LNF7	0.72	17.8	0.0165959	1.78	Isocitrate dehydrogenase [NAD] subunit mitochondrial OS=Rattus norvegicus OX=10116 GN=Idh3a PE=1 SV=2
IDH3A_RAT	Q99NA5	0.72	17.8	0.0165959	1.78	Isocitrate dehydrogenase [NAD] subunit alpha mitochondrial OS=Rattus norvegicus OX=10116 GN=Idh3a PE=1 SV=1
A0A0G2K014_RAT	A0A0G2K014	0.1	17.79	0.0166341	1.779	Lymphocyte cytosolic protein 1 OS=Rattus norvegicus OX=10116 GN=Lcp1 PE=1 SV=1
Q5XI38_RAT	Q5XI38	0.1	17.79	0.0166341	1.779	Lymphocyte cytosolic protein 1 OS=Rattus norvegicus OX=10116 GN=Lcp1 PE=1 SV=1
SC22B_RAT	Q4KM74	0.66	17.78	0.0166725	1.778	Vesicle-trafficking protein SEC22b OS=Rattus norvegicus OX=10116 GN=Sec22b PE=1 SV=3
LASP1_RAT	Q99MZ8	0.7	17.74	0.0168267	1.774	LIM and SH3 domain protein 1 OS=Rattus norvegicus OX=10116 GN=Lasp1 PE=1 SV=1
A0A0G2JVL6_RAT	A0A0G2JVL6	0.69	17.71	0.0169434	1.771	NADH dehydrogenase [ubiquinone] 1 alpha subcomplex subunit 8 OS=Rattus norvegicus OX=10116 GN=Ndufa8 PE=1 SV=1
F7EXQ7_RAT	F7EXQ7	0.69	17.71	0.0169434	1.771	Complex I-19kD OS=Rattus norvegicus OX=10116 GN=Ndufa8 PE=1 SV=1
Q7TP78_RAT	Q7TP78	0.69	17.71	0.0169434	1.771	Complex I-19kD OS=Rattus norvegicus OX=10116 GN=Ndufa8 PE=2 SV=1
STXB5_RAT	Q9WU70	0.72	17.67	0.0171002	1.767	Syntaxin-binding protein 5 OS=Rattus norvegicus OX=10116 GN=Stxbp5 PE=1 SV=1
STXB5_RAT	Q9WU70-2	0.72	17.67	0.0171002	1.767	Isoform 2 of Syntaxin-binding protein 5 OS=Rattus norvegicus OX=10116 GN=Stxbp5
STXB5_RAT	Q9WU70-3	0.72	17.67	0.0171002	1.767	Isoform 3 of Syntaxin-binding protein 5 OS=Rattus norvegicus OX=10116 GN=Stxbp5
A0A0G2JV81_RAT	A0A0G2JV81	0.72	17.59	0.0174181	1.759	ADP-ribosylation factor 3 OS=Rattus norvegicus OX=10116 GN=Arf3 PE=3 SV=1
A0A0G2K4Q4_RAT	A0A0G2K4Q4	0.68	17.59	0.0174181	1.759	Uncharacterized protein OS=Rattus norvegicus OX=10116 PE=3 SV=1
A0A0G2K9H8_RAT	A0A0G2K9H8	0.72	17.59	0.0174181	1.759	ADP-ribosylation factor 3 OS=Rattus norvegicus OX=10116 GN=Arf3 PE=3 SV=1
ARF3_RAT	P61206	0.72	17.59	0.0174181	1.759	ADP-ribosylation factor 3 OS=Rattus norvegicus OX=10116 GN=Arf3 PE=2 SV=2
ARF1_RAT	P84079	0.72	17.59	0.0174181	1.759	ADP-ribosylation factor 1 OS=Rattus norvegicus OX=10116 GN=Arf1 PE=1 SV=2
ARF2_RAT	P84082	0.72	17.59	0.0174181	1.759	ADP-ribosylation factor 2 OS=Rattus norvegicus OX=10116 GN=Arf2 PE=2 SV=1
B2GV69_RAT	B2GV69	0.71	17.57	0.0174985	1.757	Hnrnpa2b1 protein (Fragment) OS=Rattus norvegicus OX=10116 GN=Hnrnpa2b1 PE=2 SV=1
F1LM82_RAT	F1LM82	0.71	17.57	0.0174985	1.757	Heterogeneous nuclear ribonucleoproteins A2/B1 OS=Rattus norvegicus OX=10116 GN=Hnrnpa2b1 PE=1 SV=3
F1LNF1_RAT	F1LNF1	0.71	17.57	0.0174985	1.757	Heterogeneous nuclear ribonucleoproteins A2/B1 OS=Rattus norvegicus OX=10116 GN=Hnrnpa2b1 PE=1 SV=1
ROA2_RAT	A7VJC2	0.71	17.57	0.0174985	1.757	Heterogeneous nuclear ribonucleoproteins A2/B1 OS=Rattus norvegicus OX=10116 GN=Hnrnpa2b1 PE=1 SV=1
ROA2_RAT	A7VJC2-2	0.71	17.57	0.0174985	1.757	Isoform A2 of Heterogeneous nuclear ribonucleoproteins A2/B1 OS=Rattus norvegicus OX=10116 GN=Hnrnpa2b1
ROA2_RAT	A7VJC2-3	0.71	17.57	0.0174985	1.757	Isoform A2b of Heterogeneous nuclear ribonucleoproteins A2/B1 OS=Rattus norvegicus OX=10116 GN=Hnrnpa2b1
ROA2_RAT	A7VJC2-4	0.71	17.57	0.0174985	1.757	Isoform B1b of Heterogeneous nuclear ribonucleoproteins A2/B1 OS=Rattus norvegicus OX=10116 GN=Hnrnpa2b1
A0A0G2JT63_RAT	A0A0G2JT63	0.72	17.54	0.0176198	1.754	Cytoplasmic FMR1-interacting protein 2 OS=Rattus norvegicus OX=10116 GN=Cyfip2 PE=4 SV=1
D3ZX82_RAT	D3ZX82	0.69	17.54	0.0176198	1.754	Cytoplasmic FMR1 interacting protein 2 (Predicted) OS=Rattus norvegicus OX=10116 GN=Cyfip2 PE=4 SV=2
A0A0G2JTN4_RAT	A0A0G2JTN4	1.72	17.51	0.0177419	1.751	Formylglycinamide ribonucleotide amidotransferase OS=Rattus norvegicus OX=10116 GN=Pfas PE=1 SV=1
D4AB17_RAT	D4AB17	1.72	17.51	0.0177419	1.751	Formylglycinamide ribonucleotide amidotransferase OS=Rattus norvegicus OX=10116 GN=Pfas PE=1 SV=3
A0A0G2K6U1_RAT	A0A0G2K6U1	0.72	17.49	0.0178238	1.749	Vesicle-fusing ATPase OS=Rattus norvegicus OX=10116 GN=Nsf PE=1 SV=1
F1LQ81_RAT	F1LQ81	0.72	17.49	0.0178238	1.749	Vesicle-fusing ATPase OS=Rattus norvegicus OX=10116 GN=Nsf PE=1 SV=3
O88960_RAT	O88960	0.75	17.49	0.0178238	1.749	Vesicle-fusing ATPase (Fragment) OS=Rattus norvegicus OX=10116 PE=2 SV=1
O88975_RAT	O88975	0.81	17.49	0.0178238	1.749	Vesicle-fusing ATPase (Fragment) OS=Rattus norvegicus OX=10116 PE=2 SV=1
NSF_RAT	Q9QUL6	0.72	17.49	0.0178238	1.749	Vesicle-fusing ATPase OS=Rattus norvegicus OX=10116 GN=Nsf PE=1 SV=1
B0K021_RAT	B0K021	0.72	17.42	0.0181134	1.742	60S ribosomal protein L7a OS=Rattus norvegicus OX=10116 GN=Rpl7a PE=2 SV=1
D3ZD15_RAT	D3ZD15	0.68	17.42	0.0181134	1.742	60S ribosomal protein L7a OS=Rattus norvegicus OX=10116 PE=3 SV=1
D3ZJH5_RAT	D3ZJH5	0.72	17.42	0.0181134	1.742	60S ribosomal protein L7a OS=Rattus norvegicus OX=10116 PE=3 SV=2
D3ZNA3_RAT	D3ZNA3	0.72	17.42	0.0181134	1.742	60S ribosomal protein L7a OS=Rattus norvegicus OX=10116 PE=3 SV=1
D3ZPL5_RAT	D3ZPL5	0.72	17.42	0.0181134	1.742	60S ribosomal protein L7a OS=Rattus norvegicus OX=10116 PE=3 SV=2
D3ZU22_RAT	D3ZU22	0.72	17.42	0.0181134	1.742	60S ribosomal protein L7a OS=Rattus norvegicus OX=10116 GN=LOC108349606 PE=3 SV=1
D4A6B9_RAT	D4A6B9	0.72	17.42	0.0181134	1.742	60S ribosomal protein L7a OS=Rattus norvegicus OX=10116 PE=3 SV=1
D4A8X2_RAT	D4A8X2	0.68	17.42	0.0181134	1.742	60S ribosomal protein L7a OS=Rattus norvegicus OX=10116 PE=3 SV=1
F1M013_RAT	F1M013	0.72	17.42	0.0181134	1.742	60S ribosomal protein L7a OS=Rattus norvegicus OX=10116 GN=Rpl7a PE=3 SV=2
F1M1M2_RAT	F1M1M2	0.72	17.42	0.0181134	1.742	60S ribosomal protein L7a OS=Rattus norvegicus OX=10116 PE=3 SV=3
F1M4C7_RAT	F1M4C7	0.72	17.42	0.0181134	1.742	60S ribosomal protein L7a OS=Rattus norvegicus OX=10116 PE=3 SV=2
M0R3M3_RAT	M0R3M3	0.72	17.42	0.0181134	1.742	60S ribosomal protein L7a OS=Rattus norvegicus OX=10116 PE=3 SV=2
Q7TQ86_RAT	Q7TQ86	0.68	17.42	0.0181134	1.742	Ac1158 OS=Rattus norvegicus OX=10116 GN=Rsl1d1 PE=2 SV=1
RL7A_RAT	P62425	0.72	17.42	0.0181134	1.742	60S ribosomal protein L7a OS=Rattus norvegicus OX=10116 GN=Rpl7a PE=1 SV=2
A0A0G2K1P0_RAT	A0A0G2K1P0	0.72	17.4	0.018197	1.74	Peptidyl-prolyl cis-trans isomerase OS=Rattus norvegicus OX=10116 GN=Ppia PE=1 SV=1
A0A0G2K2E4_RAT	A0A0G2K2E4	0.68	17.4	0.018197	1.74	Peptidyl-prolyl cis-trans isomerase OS=Rattus norvegicus OX=10116 GN=LOC100911252 PE=3 SV=1
M0RCZ9_RAT	M0RCZ9	0.61	17.4	0.018197	1.74	Peptidyl-prolyl cis-trans isomerase OS=Rattus norvegicus OX=10116 GN=Ppial4g PE=1 SV=2
PPIA_RAT	P10111	0.72	17.4	0.018197	1.74	Peptidyl-prolyl cis-trans isomerase A OS=Rattus norvegicus OX=10116 GN=Ppia PE=1 SV=2
EFTU_RAT	P85834	0.72	17.4	0.018197	1.74	Elongation factor Tu mitochondrial OS=Rattus norvegicus OX=10116 GN=Tufm PE=1 SV=1
QCR2_RAT	P32551	0.72	17.33	0.0184927	1.733	Cytochrome b-c1 complex subunit 2 mitochondrial OS=Rattus norvegicus OX=10116 GN=Uqcrc2 PE=1 SV=2
A0A0G2KA82_RAT	A0A0G2KA82	0.5	17.3	0.0186209	1.73	Synaptophysin-like 1 OS=Rattus norvegicus OX=10116 GN=Sypl1 PE=1 SV=1
Q66H18_RAT	Q66H18	0.5	17.3	0.0186209	1.73	Synaptophysin-like 1 OS=Rattus norvegicus OX=10116 GN=Sypl1 PE=1 SV=1
A0A0G2K926_RAT	A0A0G2K926	0.35	17.07	0.0196336	1.707	Murinoglobulin-1 OS=Rattus norvegicus OX=10116 GN=LOC297568 PE=1 SV=1
D4AA52_RAT	D4AA52	0.35	17.07	0.0196336	1.707	Murinoglobulin-1 OS=Rattus norvegicus OX=10116 GN=LOC297568 PE=1 SV=3
A1I3_RAT	P14046	0.35	17.07	0.0196336	1.707	Alpha-1-inhibitor 3 OS=Rattus norvegicus OX=10116 GN=A1i3 PE=1 SV=1
A0A0U1RS09_RAT	A0A0U1RS09	0.66	17.06	0.0196789	1.706	Microtubule-associated protein 2 (Fragment) OS=Rattus norvegicus OX=10116 GN=Map2 PE=4 SV=1
F1LNK0_RAT	F1LNK0	0.66	17.06	0.0196789	1.706	Microtubule-associated protein OS=Rattus norvegicus OX=10116 GN=Map2 PE=1 SV=3
PAK1_RAT	P35465	0.72	17.03	0.0198153	1.703	Serine/threonine-protein kinase PAK 1 OS=Rattus norvegicus OX=10116 GN=Pak1 PE=1 SV=3
F1LV13_RAT	F1LV13	0.66	16.96	0.0201372	1.696	Heterogeneous nuclear ribonucleoprotein M OS=Rattus norvegicus OX=10116 GN=Hnrnpm PE=1 SV=1
F1M3D3_RAT	F1M3D3	0.66	16.96	0.0201372	1.696	Heterogeneous nuclear ribonucleoprotein M OS=Rattus norvegicus OX=10116 GN=Hnrnpm PE=1 SV=1
HNRPM_RAT	Q62826	0.66	16.96	0.0201372	1.696	Heterogeneous nuclear ribonucleoprotein M OS=Rattus norvegicus OX=10116 GN=Hnrnpm PE=1 SV=4
HNRPM_RAT	Q62826-2	0.56	16.96	0.0201372	1.696	Isoform 2 of Heterogeneous nuclear ribonucleoprotein M OS=Rattus norvegicus OX=10116 GN=Hnrnpm
F1LMH0_RAT	F1LMH0	0.64	16.95	0.0201837	1.695	Septin OS=Rattus norvegicus OX=10116 GN=Sept3 PE=3 SV=1
SEPT3_RAT	Q9WU34	0.64	16.95	0.0201837	1.695	Neuronal-specific septin-3 OS=Rattus norvegicus OX=10116 GN=Septin3 PE=1 SV=2
SEPT3_RAT	Q9WU34-2	0.64	16.95	0.0201837	1.695	Isoform 2 of Neuronal-specific septin-3 OS=Rattus norvegicus OX=10116 GN=Septin3
SEPT3_RAT	Q9WU34-3	0.64	16.95	0.0201837	1.695	Isoform 3 of Neuronal-specific septin-3 OS=Rattus norvegicus OX=10116 GN=Septin3
GSTM7_RAT	P08009	0.72	16.94	0.0202302	1.694	Glutathione S-transferase Mu 7 OS=Rattus norvegicus OX=10116 GN=Gstm7 PE=1 SV=2
A0A0G2JX32_RAT	A0A0G2JX32	0.73	16.83	0.0207491	1.683	Amphiphysin OS=Rattus norvegicus OX=10116 GN=Amph PE=1 SV=1
A0A0G2K5Z4_RAT	A0A0G2K5Z4	0.73	16.83	0.0207491	1.683	Amphiphysin-like OS=Rattus norvegicus OX=10116 GN=LOC100910792 PE=1 SV=1
F1LPP0_RAT	F1LPP0	0.73	16.83	0.0207491	1.683	Amphiphysin OS=Rattus norvegicus OX=10116 GN=Amph PE=1 SV=3
AMPH_RAT	O08838	0.73	16.83	0.0207491	1.683	Amphiphysin OS=Rattus norvegicus OX=10116 GN=Amph PE=1 SV=1
D4A0T0_RAT	D4A0T0	0.73	16.82	0.020797	1.682	Complex I-PDSW OS=Rattus norvegicus OX=10116 GN=Ndufb10 PE=1 SV=1
D4ADF5_RAT	D4ADF5	0.73	16.74	0.0211836	1.674	Programmed cell death 5 OS=Rattus norvegicus OX=10116 GN=Pdcd5 PE=1 SV=1
A0A0H2UHB7_RAT	A0A0H2UHB7	0.72	16.68	0.0214783	1.668	Anion exchange protein OS=Rattus norvegicus OX=10116 GN=Slc4a4 PE=1 SV=1
M0RAQ6_RAT	M0RAQ6	0.73	16.68	0.0214783	1.668	Hexokinase OS=Rattus norvegicus OX=10116 GN=Hk1 PE=1 SV=2
S4A4_RAT	Q9JI66	0.72	16.68	0.0214783	1.668	Electrogenic sodium bicarbonate cotransporter 1 OS=Rattus norvegicus OX=10116 GN=Slc4a4 PE=1 SV=1
S4A4_RAT	Q9JI66-2	0.72	16.68	0.0214783	1.668	Isoform 2 of Electrogenic sodium bicarbonate cotransporter 1 OS=Rattus norvegicus OX=10116 GN=Slc4a4
S4A4_RAT	Q9JI66-3	0.72	16.68	0.0214783	1.668	Isoform 3 of Electrogenic sodium bicarbonate cotransporter 1 OS=Rattus norvegicus OX=10116 GN=Slc4a4
A0A0G2JZT5_RAT	A0A0G2JZT5	0.73	16.64	0.021677	1.664	Septin OS=Rattus norvegicus OX=10116 GN=Sept7 PE=1 SV=1
A2VCW8_RAT	A2VCW8	0.73	16.64	0.021677	1.664	Septin OS=Rattus norvegicus OX=10116 GN=Sept7 PE=2 SV=1
D4A0F5_RAT	D4A0F5	0.73	16.64	0.021677	1.664	Septin OS=Rattus norvegicus OX=10116 GN=Sept7 PE=1 SV=3
F1LMC7_RAT	F1LMC7	0.73	16.64	0.021677	1.664	Septin OS=Rattus norvegicus OX=10116 GN=Sept7 PE=1 SV=3
SEPT7_RAT	Q9WVC0	0.73	16.64	0.021677	1.664	Septin-7 OS=Rattus norvegicus OX=10116 GN=Septin7 PE=1 SV=1
IMPCT_RAT	Q5GFD9	0.69	16.63	0.021727	1.663	Protein IMPACT OS=Rattus norvegicus OX=10116 GN=Impact PE=1 SV=1
A0A0G2KAD8_RAT	A0A0G2KAD8	0.73	16.44	0.0226986	1.644	Synaptophysin OS=Rattus norvegicus OX=10116 GN=Syp PE=1 SV=1
SYPH_RAT	P07825	0.72	16.44	0.0226986	1.644	Synaptophysin OS=Rattus norvegicus OX=10116 GN=Syp PE=1 SV=1
ATF4_RAT	Q9ES19	1.8	16.4	0.0229087	1.64	Cyclic AMP-dependent transcription factor ATF-4 OS=Rattus norvegicus OX=10116 GN=Atf4 PE=1 SV=1
A0A0G2JUF6_RAT	A0A0G2JUF6	0.73	16.37	0.0230675	1.637	Isocitrate dehydrogenase [NADP] OS=Rattus norvegicus OX=10116 GN=Idh2 PE=1 SV=1
IDHP_RAT	P56574	0.73	16.37	0.0230675	1.637	Isocitrate dehydrogenase [NADP] mitochondrial OS=Rattus norvegicus OX=10116 GN=Idh2 PE=1 SV=2
F7F1Y3_RAT	F7F1Y3	0.66	16.31	0.0233884	1.631	Vesicle-fusing ATPase OS=Rattus norvegicus OX=10116 GN=Vps4a PE=1 SV=1
Q4KLL7_RAT	Q4KLL7	0.66	16.31	0.0233884	1.631	Vesicle-fusing ATPase OS=Rattus norvegicus OX=10116 GN=Vps4b PE=1 SV=1
Q6IRG3_RAT	Q6IRG3	0.66	16.31	0.0233884	1.631	Vesicle-fusing ATPase OS=Rattus norvegicus OX=10116 GN=Vps4a PE=2 SV=1
FIGL1_RAT	Q6GX84	0.66	16.31	0.0233884	1.631	Fidgetin-like protein 1 OS=Rattus norvegicus OX=10116 GN=Fignl1 PE=2 SV=1
VPS4A_RAT	Q793F9	0.66	16.31	0.0233884	1.631	Vacuolar protein sorting-associated protein 4A OS=Rattus norvegicus OX=10116 GN=Vps4a PE=1 SV=1
D3ZSL2_RAT	D3ZSL2	1.68	16.25	0.0237137	1.625	ABRA C-terminal-like protein OS=Rattus norvegicus OX=10116 GN=Abracl PE=1 SV=1
Q5FVK7_RAT	Q5FVK7	1.68	16.25	0.0237137	1.625	ABRA C-terminal-like protein OS=Rattus norvegicus OX=10116 GN=LOC685045 PE=2 SV=1
A0A0G2JTS3_RAT	A0A0G2JTS3	0.73	16.24	0.0237684	1.624	Vacuolar protein sorting-associated protein 29 OS=Rattus norvegicus OX=10116 GN=Vps29 PE=1 SV=1
VPS29_RAT	B2RZ78	0.73	16.24	0.0237684	1.624	Vacuolar protein sorting-associated protein 29 OS=Rattus norvegicus OX=10116 GN=Vps29 PE=1 SV=2
VPS29_RAT	B2RZ78-2	0.73	16.24	0.0237684	1.624	Isoform 2 of Vacuolar protein sorting-associated protein 29 OS=Rattus norvegicus OX=10116 GN=Vps29
CISD1_RAT	B0K020	0.73	16.23	0.0238232	1.623	CDGSH iron-sulfur domain-containing protein 1 OS=Rattus norvegicus OX=10116 GN=Cisd1 PE=3 SV=1
SDHB_RAT	P21913	0.73	16.23	0.0238232	1.623	Succinate dehydrogenase [ubiquinone] iron-sulfur subunit mitochondrial OS=Rattus norvegicus OX=10116 GN=Sdhb PE=2 SV=2
A0A0G2JSM8_RAT	A0A0G2JSM8	0.7	16.2	0.0239883	1.62	Cell division control protein 42 homolog OS=Rattus norvegicus OX=10116 GN=Cdc42 PE=1 SV=1
A0A0G2K7T5_RAT	A0A0G2K7T5	0.76	16.17	0.0241546	1.617	Serine/threonine-protein phosphatase OS=Rattus norvegicus OX=10116 GN=Ppp3cb PE=1 SV=1
PP2BB_RAT	P20651	0.72	16.17	0.0241546	1.617	Serine/threonine-protein phosphatase 2B catalytic subunit beta isoform OS=Rattus norvegicus OX=10116 GN=Ppp3cb PE=1 SV=1
A0A0U1RRQ5_RAT	A0A0U1RRQ5	0.66	16.14	0.024322	1.614	Septin 6 (Fragment) OS=Rattus norvegicus OX=10116 GN=Sept6 PE=4 SV=2
A0A0U1RRT8_RAT	A0A0U1RRT8	0.73	16.14	0.024322	1.614	Septin OS=Rattus norvegicus OX=10116 GN=Sept6 PE=1 SV=1
A0A0U1RRW2_RAT	A0A0U1RRW2	0.73	16.14	0.024322	1.614	Septin 6 OS=Rattus norvegicus OX=10116 GN=Sept6 PE=4 SV=1
B5DFG5_RAT	B5DFG5	0.73	16.14	0.024322	1.614	Septin OS=Rattus norvegicus OX=10116 GN=Sept6 PE=1 SV=1
A0A0G2JUN7_RAT	A0A0G2JUN7	1.66	16.13	0.0243781	1.613	Thioredoxin-disulfide reductase OS=Rattus norvegicus OX=10116 GN=Txnrd1 PE=1 SV=1
R9PXU4_RAT	R9PXU4	1.66	16.13	0.0243781	1.613	Thioredoxin-disulfide reductase OS=Rattus norvegicus OX=10116 GN=Txnrd1 PE=1 SV=2
TRXR1_RAT	O89049	1.66	16.13	0.0243781	1.613	Thioredoxin reductase 1 cytoplasmic OS=Rattus norvegicus OX=10116 GN=Txnrd1 PE=1 SV=5
CNRP1_RAT	Q5M7A7	0.63	16.1	0.0245471	1.61	CB1 cannabinoid receptor-interacting protein 1 OS=Rattus norvegicus OX=10116 GN=Cnrip1 PE=1 SV=1
WASF1_RAT	Q5BJU7	0.73	15.98	0.0252348	1.598	Wiskott-Aldrich syndrome protein family member 1 OS=Rattus norvegicus OX=10116 GN=Wasf1 PE=1 SV=1
D0VYQ0_RAT	D0VYQ0	0.73	15.92	0.0255859	1.592	DLST protein OS=Rattus norvegicus OX=10116 GN=DLST PE=2 SV=1
G3V6P2_RAT	G3V6P2	0.73	15.92	0.0255859	1.592	Dihydrolipoyllysine-residue succinyltransferase component of 2-oxoglutarate dehydrogenase complex mitochondrial OS=Rattus norvegicus OX=10116 GN=Dlst PE=1 SV=1
Q8CJG5_RAT	Q8CJG5	0.77	15.92	0.0255859	1.592	Dihydrolipoyllysine-residue succinyltransferase component of 2-oxoglutarate dehydrogenase complex mitochondrial OS=Rattus norvegicus OX=10116 PE=3 SV=1
ODO2_RAT	Q01205	0.73	15.92	0.0255859	1.592	Dihydrolipoyllysine-residue succinyltransferase component of 2-oxoglutarate dehydrogenase complex mitochondrial OS=Rattus norvegicus OX=10116 GN=Dlst PE=1 SV=2
ADT2_RAT	Q09073	0.73	15.84	0.0260615	1.584	ADP/ATP translocase 2 OS=Rattus norvegicus OX=10116 GN=Slc25a5 PE=1 SV=3
F1LVR4_RAT	F1LVR4	0.55	15.81	0.0262422	1.581	Calcium/calmodulin-dependent protein kinase ID OS=Rattus norvegicus OX=10116 GN=Camk1d PE=3 SV=2
KCC1A_RAT	Q63450	0.61	15.81	0.0262422	1.581	Calcium/calmodulin-dependent protein kinase type 1 OS=Rattus norvegicus OX=10116 GN=Camk1 PE=1 SV=2
G3V728_RAT	G3V728	0.73	15.79	0.0263633	1.579	4-nitrophenylphosphatase domain and non-neuronal SNAP25-like protein homolog 1 (C. elegans) isoform CRA_b OS=Rattus norvegicus OX=10116 GN=Nipsnap1 PE=1 SV=1
Q5EBA4_RAT	Q5EBA4	0.73	15.79	0.0263633	1.579	Nipsnap1 protein (Fragment) OS=Rattus norvegicus OX=10116 GN=Nipsnap1 PE=2 SV=1
A0A097PE04_RAT	A0A097PE04	0.58	15.78	0.0264241	1.578	Cytochrome c oxidase subunit 2 OS=Rattus norvegicus OX=10116 GN=COX2 PE=3 SV=1
Q37652_RAT	Q37652	0.58	15.78	0.0264241	1.578	Cytochrome c oxidase subunit 2 OS=Rattus norvegicus OX=10116 GN=COXII PE=3 SV=1
Q5UAJ6_RAT	Q5UAJ6	0.58	15.78	0.0264241	1.578	Cytochrome c oxidase subunit 2 OS=Rattus norvegicus OX=10116 GN=COX2 PE=3 SV=1
Q8SEZ5_RAT	Q8SEZ5	0.58	15.78	0.0264241	1.578	Cytochrome c oxidase subunit 2 OS=Rattus norvegicus OX=10116 GN=Mt-co2 PE=1 SV=1
S5RZM8_RAT	S5RZM8	0.58	15.78	0.0264241	1.578	Cytochrome c oxidase subunit 2 OS=Rattus norvegicus OX=10116 GN=COX2 PE=3 SV=1
COX2_RAT	P00406	0.58	15.78	0.0264241	1.578	Cytochrome c oxidase subunit 2 OS=Rattus norvegicus OX=10116 GN=Mtco2 PE=1 SV=3
G3V940_RAT	G3V940	0.63	15.75	0.0266073	1.575	Coronin OS=Rattus norvegicus OX=10116 GN=Coro1b PE=1 SV=1
Q6P7R0_RAT	Q6P7R0	0.63	15.75	0.0266073	1.575	Coronin OS=Rattus norvegicus OX=10116 PE=2 SV=1
COR1B_RAT	O89046	0.63	15.75	0.0266073	1.575	Coronin-1B OS=Rattus norvegicus OX=10116 GN=Coro1b PE=1 SV=1
B0BMV5_RAT	B0BMV5	0.74	15.72	0.0267917	1.572	RAB8B member RAS oncogene family OS=Rattus norvegicus OX=10116 GN=Rab8b PE=2 SV=1
RAB8B_RAT	P70550	0.74	15.72	0.0267917	1.572	Ras-related protein Rab-8B OS=Rattus norvegicus OX=10116 GN=Rab8b PE=1 SV=1
G3V6S2_RAT	G3V6S2	0.65	15.56	0.0277971	1.556	Citrate hydro-lyase OS=Rattus norvegicus OX=10116 GN=Aco1 PE=1 SV=1
ACOHC_RAT	Q63270	0.65	15.56	0.0277971	1.556	Cytoplasmic aconitate hydratase OS=Rattus norvegicus OX=10116 GN=Aco1 PE=1 SV=1
PPT1_RAT	P45479	0.74	15.44	0.0285759	1.544	Palmitoyl-protein thioesterase 1 OS=Rattus norvegicus OX=10116 GN=Ppt1 PE=1 SV=1
PEA15_RAT	Q5U318	0.43	15.4	0.0288403	1.54	Astrocytic phosphoprotein PEA-15 OS=Rattus norvegicus OX=10116 GN=Pea15 PE=1 SV=1
LGUL_RAT	Q6P7Q4	0.74	15.4	0.0288403	1.54	Lactoylglutathione lyase OS=Rattus norvegicus OX=10116 GN=Glo1 PE=1 SV=3
A0A0G2JSV3_RAT	A0A0G2JSV3	0.73	15.39	0.0289068	1.539	Ribose-phosphate diphosphokinase OS=Rattus norvegicus OX=10116 GN=LOC314140 PE=1 SV=1
M0RBK1_RAT	M0RBK1	0.73	15.39	0.0289068	1.539	Ribose-phosphate diphosphokinase OS=Rattus norvegicus OX=10116 GN=Prps1l1 PE=3 SV=1
PRPS1_RAT	P60892	0.74	15.39	0.0289068	1.539	Ribose-phosphate pyrophosphokinase 1 OS=Rattus norvegicus OX=10116 GN=Prps1 PE=1 SV=2
F1LYQ7_RAT	F1LYQ7	0.71	15.37	0.0290402	1.537	Ribosomal protein OS=Rattus norvegicus OX=10116 GN=LOC680700 PE=1 SV=2
Q4KM60_RAT	Q4KM60	0.77	15.37	0.0290402	1.537	Ribosomal protein (Fragment) OS=Rattus norvegicus OX=10116 GN=Rpl10a PE=2 SV=1
RL10A_RAT	P62907	0.72	15.37	0.0290402	1.537	60S ribosomal protein L10a OS=Rattus norvegicus OX=10116 GN=Rpl10a PE=1 SV=2
A0A140TAA1_RAT	A0A140TAA1	0.6	15.36	0.0291072	1.536	Immunoglobulin superfamily member 8 OS=Rattus norvegicus OX=10116 GN=Igsf8 PE=1 SV=1
Q5XIH3_RAT	Q5XIH3	0.74	15.32	0.0293765	1.532	NADH dehydrogenase [ubiquinone] flavoprotein 1 mitochondrial OS=Rattus norvegicus OX=10116 GN=Ndufv1 PE=1 SV=1
ES1_RAT	P56571	0.74	15.29	0.0295801	1.529	ES1 protein homolog mitochondrial OS=Rattus norvegicus OX=10116 PE=1 SV=2
F1LQ62_RAT	F1LQ62	0.64	15.23	0.0299916	1.523	Small monomeric GTPase OS=Rattus norvegicus OX=10116 GN=Ralb PE=1 SV=3
RALB_RAT	P36860	0.77	15.23	0.0299916	1.523	Ras-related protein Ral-B OS=Rattus norvegicus OX=10116 GN=Ralb PE=2 SV=1
RALA_RAT	P63322	0.74	15.23	0.0299916	1.523	Ras-related protein Ral-A OS=Rattus norvegicus OX=10116 GN=Rala PE=1 SV=1
Q4G022_RAT	Q4G022	0.61	15.08	0.0310456	1.508	Asna1 protein (Fragment) OS=Rattus norvegicus OX=10116 GN=Get3 PE=2 SV=1
GET3_RAT	G3V9T7	0.61	15.08	0.0310456	1.508	ATPase Get3 OS=Rattus norvegicus OX=10116 GN=Get3 PE=1 SV=1
A0A0G2K398_RAT	A0A0G2K398	0.74	15.02	0.0314775	1.502	Glutathione peroxidase OS=Rattus norvegicus OX=10116 GN=Gpx4 PE=1 SV=1
A0A0G2K7Q6_RAT	A0A0G2K7Q6	0.74	15.02	0.0314775	1.502	Nucleoside-diphosphate kinase OS=Rattus norvegicus OX=10116 PE=3 SV=1
F8WFK6_RAT	F8WFK6	0.74	15.02	0.0314775	1.502	Glutathione peroxidase OS=Rattus norvegicus OX=10116 GN=Gpx4 PE=1 SV=2
M0RC66_RAT	M0RC66	0.7	15.02	0.0314775	1.502	Nucleoside-diphosphate kinase OS=Rattus norvegicus OX=10116 PE=3 SV=2
GPX4_RAT	P36970	0.74	15.02	0.0314775	1.502	Phospholipid hydroperoxide glutathione peroxidase OS=Rattus norvegicus OX=10116 GN=Gpx4 PE=1 SV=3
GPX4_RAT	P36970-2	0.74	15.02	0.0314775	1.502	Isoform Cytoplasmic of Phospholipid hydroperoxide glutathione peroxidase OS=Rattus norvegicus OX=10116 GN=Gpx4
GPX4_RAT	P36970-3	0.74	15.02	0.0314775	1.502	Isoform Nuclear of Phospholipid hydroperoxide glutathione peroxidase OS=Rattus norvegicus OX=10116 GN=Gpx4
KAD1_RAT	P39069	0.74	15.02	0.0314775	1.502	Adenylate kinase isoenzyme 1 OS=Rattus norvegicus OX=10116 GN=Ak1 PE=1 SV=3
Q5RK08_RAT	Q5RK08	1.35	15.01	0.03155	1.501	Glioblastoma amplified sequence OS=Rattus norvegicus OX=10116 GN=Nipsnap2 PE=1 SV=1
F1LRI7_RAT	F1LRI7	0.77	14.97	0.031842	1.497	AP2-associated protein kinase 1 OS=Rattus norvegicus OX=10116 GN=Aak1 PE=1 SV=2
F1M7M4_RAT	F1M7M4	0.67	14.97	0.031842	1.497	BMP-2-inducible kinase OS=Rattus norvegicus OX=10116 GN=Bmp2k PE=1 SV=3
Q3SYQ0_RAT	Q3SYQ0	0.67	14.97	0.031842	1.497	Bmp2k protein (Fragment) OS=Rattus norvegicus OX=10116 GN=Bmp2k PE=2 SV=1
AAK1_RAT	P0C1X8	0.77	14.97	0.031842	1.497	AP2-associated protein kinase 1 OS=Rattus norvegicus OX=10116 GN=Aak1 PE=1 SV=1
MPC2_RAT	P38718	0.74	14.95	0.031989	1.495	Mitochondrial pyruvate carrier 2 OS=Rattus norvegicus OX=10116 GN=Mpc2 PE=2 SV=1
MPC2_RAT	P38718-2	0.74	14.95	0.031989	1.495	Isoform Short of Mitochondrial pyruvate carrier 2 OS=Rattus norvegicus OX=10116 GN=Mpc2
Q6P9Y4_RAT	Q6P9Y4	0.74	14.94	0.0320627	1.494	ADP/ATP translocase OS=Rattus norvegicus OX=10116 GN=Slc25a4 PE=1 SV=1
ADT1_RAT	Q05962	0.74	14.94	0.0320627	1.494	ADP/ATP translocase 1 OS=Rattus norvegicus OX=10116 GN=Slc25a4 PE=1 SV=3
F1M779_RAT	F1M779	0.74	14.89	0.032434	1.489	Clathrin heavy chain OS=Rattus norvegicus OX=10116 GN=Cltc PE=1 SV=1
CLH1_RAT	P11442	0.74	14.89	0.032434	1.489	Clathrin heavy chain 1 OS=Rattus norvegicus OX=10116 GN=Cltc PE=1 SV=3
F1LRV4_RAT	F1LRV4	0.74	14.81	0.033037	1.481	Heat shock 70 kDa protein 4 OS=Rattus norvegicus OX=10116 GN=Hspa4 PE=1 SV=1
HSP74_RAT	O88600	0.74	14.81	0.033037	1.481	Heat shock 70 kDa protein 4 OS=Rattus norvegicus OX=10116 GN=Hspa4 PE=1 SV=1
A0A0G2JUS7_RAT	A0A0G2JUS7	0.66	14.8	0.0331131	1.48	Transmembrane protein 11 mitochondrial OS=Rattus norvegicus OX=10116 GN=Tmem11 PE=1 SV=1
TMM11_RAT	B0BN86	0.66	14.8	0.0331131	1.48	Transmembrane protein 11 mitochondrial OS=Rattus norvegicus OX=10116 GN=Tmem11 PE=2 SV=1
A0A0G2K5E6_RAT	A0A0G2K5E6	1.8	14.79	0.0331894	1.479	60S ribosomal protein L30 OS=Rattus norvegicus OX=10116 GN=LOC108351936 PE=3 SV=1
RL30_RAT	P62890	1.8	14.79	0.0331894	1.479	60S ribosomal protein L30 OS=Rattus norvegicus OX=10116 GN=Rpl30 PE=3 SV=2
A0A0A0MY14_RAT	A0A0A0MY14	0.74	14.77	0.0333426	1.477	40S ribosomal protein S28 OS=Rattus norvegicus OX=10116 GN=LOC100359503 PE=3 SV=1
F1M168_RAT	F1M168	0.68	14.77	0.0333426	1.477	40S ribosomal protein S28 OS=Rattus norvegicus OX=10116 PE=3 SV=3
RS28_RAT	P62859	0.74	14.77	0.0333426	1.477	40S ribosomal protein S28 OS=Rattus norvegicus OX=10116 GN=Rps28 PE=1 SV=1
Q52KJ9_RAT	Q52KJ9	0.63	14.71	0.0338065	1.471	Thioredoxin domain containing 1 OS=Rattus norvegicus OX=10116 GN=Tmx1 PE=1 SV=1
A0A0G2JV72_RAT	A0A0G2JV72	0.75	14.62	0.0345144	1.462	Ubiquitin-conjugating enzyme E2 D3 OS=Rattus norvegicus OX=10116 GN=Ube2d3 PE=3 SV=1
A0A0G2K739_RAT	A0A0G2K739	0.75	14.62	0.0345144	1.462	Ubiquitin-conjugating enzyme E2 D3 OS=Rattus norvegicus OX=10116 GN=Ube2d3 PE=1 SV=1
F1M5C9_RAT	F1M5C9	0.75	14.62	0.0345144	1.462	Ubiquitin-conjugating enzyme E2 D2 OS=Rattus norvegicus OX=10116 GN=Ube2d2 PE=1 SV=1
UB2D3_RAT	P61078	0.75	14.62	0.0345144	1.462	Ubiquitin-conjugating enzyme E2 D3 OS=Rattus norvegicus OX=10116 GN=Ube2d3 PE=2 SV=1
UB2D2_RAT	P62839	0.75	14.62	0.0345144	1.462	Ubiquitin-conjugating enzyme E2 D2 OS=Rattus norvegicus OX=10116 GN=Ube2d2 PE=1 SV=1
U2D2B_RAT	P70711	0.75	14.62	0.0345144	1.462	Ubiquitin-conjugating enzyme E2 D2B OS=Rattus norvegicus OX=10116 GN=Ube2d2b PE=1 SV=1
A0A096MIX9_RAT	A0A096MIX9	1.47	14.56	0.0349945	1.456	Septin 4 (Fragment) OS=Rattus norvegicus OX=10116 GN=Sept4 PE=1 SV=6
A0A096MJ87_RAT	A0A096MJ87	0.34	14.56	0.0349945	1.456	Septin 4 (Fragment) OS=Rattus norvegicus OX=10116 GN=Sept4 PE=1 SV=6
A0A096MJN4_RAT	A0A096MJN4	1.33	14.56	0.0349945	1.456	Septin 4 OS=Rattus norvegicus OX=10116 GN=Sept4 PE=1 SV=1
A0A096MJT3_RAT	A0A096MJT3	1.33	14.56	0.0349945	1.456	Septin OS=Rattus norvegicus OX=10116 GN=Sept4 PE=1 SV=1
A0A096MJW0_RAT	A0A096MJW0	1.33	14.56	0.0349945	1.456	Septin 4 OS=Rattus norvegicus OX=10116 GN=Sept4 PE=1 SV=1
A0A0G2JVC7_RAT	A0A0G2JVC7	1.33	14.56	0.0349945	1.456	Septin 4 OS=Rattus norvegicus OX=10116 GN=Sept4 PE=1 SV=1
A0JN02_RAT	A0JN02	1.33	14.56	0.0349945	1.456	Sept4 protein OS=Rattus norvegicus OX=10116 GN=Sept4 PE=1 SV=1
E9PST0_RAT	E9PST0	1.33	14.56	0.0349945	1.456	Septin OS=Rattus norvegicus OX=10116 GN=Sept4 PE=1 SV=3
Q5I0G8_RAT	Q5I0G8	1.33	14.56	0.0349945	1.456	Sept4 protein (Fragment) OS=Rattus norvegicus OX=10116 GN=Sept4 PE=2 SV=1
Q6XUZ6_RAT	Q6XUZ6	1.33	14.56	0.0349945	1.456	EG3-1RVC OS=Rattus norvegicus OX=10116 GN=Sept4 PE=2 SV=1
Q6XUZ7_RAT	Q6XUZ7	1.33	14.56	0.0349945	1.456	Septin OS=Rattus norvegicus OX=10116 PE=2 SV=1
S6A17_RAT	P31662	0.73	14.56	0.0349945	1.456	Sodium-dependent neutral amino acid transporter SLC6A17 OS=Rattus norvegicus OX=10116 GN=Slc6a17 PE=1 SV=1
S6A15_RAT	Q08469	0.9	14.56	0.0349945	1.456	Sodium-dependent neutral amino acid transporter B(0)AT2 OS=Rattus norvegicus OX=10116 GN=Slc6a15 PE=1 SV=1
F8WG67_RAT	F8WG67	0.7	14.55	0.0350752	1.455	Acyl-CoA thioesterase 7 isoform CRA_a OS=Rattus norvegicus OX=10116 GN=Acot7 PE=1 SV=2
BACH_RAT	Q64559	0.7	14.55	0.0350752	1.455	Cytosolic acyl coenzyme A thioester hydrolase OS=Rattus norvegicus OX=10116 GN=Acot7 PE=1 SV=4
BACH_RAT	Q64559-1	0.7	14.55	0.0350752	1.455	Isoform 1 of Cytosolic acyl coenzyme A thioester hydrolase OS=Rattus norvegicus OX=10116 GN=Acot7
ENSA_RAT	P60841	0.59	14.53	0.0352371	1.453	Alpha-endosulfine OS=Rattus norvegicus OX=10116 GN=Ensa PE=1 SV=1
ENSA_RAT	P60841-2	0.59	14.53	0.0352371	1.453	Isoform 2 of Alpha-endosulfine OS=Rattus norvegicus OX=10116 GN=Ensa
A0A0G2QC06_RAT	A0A0G2QC06	0.6	14.49	0.0355631	1.449	Signal recognition particle receptor subunit beta OS=Rattus norvegicus OX=10116 GN=Tf PE=1 SV=1
D3ZM21_RAT	D3ZM21	0.69	14.49	0.0355631	1.449	Catechol-O-methyltransferase domain containing 1 (Predicted) isoform CRA_a OS=Rattus norvegicus OX=10116 GN=Comtd1 PE=1 SV=1
Q7TMC7_RAT	Q7TMC7	0.6	14.49	0.0355631	1.449	Signal recognition particle receptor subunit beta OS=Rattus norvegicus OX=10116 PE=2 SV=1
Q7TP24_RAT	Q7TP24	0.6	14.49	0.0355631	1.449	Signal recognition particle receptor subunit beta OS=Rattus norvegicus OX=10116 PE=2 SV=1
TRFE_RAT	P12346-2	0.58	14.49	0.0355631	1.449	Isoform 2 of Serotransferrin OS=Rattus norvegicus OX=10116 GN=Tf
A0A0G2K930_RAT	A0A0G2K930	0.75	14.45	0.0358922	1.445	Ras-related protein Rab-7a OS=Rattus norvegicus OX=10116 GN=Rab7a PE=1 SV=1
RAB7A_RAT	P09527	0.75	14.45	0.0358922	1.445	Ras-related protein Rab-7a OS=Rattus norvegicus OX=10116 GN=Rab7a PE=1 SV=2
F1LP57_RAT	F1LP57	0.62	14.37	0.0365595	1.437	Mitogen-activated protein kinase kinase 4 OS=Rattus norvegicus OX=10116 GN=Map2k4 PE=1 SV=3
Q4KSH6_RAT	Q4KSH6	0.62	14.37	0.0365595	1.437	Dual specificity mitogen-activated protein kinase kinase 4 OS=Rattus norvegicus OX=10116 GN=Map2k4 PE=2 SV=1
S4VP54_RAT	S4VP54	0.62	14.37	0.0365595	1.437	MAP2K4delta OS=Rattus norvegicus OX=10116 GN=Map2k4 PE=2 SV=1
Q641Z9_RAT	Q641Z9	0.75	14.27	0.0374111	1.427	Succinate dehydrogenase cytochrome b560 subunit mitochondrial OS=Rattus norvegicus OX=10116 GN=Sdhc PE=1 SV=1
B2RYQ2_RAT	B2RYQ2	0.75	14.23	0.0377572	1.423	Serine/threonine-protein phosphatase 2A activator OS=Rattus norvegicus OX=10116 GN=Ptpa PE=1 SV=1
GABT_RAT	P50554	0.75	14.17	0.0382825	1.417	4-aminobutyrate aminotransferase mitochondrial OS=Rattus norvegicus OX=10116 GN=Abat PE=1 SV=3
SCRN1_RAT	Q6AY84	0.75	14.11	0.038815	1.411	Secernin-1 OS=Rattus norvegicus OX=10116 GN=Scrn1 PE=1 SV=1
A0A0G2JZB8_RAT	A0A0G2JZB8	0.73	14.1	0.0389045	1.41	Neuronal membrane glycoprotein M6-b OS=Rattus norvegicus OX=10116 GN=Gpm6b PE=3 SV=1
E9PSV8_RAT	E9PSV8	0.73	14.1	0.0389045	1.41	Neuronal membrane glycoprotein M6-b OS=Rattus norvegicus OX=10116 GN=Gpm6b PE=3 SV=2
GPM6B_RAT	Q9JJK1	0.73	14.1	0.0389045	1.41	Neuronal membrane glycoprotein M6-b OS=Rattus norvegicus OX=10116 GN=Gpm6b PE=1 SV=1
B2RYR8_RAT	B2RYR8	0.75	13.98	0.0399945	1.398	40S ribosomal protein S8 OS=Rattus norvegicus OX=10116 GN=Rps8 PE=2 SV=1
D3ZIE1_RAT	D3ZIE1	0.75	13.98	0.0399945	1.398	40S ribosomal protein S8 OS=Rattus norvegicus OX=10116 GN=RGD1566369 PE=3 SV=1
M0R7Q5_RAT	M0R7Q5	0.75	13.98	0.0399945	1.398	40S ribosomal protein S8 OS=Rattus norvegicus OX=10116 GN=LOC100363452 PE=3 SV=1
Q6TXJ0_RAT	Q6TXJ0	0.78	13.98	0.0399945	1.398	40S ribosomal protein S8 OS=Rattus norvegicus OX=10116 GN=LOC297756 PE=2 SV=1
RS8_RAT	P62243	0.75	13.98	0.0399945	1.398	40S ribosomal protein S8 OS=Rattus norvegicus OX=10116 GN=Rps8 PE=1 SV=2
A0A0G2K5G0_RAT	A0A0G2K5G0	0.71	13.96	0.0401791	1.396	cAMP-dependent protein kinase type II-beta regulatory subunit OS=Rattus norvegicus OX=10116 GN=Prkar2b PE=3 SV=1
Q4KLG5_RAT	Q4KLG5	0.71	13.96	0.0401791	1.396	Protein kinase cAMP dependent regulatory type II beta OS=Rattus norvegicus OX=10116 GN=Prkar2b PE=2 SV=1
KAP3_RAT	P12369	0.76	13.96	0.0401791	1.396	cAMP-dependent protein kinase type II-beta regulatory subunit OS=Rattus norvegicus OX=10116 GN=Prkar2b PE=1 SV=3
B1WBS4_RAT	B1WBS4	1.33	13.95	0.0402717	1.395	Similar to Vacuolar protein sorting 26 homolog (VPS26 protein homolog) isoform CRA_a OS=Rattus norvegicus OX=10116 GN=Vps26b PE=1 SV=1
D3ZXQ6_RAT	D3ZXQ6	1.12	13.93	0.0404576	1.393	LETM1 domain-containing protein LETM2 mitochondrial OS=Rattus norvegicus OX=10116 GN=Letm2 PE=4 SV=3
F1LP77_RAT	F1LP77	1.12	13.93	0.0404576	1.393	LETM1 domain-containing protein LETM2 mitochondrial OS=Rattus norvegicus OX=10116 GN=Letm2 PE=4 SV=3
LETM2_RAT	Q5PQQ5	1.12	13.93	0.0404576	1.393	LETM1 domain-containing protein LETM2 mitochondrial OS=Rattus norvegicus OX=10116 GN=Letm2 PE=2 SV=1
LETM2_RAT	Q5PQQ5-2	1.12	13.93	0.0404576	1.393	Isoform 2 of LETM1 domain-containing protein LETM2 mitochondrial OS=Rattus norvegicus OX=10116 GN=Letm2
EPDR1_RAT	Q5XII0	0.75	13.93	0.0404576	1.393	Mammalian ependymin-related protein 1 OS=Rattus norvegicus OX=10116 GN=Epdr1 PE=1 SV=1
LETM1_RAT	Q5XIN6	0.75	13.93	0.0404576	1.393	Mitochondrial proton/calcium exchanger protein OS=Rattus norvegicus OX=10116 GN=Letm1 PE=1 SV=1
B0BN46_RAT	B0BN46	1.54	13.92	0.0405509	1.392	Glyoxylate and hydroxypyruvate reductase OS=Rattus norvegicus OX=10116 GN=Grhpr PE=1 SV=1
A0A0H2UHG0_RAT	A0A0H2UHG0	1.95	13.88	0.0409261	1.388	Tyrosine--tRNA ligase OS=Rattus norvegicus OX=10116 GN=Yars PE=1 SV=1
SYYC_RAT	Q4KM49	1.95	13.88	0.0409261	1.388	Tyrosine--tRNA ligase cytoplasmic OS=Rattus norvegicus OX=10116 GN=Yars1 PE=2 SV=3
B2GV33_RAT	B2GV33	0.74	13.87	0.0410204	1.387	Amine oxidase (Fragment) OS=Rattus norvegicus OX=10116 GN=Maoa PE=2 SV=1
G3V9Z3_RAT	G3V9Z3	0.74	13.87	0.0410204	1.387	Amine oxidase OS=Rattus norvegicus OX=10116 GN=Maoa PE=1 SV=1
OAT_RAT	P04182	0.75	13.87	0.0410204	1.387	Ornithine aminotransferase mitochondrial OS=Rattus norvegicus OX=10116 GN=Oat PE=1 SV=1
AOFA_RAT	P21396	0.74	13.87	0.0410204	1.387	Amine oxidase [flavin-containing] A OS=Rattus norvegicus OX=10116 GN=Maoa PE=1 SV=1
A0A0G2K7F5_RAT	A0A0G2K7F5	0.75	13.8	0.0416869	1.38	Disks large homolog 4 OS=Rattus norvegicus OX=10116 GN=Dlg4 PE=1 SV=1
P97630_RAT	P97630	0.76	13.8	0.0416869	1.38	Synapse-associated protein SAP90 form 1 (Fragment) OS=Rattus norvegicus OX=10116 PE=2 SV=1
DLG4_RAT	P31016	0.75	13.8	0.0416869	1.38	Disks large homolog 4 OS=Rattus norvegicus OX=10116 GN=Dlg4 PE=1 SV=1
PALM_RAT	Q920Q0	0.7	13.74	0.0422669	1.374	Paralemmin-1 OS=Rattus norvegicus OX=10116 GN=Palm PE=1 SV=1
A0A0G2K1R5_RAT	A0A0G2K1R5	0.76	13.7	0.042658	1.37	CaM kinase-like vesicle-associated protein OS=Rattus norvegicus OX=10116 GN=Camkv PE=1 SV=1
CAMKV_RAT	Q63092	0.76	13.7	0.042658	1.37	CaM kinase-like vesicle-associated protein OS=Rattus norvegicus OX=10116 GN=Camkv PE=1 SV=1
D3ZI75_RAT	D3ZI75	0.45	13.56	0.0440555	1.356	NADH dehydrogenase [ubiquinone] 1 alpha subcomplex subunit 2 OS=Rattus norvegicus OX=10116 PE=1 SV=1
D3ZS58_RAT	D3ZS58	0.72	13.56	0.0440555	1.356	NADH dehydrogenase [ubiquinone] 1 alpha subcomplex subunit 2 OS=Rattus norvegicus OX=10116 GN=Ndufa2 PE=1 SV=1
G3V7I0_RAT	G3V7I0	0.76	13.52	0.0444631	1.352	Peroxiredoxin 3 OS=Rattus norvegicus OX=10116 GN=Prdx3 PE=1 SV=1
PRDX3_RAT	Q9Z0V6	0.76	13.52	0.0444631	1.352	Thioredoxin-dependent peroxide reductase mitochondrial OS=Rattus norvegicus OX=10116 GN=Prdx3 PE=1 SV=2
A0A0G2JVH4_RAT	A0A0G2JVH4	0.74	13.41	0.0456037	1.341	MICOS complex subunit MIC60 OS=Rattus norvegicus OX=10116 GN=Immt PE=1 SV=1
A0A0G2KB77_RAT	A0A0G2KB77	0.62	13.41	0.0456037	1.341	60S ribosomal protein L17 OS=Rattus norvegicus OX=10116 PE=3 SV=1
A0A0H2UHQ1_RAT	A0A0H2UHQ1	0.62	13.41	0.0456037	1.341	60S ribosomal protein L17 OS=Rattus norvegicus OX=10116 GN=Rpl17 PE=1 SV=1
A0A140TAG5_RAT	A0A140TAG5	0.74	13.41	0.0456037	1.341	MICOS complex subunit MIC60 OS=Rattus norvegicus OX=10116 GN=Immt PE=1 SV=1
D3Z9G9_RAT	D3Z9G9	0.6	13.41	0.0456037	1.341	60S ribosomal protein L17 OS=Rattus norvegicus OX=10116 PE=3 SV=3
F1LZX7_RAT	F1LZX7	0.62	13.41	0.0456037	1.341	60S ribosomal protein L17 OS=Rattus norvegicus OX=10116 GN=Rpl17 PE=1 SV=2
Q7TPJ7_RAT	Q7TPJ7	0.6	13.41	0.0456037	1.341	60S ribosomal protein L17 OS=Rattus norvegicus OX=10116 GN=RGD1359290 PE=2 SV=1
RL17_RAT	P24049	0.62	13.41	0.0456037	1.341	60S ribosomal protein L17 OS=Rattus norvegicus OX=10116 GN=Rpl17 PE=2 SV=3
MIC60_RAT	Q3KR86	0.74	13.41	0.0456037	1.341	MICOS complex subunit Mic60 (Fragment) OS=Rattus norvegicus OX=10116 GN=Immt PE=1 SV=1
NONO_RAT	Q5FVM4	1.6	13.4	0.0457088	1.34	Non-POU domain-containing octamer-binding protein OS=Rattus norvegicus OX=10116 GN=Nono PE=1 SV=3
A0A096MK30_RAT	A0A096MK30	2.07	13.39	0.0458142	1.339	Moesin OS=Rattus norvegicus OX=10116 GN=Msn PE=1 SV=1
A0A1W2Q6E9_RAT	A0A1W2Q6E9	2.07	13.39	0.0458142	1.339	Moesin OS=Rattus norvegicus OX=10116 GN=Msn PE=1 SV=1
MOES_RAT	O35763	2.07	13.39	0.0458142	1.339	Moesin OS=Rattus norvegicus OX=10116 GN=Msn PE=1 SV=3
A0A0A0MXY5_RAT	A0A0A0MXY5	0.76	13.36	0.0461318	1.336	ATP-dependent 6-phosphofructokinase OS=Rattus norvegicus OX=10116 GN=Pfkp PE=1 SV=2
C7C5T2_RAT	C7C5T2	0.76	13.36	0.0461318	1.336	ATP-dependent 6-phosphofructokinase OS=Rattus norvegicus OX=10116 GN=Pfkp PE=2 SV=1
CAZA1_RAT	B2GUZ5	0.59	13.36	0.0461318	1.336	F-actin-capping protein subunit alpha-1 OS=Rattus norvegicus OX=10116 GN=Capza1 PE=1 SV=1
PFKAP_RAT	P47860	0.76	13.36	0.0461318	1.336	ATP-dependent 6-phosphofructokinase platelet type OS=Rattus norvegicus OX=10116 GN=Pfkp PE=1 SV=2
LGI1_RAT	Q8K4Y5	0.76	13.36	0.0461318	1.336	Leucine-rich glioma-inactivated protein 1 OS=Rattus norvegicus OX=10116 GN=Lgi1 PE=1 SV=1
F1M6C4_RAT	F1M6C4	0.74	13.29	0.0468813	1.329	ADP-ribosylation factor-like GTPase 15 OS=Rattus norvegicus OX=10116 GN=Arl15 PE=1 SV=2
M0RB29_RAT	M0RB29	0.74	13.29	0.0468813	1.329	ADP-ribosylation factor-like GTPase 15 OS=Rattus norvegicus OX=10116 GN=Arl15 PE=4 SV=2
A0A1W2Q6F8_RAT	A0A1W2Q6F8	1.1	13.26	0.0472063	1.326	NADH dehydrogenase [ubiquinone] 1 alpha subcomplex subunit 10 mitochondrial OS=Rattus norvegicus OX=10116 GN=Ndufa10l1 PE=3 SV=1
A0A0G2JVQ1_RAT	A0A0G2JVQ1	0.68	13.25	0.0473151	1.325	Creatine kinase OS=Rattus norvegicus OX=10116 GN=Ckmt2 PE=1 SV=1
B0BNC0_RAT	B0BNC0	0.68	13.25	0.0473151	1.325	Creatine kinase OS=Rattus norvegicus OX=10116 GN=Ckmt2 PE=2 SV=1
Q5BJT9_RAT	Q5BJT9	0.76	13.25	0.0473151	1.325	Creatine kinase OS=Rattus norvegicus OX=10116 GN=Ckmt1 PE=1 SV=1
KCRS_RAT	P09605	0.68	13.25	0.0473151	1.325	Creatine kinase S-type mitochondrial OS=Rattus norvegicus OX=10116 GN=Ckmt2 PE=1 SV=2
KCRU_RAT	P25809	0.76	13.25	0.0473151	1.325	Creatine kinase U-type mitochondrial OS=Rattus norvegicus OX=10116 GN=Ckmt1 PE=1 SV=1
A0A0G2JTL4_RAT	A0A0G2JTL4	0.66	13.23	0.0475335	1.323	Mast/stem cell growth factor receptor OS=Rattus norvegicus OX=10116 GN=Kit PE=1 SV=1
B7SCJ0_RAT	B7SCJ0	0.67	13.23	0.0475335	1.323	Kit oncogene (Fragment) OS=Rattus norvegicus OX=10116 GN=KIT PE=4 SV=1
Q63116_RAT	Q63116	0.66	13.23	0.0475335	1.323	Mast/stem cell growth factor receptor OS=Rattus norvegicus OX=10116 GN=Kit PE=1 SV=1
Q9EQ22_RAT	Q9EQ22	0.48	13.23	0.0475335	1.323	C-kit receptor (Fragment) OS=Rattus norvegicus OX=10116 PE=2 SV=1
Q9EQ24_RAT	Q9EQ24	0.48	13.23	0.0475335	1.323	C-kit receptor (Fragment) OS=Rattus norvegicus OX=10116 PE=2 SV=1
Q9JKR8_RAT	Q9JKR8	0.67	13.23	0.0475335	1.323	C-kit receptor (Fragment) OS=Rattus norvegicus OX=10116 PE=2 SV=1
Q9JKR9_RAT	Q9JKR9	0.67	13.23	0.0475335	1.323	Mutant c-kit receptor (Fragment) OS=Rattus norvegicus OX=10116 PE=2 SV=1
Q9JKS0_RAT	Q9JKS0	0.67	13.23	0.0475335	1.323	C-kit receptor (Fragment) OS=Rattus norvegicus OX=10116 PE=2 SV=1
Q9JKS1_RAT	Q9JKS1	0.67	13.23	0.0475335	1.323	Mutant c-kit receptor (Fragment) OS=Rattus norvegicus OX=10116 PE=2 SV=1
Q9JKS2_RAT	Q9JKS2	0.67	13.23	0.0475335	1.323	C-kit receptor (Fragment) OS=Rattus norvegicus OX=10116 PE=2 SV=1
A0A0G2JWM2_RAT	A0A0G2JWM2	1.7	13.2	0.047863	1.32	NAD-dependent protein deacetylase OS=Rattus norvegicus OX=10116 GN=Sirt2 PE=1 SV=1
A0A0A0MXW9_RAT	A0A0A0MXW9	0.73	13.09	0.0490908	1.309	RNA-binding motif protein X-linked-like-1 OS=Rattus norvegicus OX=10116 GN=Rbmxl1 PE=1 SV=1
A0A0G2K8K9_RAT	A0A0G2K8K9	0.73	13.09	0.0490908	1.309	RNA-binding motif protein X-linked-like 1B OS=Rattus norvegicus OX=10116 GN=Rbmxl1b PE=4 SV=1
RMXL1_RAT	D4AE41	0.73	13.09	0.0490908	1.309	RNA binding motif protein X-linked-like-1 OS=Rattus norvegicus OX=10116 GN=Rbmxl1 PE=3 SV=1
RMXRL_RAT	P84586	0.73	13.09	0.0490908	1.309	RNA-binding motif protein X chromosome retrogene-like OS=Rattus norvegicus OX=10116 GN=Rbmxrtl PE=1 SV=1
RBMX_RAT	Q4V898	0.73	13.09	0.0490908	1.309	RNA-binding motif protein X chromosome OS=Rattus norvegicus OX=10116 GN=Rbmx PE=1 SV=1
D3ZRI1_RAT	D3ZRI1	5.66	13.02	0.0498884	1.302	Choline-specific glycerophosphodiester phosphodiesterase OS=Rattus norvegicus OX=10116 GN=Enpp6 PE=1 SV=1
ENPP6_RAT	B0BND0	5.66	13.02	0.0498884	1.302	Glycerophosphocholine cholinephosphodiesterase ENPP6 OS=Rattus norvegicus OX=10116 GN=Enpp6 PE=1 SV=1
D3ZVQ0_RAT	D3ZVQ0	0.76	13.01	0.0500035	1.301	Ubiquitin carboxyl-terminal hydrolase OS=Rattus norvegicus OX=10116 GN=Usp5 PE=1 SV=1
CALB1_RAT	P07171	1.31	13.01	0.0500035	1.301	Calbindin OS=Rattus norvegicus OX=10116 GN=Calb1 PE=1 SV=2
Q6P9V1_RAT	Q6P9V1	0.76	12.9	0.0512861	1.29	Tetraspanin OS=Rattus norvegicus OX=10116 GN=Cd81 PE=1 SV=1
CD81_RAT	Q62745	0.76	12.9	0.0512861	1.29	CD81 antigen OS=Rattus norvegicus OX=10116 GN=Cd81 PE=1 SV=1
B5DFG2_RAT	B5DFG2	1.67	12.87	0.0516416	1.287	Hnrnpl protein (Fragment) OS=Rattus norvegicus OX=10116 GN=Hnrnpl PE=2 SV=1
F1M040_RAT	F1M040	1.73	12.87	0.0516416	1.287	Uncharacterized protein OS=Rattus norvegicus OX=10116 PE=4 SV=2
F2Z3R2_RAT	F2Z3R2	1.67	12.87	0.0516416	1.287	Heterogeneous nuclear ribonucleoprotein L OS=Rattus norvegicus OX=10116 GN=Hnrnpl PE=1 SV=1
Q9ET33_RAT	Q9ET33	0.94	12.87	0.0516416	1.287	Heterogeneous nuclear ribonucleoprotein hnRNP-L (Fragment) OS=Rattus norvegicus OX=10116 PE=2 SV=1
HNRPL_RAT	F1LQ48	1.67	12.87	0.0516416	1.287	Heterogeneous nuclear ribonucleoprotein L OS=Rattus norvegicus OX=10116 GN=Hnrnpl PE=1 SV=2
HNRPL_RAT	F1LQ48-2	1.67	12.87	0.0516416	1.287	Isoform 2 of Heterogeneous nuclear ribonucleoprotein L OS=Rattus norvegicus OX=10116 GN=Hnrnpl
MDHC_RAT	O88989	0.73	12.85	0.05188	1.285	Malate dehydrogenase cytoplasmic OS=Rattus norvegicus OX=10116 GN=Mdh1 PE=1 SV=3
Q499T3_RAT	Q499T3	0.68	12.81	0.05236	1.281	Sirpa protein OS=Rattus norvegicus OX=10116 GN=Sirpa PE=1 SV=1
SHPS1_RAT	P97710	0.68	12.81	0.05236	1.281	Tyrosine-protein phosphatase non-receptor type substrate 1 OS=Rattus norvegicus OX=10116 GN=Sirpa PE=1 SV=1
CRK_RAT	Q63768	0.73	12.78	0.052723	1.278	Adapter molecule crk OS=Rattus norvegicus OX=10116 GN=Crk PE=1 SV=1
CRK_RAT	Q63768-2	0.73	12.78	0.052723	1.278	Isoform Crk-I of Adapter molecule crk OS=Rattus norvegicus OX=10116 GN=Crk
A0A0G2K5H2_RAT	A0A0G2K5H2	5.37	12.73	0.0533335	1.273	Clavesin-1 OS=Rattus norvegicus OX=10116 GN=Clvs1 PE=4 SV=1
F1LRF3_RAT	F1LRF3	5.37	12.73	0.0533335	1.273	Clavesin-1 OS=Rattus norvegicus OX=10116 GN=Clvs1 PE=4 SV=3
CLVS1_RAT	A6JFQ6	5.37	12.73	0.0533335	1.273	Clavesin-1 OS=Rattus norvegicus OX=10116 GN=Clvs1 PE=1 SV=1
CLVS2_RAT	A6JUQ6	5.37	12.73	0.0533335	1.273	Clavesin-2 OS=Rattus norvegicus OX=10116 GN=Clvs2 PE=1 SV=1
CALX_RAT	P35565	0.77	12.66	0.0542001	1.266	Calnexin OS=Rattus norvegicus OX=10116 GN=Canx PE=1 SV=1
Q812B0_RAT	Q812B0	0.77	12.6	0.0549541	1.26	Succinate dehydrogenase [ubiquinone] cytochrome b small subunit OS=Rattus norvegicus OX=10116 GN=Lrrp1 PE=2 SV=1
DHSD_RAT	Q6PCT8	0.77	12.6	0.0549541	1.26	Succinate dehydrogenase [ubiquinone] cytochrome b small subunit mitochondrial OS=Rattus norvegicus OX=10116 GN=Sdhd PE=2 SV=1
A0A0G2K3Q6_RAT	A0A0G2K3Q6	0.63	12.59	0.0550808	1.259	Fructose-bisphosphate aldolase OS=Rattus norvegicus OX=10116 GN=Aldoc PE=1 SV=1
A0A0G2QC57_RAT	A0A0G2QC57	0.56	12.59	0.0550808	1.259	Fructose-bisphosphate aldolase OS=Rattus norvegicus OX=10116 GN=Aldoc PE=1 SV=1
Q6PCU3_RAT	Q6PCU3	0.56	12.59	0.0550808	1.259	Fructose-bisphosphate aldolase OS=Rattus norvegicus OX=10116 GN=Aldoc PE=2 SV=1
ALDOC_RAT	P09117	0.63	12.59	0.0550808	1.259	Fructose-bisphosphate aldolase C OS=Rattus norvegicus OX=10116 GN=Aldoc PE=1 SV=3
Q64538_RAT	Q64538	0.74	12.57	0.055335	1.257	Serine/threonine-protein phosphatase (Fragment) OS=Rattus norvegicus OX=10116 PE=2 SV=1
Q68G16_RAT	Q68G16	0.74	12.57	0.055335	1.257	Serine/threonine-protein phosphatase OS=Rattus norvegicus OX=10116 GN=Ppp5c PE=2 SV=1
Q80UF5_RAT	Q80UF5	0.9	12.57	0.055335	1.257	PP5-TPR variant (Fragment) OS=Rattus norvegicus OX=10116 GN=tpr PE=2 SV=1
PPP5_RAT	P53042	0.74	12.57	0.055335	1.257	Serine/threonine-protein phosphatase 5 OS=Rattus norvegicus OX=10116 GN=Ppp5c PE=1 SV=1
B2GV79_RAT	B2GV79	0.77	12.56	0.0554626	1.256	Pdxp protein OS=Rattus norvegicus OX=10116 GN=Pdxp PE=1 SV=1
M0R416_RAT	M0R416	0.77	12.56	0.0554626	1.256	Chronophin OS=Rattus norvegicus OX=10116 GN=Pdxp PE=1 SV=1
PLPP_RAT	Q8VD52	0.77	12.56	0.0554626	1.256	Chronophin OS=Rattus norvegicus OX=10116 GN=Pdxp PE=1 SV=2
A0A0H2UHA6_RAT	A0A0H2UHA6	2.46	12.48	0.0564937	1.248	Transmembrane protein 33 OS=Rattus norvegicus OX=10116 GN=Tmem33 PE=1 SV=1
TMM33_RAT	Q9Z142	2.46	12.48	0.0564937	1.248	Transmembrane protein 33 OS=Rattus norvegicus OX=10116 GN=Tmem33 PE=2 SV=1
Q6PCU0_RAT	Q6PCU0	0.76	12.46	0.0567545	1.246	ATP synthase subunit gamma OS=Rattus norvegicus OX=10116 GN=Atp5f1c PE=1 SV=1
Q6QI09_RAT	Q6QI09	0.76	12.46	0.0567545	1.246	ATP synthase F1 subunit gamma OS=Rattus norvegicus OX=10116 GN=Taf3 PE=1 SV=1
ATPG_RAT	P35435	0.76	12.46	0.0567545	1.246	ATP synthase subunit gamma mitochondrial OS=Rattus norvegicus OX=10116 GN=Atp5f1c PE=1 SV=2
A0A0G2JSH2_RAT	A0A0G2JSH2	0.66	12.44	0.0570164	1.244	3-hydroxybutyrate dehydrogenase type 1 isoform CRA_a OS=Rattus norvegicus OX=10116 GN=Bdh1 PE=1 SV=1
BDH_RAT	P29147	0.66	12.44	0.0570164	1.244	D-beta-hydroxybutyrate dehydrogenase mitochondrial OS=Rattus norvegicus OX=10116 GN=Bdh1 PE=1 SV=2
TBB3_RAT	Q4QRB4	0.5	12.4	0.057544	1.24	Tubulin beta-3 chain OS=Rattus norvegicus OX=10116 GN=Tubb3 PE=1 SV=1
D3ZTK5_RAT	D3ZTK5	0.61	12.37	0.0579429	1.237	60S ribosomal protein L27 OS=Rattus norvegicus OX=10116 PE=1 SV=1
M0R7P0_RAT	M0R7P0	0.84	12.37	0.0579429	1.237	60S ribosomal protein L27 OS=Rattus norvegicus OX=10116 PE=3 SV=1
RL27_RAT	P61354	0.75	12.37	0.0579429	1.237	60S ribosomal protein L27 OS=Rattus norvegicus OX=10116 GN=Rpl27 PE=2 SV=2
AL7A1_RAT	Q64057	0.62	12.36	0.0580764	1.236	Alpha-aminoadipic semialdehyde dehydrogenase OS=Rattus norvegicus OX=10116 GN=Aldh7a1 PE=1 SV=2
A0A0G2JZ13_RAT	A0A0G2JZ13	0.77	12.33	0.058479	1.233	Src substrate cortactin OS=Rattus norvegicus OX=10116 GN=Cttn PE=1 SV=1
A0A1B0GWS4_RAT	A0A1B0GWS4	0.77	12.33	0.058479	1.233	Src substrate cortactin (Fragment) OS=Rattus norvegicus OX=10116 GN=Cttn PE=1 SV=1
D3ZGE6_RAT	D3ZGE6	0.77	12.33	0.058479	1.233	Cortactin isoform CRA_c OS=Rattus norvegicus OX=10116 GN=Cttn PE=1 SV=3
O70419_RAT	O70419	0.84	12.33	0.058479	1.233	Cortactin isoform C OS=Rattus norvegicus OX=10116 PE=2 SV=1
O70420_RAT	O70420	0.84	12.33	0.058479	1.233	Cortactin isoform B OS=Rattus norvegicus OX=10116 PE=2 SV=1
SRC8_RAT	Q66HL2	0.77	12.33	0.058479	1.233	Src substrate cortactin OS=Rattus norvegicus OX=10116 GN=Cttn PE=1 SV=1
A0A0G2K586_RAT	A0A0G2K586	0.62	12.31	0.0587489	1.231	Adipocyte-type fatty acid-binding protein OS=Rattus norvegicus OX=10116 GN=Fabp4 PE=1 SV=1
Q5XFV4_RAT	Q5XFV4	0.62	12.31	0.0587489	1.231	Adipocyte-type fatty acid-binding protein OS=Rattus norvegicus OX=10116 GN=Fabp4 PE=1 SV=1
Q9R290_RAT	Q9R290	0.62	12.31	0.0587489	1.231	Adipocyte-type fatty acid-binding protein OS=Rattus norvegicus OX=10116 GN=Fabp4 PE=2 SV=1
FABPH_RAT	P07483	1.23	12.31	0.0587489	1.231	Fatty acid-binding protein heart OS=Rattus norvegicus OX=10116 GN=Fabp3 PE=1 SV=2
FABP4_RAT	P70623	0.62	12.31	0.0587489	1.231	Fatty acid-binding protein adipocyte OS=Rattus norvegicus OX=10116 GN=Fabp4 PE=1 SV=3
D3ZE17_RAT	D3ZE17	0.45	12.3	0.0588844	1.23	Caskin-1 OS=Rattus norvegicus OX=10116 GN=Caskin1 PE=1 SV=2
CSKI1_RAT	Q8VHK2	0.45	12.3	0.0588844	1.23	Caskin-1 OS=Rattus norvegicus OX=10116 GN=Caskin1 PE=1 SV=1
MARE3_RAT	Q5XIT1	0.77	12.27	0.0592925	1.227	Microtubule-associated protein RP/EB family member 3 OS=Rattus norvegicus OX=10116 GN=Mapre3 PE=1 SV=1
A0A0G2K3V4_RAT	A0A0G2K3V4	0.77	12.22	0.0599791	1.222	O-GlcNAc transferase subunit p110 OS=Rattus norvegicus OX=10116 GN=Ogt PE=1 SV=1
G3V6F4_RAT	G3V6F4	0.77	12.22	0.0599791	1.222	O-GlcNAc transferase subunit p110 OS=Rattus norvegicus OX=10116 GN=Ogt PE=1 SV=2
OGT1_RAT	P56558	0.77	12.22	0.0599791	1.222	UDP-N-acetylglucosamine--peptide N-acetylglucosaminyltransferase 110 kDa subunit OS=Rattus norvegicus OX=10116 GN=Ogt PE=1 SV=1
F1LRB8_RAT	F1LRB8	1.97	12.1	0.0616595	1.21	S-adenosylmethionine synthase OS=Rattus norvegicus OX=10116 GN=Mat2a PE=1 SV=2
Q6P688_RAT	Q6P688	1.97	12.1	0.0616595	1.21	S-adenosylmethionine synthase OS=Rattus norvegicus OX=10116 GN=Mat2a PE=1 SV=1
METK2_RAT	P18298	1.97	12.1	0.0616595	1.21	S-adenosylmethionine synthase isoform type-2 OS=Rattus norvegicus OX=10116 GN=Mat2a PE=1 SV=1
DLDH_RAT	Q6P6R2	0.72	12.1	0.0616595	1.21	Dihydrolipoyl dehydrogenase mitochondrial OS=Rattus norvegicus OX=10116 GN=Dld PE=1 SV=1
ACON_RAT	Q9ER34	0.77	12.1	0.0616595	1.21	Aconitate hydratase mitochondrial OS=Rattus norvegicus OX=10116 GN=Aco2 PE=1 SV=2
FKBP4_RAT	Q9QVC8	0.69	12.1	0.0616595	1.21	Peptidyl-prolyl cis-trans isomerase FKBP4 OS=Rattus norvegicus OX=10116 GN=Fkbp4 PE=1 SV=3
M0R3V4_RAT	M0R3V4	0.77	12.08	0.0619441	1.208	Myeloid-derived growth factor OS=Rattus norvegicus OX=10116 GN=Mydgf PE=1 SV=2
RAB4B_RAT	P51146	2.28	12.07	0.0620869	1.207	Ras-related protein Rab-4B OS=Rattus norvegicus OX=10116 GN=Rab4b PE=2 SV=1
A0A0G2KAM3_RAT	A0A0G2KAM3	0.77	12.05	0.0623735	1.205	Pyruvate dehydrogenase E1 component subunit beta OS=Rattus norvegicus OX=10116 GN=Pdhb PE=1 SV=1
B2RYS2_RAT	B2RYS2	1.77	12.05	0.0623735	1.205	Cytochrome b-c1 complex subunit 7 OS=Rattus norvegicus OX=10116 GN=Uqcrb PE=1 SV=1
ODPB_RAT	P49432	0.77	12.05	0.0623735	1.205	Pyruvate dehydrogenase E1 component subunit beta mitochondrial OS=Rattus norvegicus OX=10116 GN=Pdhb PE=1 SV=2
FKBP8_RAT	Q3B7U9	2.82	12.03	0.0626614	1.203	Peptidyl-prolyl cis-trans isomerase FKBP8 OS=Rattus norvegicus OX=10116 GN=Fkbp8 PE=2 SV=1
A0A0H2UHI7_RAT	A0A0H2UHI7	2.29	11.97	0.0635331	1.197	Outer mitochondrial transmembrane helix translocase OS=Rattus norvegicus OX=10116 GN=Atad1 PE=1 SV=1
ATAD1_RAT	Q505J9	2.29	11.97	0.0635331	1.197	Outer mitochondrial transmembrane helix translocase OS=Rattus norvegicus OX=10116 GN=Atad1 PE=1 SV=1
ATP5I_RAT	P29419	0.58	11.95	0.0638263	1.195	ATP synthase subunit e mitochondrial OS=Rattus norvegicus OX=10116 GN=Atp5me PE=1 SV=3
DYL2_RAT	Q78P75	0.71	11.93	0.064121	1.193	Dynein light chain 2 cytoplasmic OS=Rattus norvegicus OX=10116 GN=Dynll2 PE=1 SV=1
F1LUT4_RAT	F1LUT4	0.77	11.89	0.0647143	1.189	Phospholipid-transporting ATPase OS=Rattus norvegicus OX=10116 GN=Atp8a1 PE=1 SV=3
AT8B1_RAT	D4AA47	0.95	11.89	0.0647143	1.189	Phospholipid-transporting ATPase IC OS=Rattus norvegicus OX=10116 GN=Atp8b1 PE=1 SV=2
Q5RJN0_RAT	Q5RJN0	0.76	11.86	0.0651628	1.186	Complex I-20kD OS=Rattus norvegicus OX=10116 GN=Ndufs7 PE=1 SV=1
A0A096MKE2_RAT	A0A096MKE2	0.77	11.83	0.0656145	1.183	Sorting nexin 12 OS=Rattus norvegicus OX=10116 GN=Snx12 PE=1 SV=1
A0A096MKG7_RAT	A0A096MKG7	0.8	11.83	0.0656145	1.183	Sorting nexin 12 (Fragment) OS=Rattus norvegicus OX=10116 GN=Snx12 PE=1 SV=1
D4A719_RAT	D4A719	0.77	11.83	0.0656145	1.183	Sorting nexin 12 OS=Rattus norvegicus OX=10116 GN=Snx12 PE=1 SV=1
A0A0G2K0Z7_RAT	A0A0G2K0Z7	0.77	11.82	0.0657658	1.182	Glycerol-3-phosphate dehydrogenase mitochondrial OS=Rattus norvegicus OX=10116 GN=Gpd2 PE=1 SV=1
A0A0G2K1F9_RAT	A0A0G2K1F9	0.85	11.82	0.0657658	1.182	Glycerol-3-phosphate dehydrogenase mitochondrial OS=Rattus norvegicus OX=10116 GN=Gpd2 PE=1 SV=1
F1LNI0_RAT	F1LNI0	0.85	11.82	0.0657658	1.182	Glycerol-3-phosphate dehydrogenase OS=Rattus norvegicus OX=10116 GN=Gpd2 PE=1 SV=3
GPDM_RAT	P35571	0.77	11.82	0.0657658	1.182	Glycerol-3-phosphate dehydrogenase mitochondrial OS=Rattus norvegicus OX=10116 GN=Gpd2 PE=1 SV=1
D4A6W6_RAT	D4A6W6	0.72	11.81	0.0659174	1.181	60S ribosomal protein L8 OS=Rattus norvegicus OX=10116 PE=3 SV=1
RL8_RAT	P62919	0.72	11.81	0.0659174	1.181	60S ribosomal protein L8 OS=Rattus norvegicus OX=10116 GN=Rpl8 PE=2 SV=2
B1WC34_RAT	B1WC34	0.78	11.79	0.0662217	1.179	Glucosidase 2 subunit beta OS=Rattus norvegicus OX=10116 GN=Prkcsh PE=1 SV=1
B5DEL9_RAT	B5DEL9	1.62	11.79	0.0662217	1.179	40S ribosomal protein S7 OS=Rattus norvegicus OX=10116 GN=Rps7 PE=2 SV=1
RS7_RAT	P62083	1.62	11.79	0.0662217	1.179	40S ribosomal protein S7 OS=Rattus norvegicus OX=10116 GN=Rps7 PE=1 SV=1
A0A140TAH5_RAT	A0A140TAH5	0.74	11.78	0.0663743	1.178	AP-2 complex subunit mu OS=Rattus norvegicus OX=10116 GN=Ap2m1 PE=1 SV=1
D4ACG7_RAT	D4ACG7	0.78	11.75	0.0668344	1.175	Copine 6 OS=Rattus norvegicus OX=10116 GN=Cpne6 PE=1 SV=2
H1UBM5_RAT	H1UBM5	0.78	11.75	0.0668344	1.175	Copine 6 protein OS=Rattus norvegicus OX=10116 GN=Cpne6 PE=2 SV=1
A0A0G2JU96_RAT	A0A0G2JU96	0.61	11.73	0.0671429	1.173	AHNAK nucleoprotein OS=Rattus norvegicus OX=10116 GN=Ahnak PE=1 SV=1
A0A0G2JUA5_RAT	A0A0G2JUA5	0.61	11.73	0.0671429	1.173	AHNAK nucleoprotein OS=Rattus norvegicus OX=10116 GN=Ahnak PE=1 SV=1
Q38PF8_RAT	Q38PF8	0.61	11.73	0.0671429	1.173	AHNAK 1 (Fragment) OS=Rattus norvegicus OX=10116 PE=2 SV=1
Q38PG0_RAT	Q38PG0	0.61	11.73	0.0671429	1.173	AHNAK 1 (Fragment) OS=Rattus norvegicus OX=10116 PE=2 SV=1
Q38PG2_RAT	Q38PG2	0.61	11.73	0.0671429	1.173	AHNAK 1 (Fragment) OS=Rattus norvegicus OX=10116 PE=2 SV=1
Q8VHJ0_RAT	Q8VHJ0	0.61	11.73	0.0671429	1.173	AHNAK-related protein (Fragment) OS=Rattus norvegicus OX=10116 PE=2 SV=1
A0A0G2JU71_RAT	A0A0G2JU71	0.74	11.7	0.0676083	1.17	Glutathione-disulfide reductase OS=Rattus norvegicus OX=10116 GN=Gsr PE=1 SV=1
A0A1L1WKG3_RAT	A0A1L1WKG3	0.78	11.7	0.0676083	1.17	IDP (Fragment) OS=Rattus norvegicus OX=10116 PE=2 SV=1
B0K014_RAT	B0K014	1.72	11.7	0.0676083	1.17	D-aminoacyl-tRNA deacylase OS=Rattus norvegicus OX=10116 GN=Dtd1 PE=1 SV=1
D4A9K3_RAT	D4A9K3	1.72	11.7	0.0676083	1.17	D-aminoacyl-tRNA deacylase OS=Rattus norvegicus OX=10116 GN=Dtd1 PE=1 SV=1
F1LRE1_RAT	F1LRE1	0.74	11.7	0.0676083	1.17	Glutathione-disulfide reductase OS=Rattus norvegicus OX=10116 GN=Gsr PE=1 SV=2
Q0QER8_RAT	Q0QER8	0.78	11.7	0.0676083	1.17	IDP (Fragment) OS=Rattus norvegicus OX=10116 GN=IDH1 PE=2 SV=1
IDHC_RAT	P41562	0.78	11.7	0.0676083	1.17	Isocitrate dehydrogenase [NADP] cytoplasmic OS=Rattus norvegicus OX=10116 GN=Idh1 PE=1 SV=1
GSHR_RAT	P70619	0.74	11.7	0.0676083	1.17	Glutathione reductase (Fragment) OS=Rattus norvegicus OX=10116 GN=Gsr PE=2 SV=2
PDIA1_RAT	P04785	0.56	11.66	0.0682339	1.166	Protein disulfide-isomerase OS=Rattus norvegicus OX=10116 GN=P4hb PE=1 SV=2
A0A0G2JSZ5_RAT	A0A0G2JSZ5	0.77	11.65	0.0683912	1.165	Protein disulfide-isomerase A6 OS=Rattus norvegicus OX=10116 GN=Pdia6 PE=1 SV=1
PDIA6_RAT	Q63081	0.77	11.65	0.0683912	1.165	Protein disulfide-isomerase A6 OS=Rattus norvegicus OX=10116 GN=Pdia6 PE=1 SV=2
A0A0A0MXY9_RAT	A0A0A0MXY9	1.49	11.63	0.0687068	1.163	Aflatoxin B1 aldehyde reductase member 2 OS=Rattus norvegicus OX=10116 GN=Akr7a2 PE=1 SV=1
A0A0G2K3V2_RAT	A0A0G2K3V2	1.49	11.63	0.0687068	1.163	Aflatoxin B1 aldehyde reductase member 2 OS=Rattus norvegicus OX=10116 GN=Akr7a2 PE=1 SV=1
ARK72_RAT	Q8CG45	1.49	11.63	0.0687068	1.163	Aflatoxin B1 aldehyde reductase member 2 OS=Rattus norvegicus OX=10116 GN=Akr7a2 PE=1 SV=2
PP1A_RAT	P62138	0.78	11.59	0.0693426	1.159	Serine/threonine-protein phosphatase PP1-alpha catalytic subunit OS=Rattus norvegicus OX=10116 GN=Ppp1ca PE=1 SV=1
B4F774_RAT	B4F774	0.78	11.58	0.0695024	1.158	Ganglioside-induced differentiation-associated protein 1-like 1 OS=Rattus norvegicus OX=10116 GN=Gdap1l1 PE=2 SV=1
G3V721_RAT	G3V721	0.67	11.52	0.0704693	1.152	WW domain binding protein 2 isoform CRA_b OS=Rattus norvegicus OX=10116 GN=Wbp2 PE=1 SV=1
Q4V8H5_RAT	Q4V8H5	0.78	11.52	0.0704693	1.152	Aspartyl aminopeptidase OS=Rattus norvegicus OX=10116 GN=Dnpep PE=1 SV=1
WBP2_RAT	Q8R478	0.67	11.52	0.0704693	1.152	WW domain-binding protein 2 OS=Rattus norvegicus OX=10116 GN=Wbp2 PE=1 SV=1
D3ZF52_RAT	D3ZF52	0.75	11.47	0.0712853	1.147	Ribosomal protein L15 OS=Rattus norvegicus OX=10116 GN=RGD1565767 PE=3 SV=1
RL15_RAT	P61314	0.78	11.47	0.0712853	1.147	60S ribosomal protein L15 OS=Rattus norvegicus OX=10116 GN=Rpl15 PE=1 SV=2
A0A0G2K013_RAT	A0A0G2K013	1.5	11.4	0.0724436	1.14	Alpha-actinin-4 OS=Rattus norvegicus OX=10116 GN=Actn4 PE=1 SV=1
A0A0G2K5U9_RAT	A0A0G2K5U9	1.5	11.4	0.0724436	1.14	Alpha-actinin-4 OS=Rattus norvegicus OX=10116 GN=Actn4 PE=1 SV=1
Q62744_RAT	Q62744	1.5	11.4	0.0724436	1.14	Alpha actinin OS=Rattus norvegicus OX=10116 PE=2 SV=1
Q99MI8_RAT	Q99MI8	1.59	11.4	0.0724436	1.14	Alpha actinin 4 (Fragment) OS=Rattus norvegicus OX=10116 PE=2 SV=1
ACTN4_RAT	Q9QXQ0	1.5	11.4	0.0724436	1.14	Alpha-actinin-4 OS=Rattus norvegicus OX=10116 GN=Actn4 PE=1 SV=2
A0A0G2JY26_RAT	A0A0G2JY26	0.78	11.37	0.0729458	1.137	DnaJ heat shock protein family (Hsp40) member C6 OS=Rattus norvegicus OX=10116 GN=Dnajc6 PE=1 SV=1
D4A0I5_RAT	D4A0I5	0.78	11.37	0.0729458	1.137	DnaJ (Hsp40) homolog subfamily C member 6 (Predicted) OS=Rattus norvegicus OX=10116 GN=Dnajc6 PE=1 SV=1
PSB2_RAT	P40307	0.78	11.35	0.0732825	1.135	Proteasome subunit beta type-2 OS=Rattus norvegicus OX=10116 GN=Psmb2 PE=1 SV=1
A0A0G2K911_RAT	A0A0G2K911	0.76	11.29	0.0743019	1.129	NSFL1 cofactor p47 OS=Rattus norvegicus OX=10116 GN=Nsfl1c PE=1 SV=1
Q71DI1_RAT	Q71DI1	1.85	11.29	0.0743019	1.129	Dermcidin OS=Rattus norvegicus OX=10116 PE=2 SV=1
NSF1C_RAT	O35987	0.76	11.29	0.0743019	1.129	NSFL1 cofactor p47 OS=Rattus norvegicus OX=10116 GN=Nsfl1c PE=1 SV=1
NIT1_RAT	Q7TQ94	1.35	11.28	0.0744732	1.128	Deaminated glutathione amidase OS=Rattus norvegicus OX=10116 GN=Nit1 PE=2 SV=2
NIT1_RAT	Q7TQ94-2	1.35	11.28	0.0744732	1.128	Isoform 2 of Deaminated glutathione amidase OS=Rattus norvegicus OX=10116 GN=Nit1
HNRPF_RAT	Q794E4	0.66	11.23	0.0753356	1.123	Heterogeneous nuclear ribonucleoprotein F OS=Rattus norvegicus OX=10116 GN=Hnrnpf PE=1 SV=3
A0A0G2JW90_RAT	A0A0G2JW90	0.78	11.15	0.0767361	1.115	Pyruvate dehydrogenase E1 component subunit alpha OS=Rattus norvegicus OX=10116 GN=Pdha1 PE=1 SV=1
D4A5G8_RAT	D4A5G8	0.78	11.15	0.0767361	1.115	Pyruvate dehydrogenase E1 component subunit alpha OS=Rattus norvegicus OX=10116 GN=Pdha1l1 PE=1 SV=3
F7FKI5_RAT	F7FKI5	0.78	11.15	0.0767361	1.115	Pyruvate dehydrogenase E1 component subunit alpha OS=Rattus norvegicus OX=10116 GN=Pdha1 PE=1 SV=2
Q4FZZ4_RAT	Q4FZZ4	0.78	11.15	0.0767361	1.115	Pyruvate dehydrogenase E1 component subunit alpha OS=Rattus norvegicus OX=10116 GN=Pdha1 PE=2 SV=1
ODPA_RAT	P26284	0.78	11.15	0.0767361	1.115	Pyruvate dehydrogenase E1 component subunit alpha somatic form mitochondrial OS=Rattus norvegicus OX=10116 GN=Pdha1 PE=1 SV=2
A0A0G2JZJ9_RAT	A0A0G2JZJ9	0.78	11.14	0.076913	1.114	Complex I-15 kDa OS=Rattus norvegicus OX=10116 PE=3 SV=1
B5DEL8_RAT	B5DEL8	0.78	11.14	0.076913	1.114	Complex I-15 kDa OS=Rattus norvegicus OX=10116 GN=Ndufs5 PE=1 SV=1
ROGDI_RAT	Q4V7D2	0.78	11.12	0.0772681	1.112	Protein rogdi homolog OS=Rattus norvegicus OX=10116 GN=Rogdi PE=1 SV=1
A0A0G2JUV9_RAT	A0A0G2JUV9	0.78	10.99	0.0796159	1.099	60S ribosomal protein L36 OS=Rattus norvegicus OX=10116 PE=3 SV=1
A0A140TAI6_RAT	A0A140TAI6	0.78	10.99	0.0796159	1.099	60S ribosomal protein L36 OS=Rattus norvegicus OX=10116 GN=Rpl36 PE=3 SV=1
D3ZJJ6_RAT	D3ZJJ6	0.78	10.99	0.0796159	1.099	60S ribosomal protein L36 OS=Rattus norvegicus OX=10116 PE=3 SV=1
D3ZZ95_RAT	D3ZZ95	0.78	10.99	0.0796159	1.099	60S ribosomal protein L36 OS=Rattus norvegicus OX=10116 PE=3 SV=1
F1M706_RAT	F1M706	0.78	10.99	0.0796159	1.099	60S ribosomal protein L36 OS=Rattus norvegicus OX=10116 PE=1 SV=1
M0R3K1_RAT	M0R3K1	0.61	10.99	0.0796159	1.099	GTP-binding protein Rheb OS=Rattus norvegicus OX=10116 GN=Rheb PE=1 SV=2
RHEB_RAT	Q62639	0.61	10.99	0.0796159	1.099	GTP-binding protein Rheb OS=Rattus norvegicus OX=10116 GN=Rheb PE=1 SV=1
A0A1W2Q6G8_RAT	A0A1W2Q6G8	0.78	10.95	0.0803526	1.095	Mitochondrial carrier 1 (Fragment) OS=Rattus norvegicus OX=10116 GN=Mtch1 PE=1 SV=1
B0BN30_RAT	B0BN30	0.78	10.95	0.0803526	1.095	Mitochondrial carrier 1 OS=Rattus norvegicus OX=10116 GN=Mtch1 PE=1 SV=1
Q4G025_RAT	Q4G025	0.79	10.95	0.0803526	1.095	Mtch1 protein (Fragment) OS=Rattus norvegicus OX=10116 GN=Mtch1 PE=2 SV=1
A0A0G2K3P9_RAT	A0A0G2K3P9	0.79	10.91	0.0810961	1.091	Synaptogyrin-1 (Fragment) OS=Rattus norvegicus OX=10116 GN=Syngr1 PE=3 SV=2
A0A0U1RRP1_RAT	A0A0U1RRP1	0.84	10.91	0.0810961	1.091	Synaptogyrin-1 (Fragment) OS=Rattus norvegicus OX=10116 GN=Syngr1 PE=3 SV=1
SNG1_RAT	Q62876	0.79	10.91	0.0810961	1.091	Synaptogyrin-1 OS=Rattus norvegicus OX=10116 GN=Syngr1 PE=1 SV=1
A0A0H2UHZ2_RAT	A0A0H2UHZ2	1.27	10.86	0.0820352	1.086	Nucleosome assembly protein 1-like 4 OS=Rattus norvegicus OX=10116 GN=Nap1l4 PE=1 SV=1
NP1L4_RAT	Q5U2Z3	1.27	10.86	0.0820352	1.086	Nucleosome assembly protein 1-like 4 OS=Rattus norvegicus OX=10116 GN=Nap1l4 PE=1 SV=1
A0A0G2JSZ0_RAT	A0A0G2JSZ0	1.94	10.83	0.0826038	1.083	Calcium channel voltage-dependent subunit beta 2 OS=Rattus norvegicus OX=10116 GN=Cacnb2 PE=1 SV=1
A0A0G2K4U4_RAT	A0A0G2K4U4	1.94	10.83	0.0826038	1.083	Calcium channel voltage-dependent subunit beta 1 OS=Rattus norvegicus OX=10116 GN=Cacnb1 PE=1 SV=1
A0A678X7M6_RAT	A0A678X7M6	1.94	10.83	0.0826038	1.083	Calcium channel voltage-dependent subunit beta 2 OS=Rattus norvegicus OX=10116 PE=2 SV=1
D3ZWK0_RAT	D3ZWK0	1.94	10.83	0.0826038	1.083	Calcium channel voltage-dependent subunit beta 2 OS=Rattus norvegicus OX=10116 GN=Cacnb2 PE=1 SV=1
G3V6K8_RAT	G3V6K8	1.94	10.83	0.0826038	1.083	Calcium channel voltage-dependent subunit beta 1 OS=Rattus norvegicus OX=10116 GN=Cacnb1 PE=1 SV=1
CACB4_RAT	D4A055	1.94	10.83	0.0826038	1.083	Voltage-dependent L-type calcium channel subunit beta-4 OS=Rattus norvegicus OX=10116 GN=Cacnb4 PE=1 SV=2
CACB4_RAT	D4A055-1	1.94	10.83	0.0826038	1.083	Isoform 2 of Voltage-dependent L-type calcium channel subunit beta-4 OS=Rattus norvegicus OX=10116 GN=Cacnb4
CACB1_RAT	P54283	1.94	10.83	0.0826038	1.083	Voltage-dependent L-type calcium channel subunit beta-1 OS=Rattus norvegicus OX=10116 GN=Cacnb1 PE=1 SV=1
CACB2_RAT	Q8VGC3	1.94	10.83	0.0826038	1.083	Voltage-dependent L-type calcium channel subunit beta-2 OS=Rattus norvegicus OX=10116 GN=Cacnb2 PE=1 SV=2
CACB2_RAT	Q8VGC3-2	1.94	10.83	0.0826038	1.083	Isoform 2 of Voltage-dependent L-type calcium channel subunit beta-2 OS=Rattus norvegicus OX=10116 GN=Cacnb2
CACB2_RAT	Q8VGC3-3	1.94	10.83	0.0826038	1.083	Isoform 3 of Voltage-dependent L-type calcium channel subunit beta-2 OS=Rattus norvegicus OX=10116 GN=Cacnb2
CACB2_RAT	Q8VGC3-4	1.94	10.83	0.0826038	1.083	Isoform 4 of Voltage-dependent L-type calcium channel subunit beta-2 OS=Rattus norvegicus OX=10116 GN=Cacnb2
CACB2_RAT	Q8VGC3-5	1.94	10.83	0.0826038	1.083	Isoform 5 of Voltage-dependent L-type calcium channel subunit beta-2 OS=Rattus norvegicus OX=10116 GN=Cacnb2
IF4A2_RAT	Q5RKI1	0.48	10.8	0.0831764	1.08	Eukaryotic initiation factor 4A-II OS=Rattus norvegicus OX=10116 GN=Eif4a2 PE=1 SV=1
Q6P9V5_RAT	Q6P9V5	1.35	10.74	0.0843335	1.074	Proteasome subunit alpha type OS=Rattus norvegicus OX=10116 GN=Psma2 PE=2 SV=1
PSA2_RAT	P17220	1.27	10.74	0.0843335	1.074	Proteasome subunit alpha type-2 OS=Rattus norvegicus OX=10116 GN=Psma2 PE=1 SV=3
ECHA_RAT	Q64428	1.68	10.72	0.0847227	1.072	Trifunctional enzyme subunit alpha mitochondrial OS=Rattus norvegicus OX=10116 GN=Hadha PE=1 SV=2
K2C8_RAT	Q10758	0.68	10.68	0.0855067	1.068	Keratin type II cytoskeletal 8 OS=Rattus norvegicus OX=10116 GN=Krt8 PE=1 SV=3
F1LNI8_RAT	F1LNI8	0.75	10.64	0.0862979	1.064	Calcium/calmodulin-dependent protein kinase OS=Rattus norvegicus OX=10116 GN=Camk2b PE=1 SV=1
F1LUE2_RAT	F1LUE2	0.66	10.64	0.0862979	1.064	Calcium/calmodulin-dependent protein kinase OS=Rattus norvegicus OX=10116 GN=Camk2b PE=1 SV=2
G3V9G3_RAT	G3V9G3	0.66	10.64	0.0862979	1.064	Calcium/calmodulin-dependent protein kinase OS=Rattus norvegicus OX=10116 GN=Camk2b PE=1 SV=1
Q63094_RAT	Q63094	0.75	10.64	0.0862979	1.064	Calcium/calmodulin-dependent protein kinase OS=Rattus norvegicus OX=10116 GN=Camk2b PE=2 SV=1
KCC2B_RAT	P08413	0.66	10.64	0.0862979	1.064	Calcium/calmodulin-dependent protein kinase type II subunit beta OS=Rattus norvegicus OX=10116 GN=Camk2b PE=1 SV=1
A0A0G2KBA1_RAT	A0A0G2KBA1	0.62	10.62	0.0866962	1.062	60S ribosomal protein L6 OS=Rattus norvegicus OX=10116 PE=1 SV=1
F1LQS3_RAT	F1LQS3	0.62	10.62	0.0866962	1.062	60S ribosomal protein L6 OS=Rattus norvegicus OX=10116 GN=Rpl6-ps1 PE=3 SV=1
Q6P790_RAT	Q6P790	0.62	10.62	0.0866962	1.062	60S ribosomal protein L6 (Fragment) OS=Rattus norvegicus OX=10116 GN=Rpl6 PE=2 SV=1
FAHD2_RAT	B2RYW9	0.79	10.62	0.0866962	1.062	Fumarylacetoacetate hydrolase domain-containing protein 2 OS=Rattus norvegicus OX=10116 GN=Fahd2 PE=1 SV=1
RL6_RAT	P21533	0.62	10.62	0.0866962	1.062	60S ribosomal protein L6 OS=Rattus norvegicus OX=10116 GN=Rpl6 PE=1 SV=5
B5DES1_RAT	B5DES1	0.63	10.61	0.086896	1.061	RCG33340 OS=Rattus norvegicus OX=10116 GN=Rpl23a PE=2 SV=1
D3ZFK7_RAT	D3ZFK7	0.63	10.61	0.086896	1.061	Ribosomal_L23eN domain-containing protein OS=Rattus norvegicus OX=10116 PE=3 SV=2
D3ZNM1_RAT	D3ZNM1	0.58	10.61	0.086896	1.061	Ribosomal_L23eN domain-containing protein OS=Rattus norvegicus OX=10116 PE=3 SV=1
D3ZSR8_RAT	D3ZSR8	0.58	10.61	0.086896	1.061	Ribosomal_L23eN domain-containing protein OS=Rattus norvegicus OX=10116 PE=3 SV=1
D3ZTH8_RAT	D3ZTH8	0.63	10.61	0.086896	1.061	Similar to 60S ribosomal protein L23a OS=Rattus norvegicus OX=10116 GN=LOC689899 PE=3 SV=1
D3ZTX9_RAT	D3ZTX9	0.58	10.61	0.086896	1.061	Ribosomal_L23eN domain-containing protein OS=Rattus norvegicus OX=10116 PE=3 SV=2
D4AAL7_RAT	D4AAL7	0.63	10.61	0.086896	1.061	Ribosomal_L23eN domain-containing protein OS=Rattus norvegicus OX=10116 PE=3 SV=2
F1LT35_RAT	F1LT35	0.63	10.61	0.086896	1.061	Similar to 60S ribosomal protein L23a OS=Rattus norvegicus OX=10116 GN=RGD1564606 PE=3 SV=1
RL23A_RAT	P62752	0.63	10.61	0.086896	1.061	60S ribosomal protein L23a OS=Rattus norvegicus OX=10116 GN=Rpl23a PE=2 SV=1
ARP3_RAT	Q4V7C7	0.43	10.6	0.0870964	1.06	Actin-related protein 3 OS=Rattus norvegicus OX=10116 GN=Actr3 PE=1 SV=1
A0A0G2K7P9_RAT	A0A0G2K7P9	1.27	10.59	0.0872971	1.059	Neural cell adhesion molecule 2 OS=Rattus norvegicus OX=10116 GN=Ncam2 PE=1 SV=1
A0A0G2K7R3_RAT	A0A0G2K7R3	1.27	10.59	0.0872971	1.059	Neural cell adhesion molecule 2 OS=Rattus norvegicus OX=10116 GN=Ncam2 PE=1 SV=1
F1M8G9_RAT	F1M8G9	1.27	10.59	0.0872971	1.059	Neural cell adhesion molecule 2 OS=Rattus norvegicus OX=10116 GN=Ncam2 PE=1 SV=2
Q6RKB2_RAT	Q6RKB2	1.27	10.59	0.0872971	1.059	Fasciclin II GPI-linked protein isoform OS=Rattus norvegicus OX=10116 PE=2 SV=1
Q6RKB3_RAT	Q6RKB3	1.27	10.59	0.0872971	1.059	Fasciclin II transmembrane protein isoform OS=Rattus norvegicus OX=10116 GN=Ncam2 PE=2 SV=1
A0A0G2K6I5_RAT	A0A0G2K6I5	0.61	10.58	0.0874984	1.058	Transgelin OS=Rattus norvegicus OX=10116 GN=Tagln3 PE=1 SV=1
D3ZT36_RAT	D3ZT36	0.79	10.58	0.0874984	1.058	ADAM metallopeptidase domain 23 OS=Rattus norvegicus OX=10116 GN=Adam23 PE=4 SV=1
TAGL3_RAT	P37805	0.61	10.58	0.0874984	1.058	Transgelin-3 OS=Rattus norvegicus OX=10116 GN=Tagln3 PE=1 SV=2
CSK21_RAT	P19139	0.71	10.57	0.0877001	1.057	Casein kinase II subunit alpha OS=Rattus norvegicus OX=10116 GN=Csnk2a1 PE=1 SV=2
A0A0G2JW72_RAT	A0A0G2JW72	0.59	10.54	0.088308	1.054	V-type proton ATPase subunit a OS=Rattus norvegicus OX=10116 GN=Atp6v0a4 PE=3 SV=1
D4A1H0_RAT	D4A1H0	0.59	10.54	0.088308	1.054	V-type proton ATPase subunit a OS=Rattus norvegicus OX=10116 GN=Atp6v0a4 PE=3 SV=1
G3V887_RAT	G3V887	0.59	10.54	0.088308	1.054	V-type proton ATPase subunit a OS=Rattus norvegicus OX=10116 GN=Tcirg1 PE=1 SV=1
Q2I6B0_RAT	Q2I6B0	0.59	10.54	0.088308	1.054	V-type proton ATPase subunit a OS=Rattus norvegicus OX=10116 GN=Tcirg1 PE=2 SV=1
Q2I6B1_RAT	Q2I6B1	0.59	10.54	0.088308	1.054	V-type proton ATPase subunit a OS=Rattus norvegicus OX=10116 GN=Atp6v0a2 PE=1 SV=1
Q2I6B2_RAT	Q2I6B2	0.62	10.54	0.088308	1.054	V-type proton ATPase subunit a OS=Rattus norvegicus OX=10116 GN=Atp6v0a1 PE=1 SV=1
Q2I6B3_RAT	Q2I6B3	0.62	10.54	0.088308	1.054	V-type proton ATPase subunit a OS=Rattus norvegicus OX=10116 GN=Atp6v0a1 PE=2 SV=1
Q2I6B4_RAT	Q2I6B4	0.62	10.54	0.088308	1.054	V-type proton ATPase subunit a OS=Rattus norvegicus OX=10116 GN=Atp6v0a1 PE=2 SV=1
Q2I6B5_RAT	Q2I6B5	0.62	10.54	0.088308	1.054	V-type proton ATPase subunit a OS=Rattus norvegicus OX=10116 GN=Atp6v0a1 PE=1 SV=1
Q4G036_RAT	Q4G036	0.59	10.54	0.088308	1.054	V-type proton ATPase subunit a (Fragment) OS=Rattus norvegicus OX=10116 GN=Atp6v0a2 PE=2 SV=1
Q7TP16_RAT	Q7TP16	0.59	10.54	0.088308	1.054	ATPase H+-transporting V0 subunit a2 OS=Rattus norvegicus OX=10116 GN=Tctn2 PE=1 SV=1
VPP1_RAT	P25286	0.62	10.54	0.088308	1.054	V-type proton ATPase 116 kDa subunit a1 OS=Rattus norvegicus OX=10116 GN=Atp6v0a1 PE=1 SV=1
VPP1_RAT	P25286-2	0.62	10.54	0.088308	1.054	Isoform II of V-type proton ATPase 116 kDa subunit a1 OS=Rattus norvegicus OX=10116 GN=Atp6v0a1
RAP1A_RAT	P62836	0.7	10.53	0.0885116	1.053	Ras-related protein Rap-1A OS=Rattus norvegicus OX=10116 GN=Rap1a PE=1 SV=1
D3ZCD4_RAT	D3ZCD4	0.8	10.42	0.0907821	1.042	Phosphatidylinositol transfer protein beta isoform OS=Rattus norvegicus OX=10116 GN=Pitpnb PE=1 SV=3
R9PXS4_RAT	R9PXS4	0.79	10.42	0.0907821	1.042	Phosphatidylinositol transfer protein alpha isoform OS=Rattus norvegicus OX=10116 GN=Pitpna PE=1 SV=1
PIPNA_RAT	P16446	0.79	10.42	0.0907821	1.042	Phosphatidylinositol transfer protein alpha isoform OS=Rattus norvegicus OX=10116 GN=Pitpna PE=1 SV=2
PIPNB_RAT	P53812	0.8	10.42	0.0907821	1.042	Phosphatidylinositol transfer protein beta isoform OS=Rattus norvegicus OX=10116 GN=Pitpnb PE=1 SV=2
PIPNB_RAT	P53812-2	0.8	10.42	0.0907821	1.042	Isoform 2 of Phosphatidylinositol transfer protein beta isoform OS=Rattus norvegicus OX=10116 GN=Pitpnb
B3SVE9_RAT	B3SVE9	0.78	10.4	0.0912011	1.04	Very-long-chain enoyl-CoA reductase OS=Rattus norvegicus OX=10116 GN=Tecr PE=1 SV=1
F1LU48_RAT	F1LU48	1.72	10.4	0.0912011	1.04	Endoplasmic reticulum-golgi intermediate compartment 1 OS=Rattus norvegicus OX=10116 GN=Ergic1 PE=1 SV=2
TECR_RAT	Q64232	0.78	10.4	0.0912011	1.04	Very-long-chain enoyl-CoA reductase OS=Rattus norvegicus OX=10116 GN=Tecr PE=1 SV=1
STXB1_RAT	P61765-2	0.55	10.35	0.0922571	1.035	Isoform 2 of Syntaxin-binding protein 1 OS=Rattus norvegicus OX=10116 GN=Stxbp1
A0A0G2JSU4_RAT	A0A0G2JSU4	0.68	10.32	0.0928966	1.032	Protein NDRG2 OS=Rattus norvegicus OX=10116 GN=Ndrg2 PE=1 SV=1
A0A0G2JSV0_RAT	A0A0G2JSV0	0.68	10.32	0.0928966	1.032	Protein NDRG2 OS=Rattus norvegicus OX=10116 GN=Ndrg2 PE=1 SV=1
Q68FQ9_RAT	Q68FQ9	1.76	10.32	0.0928966	1.032	LanC lantibiotic synthetase component C-like 2 (Bacterial) OS=Rattus norvegicus OX=10116 GN=Lancl2 PE=1 SV=1
NDRG2_RAT	Q8VBU2	0.68	10.32	0.0928966	1.032	Protein NDRG2 OS=Rattus norvegicus OX=10116 GN=Ndrg2 PE=1 SV=1
NDRG2_RAT	Q8VBU2-2	0.68	10.32	0.0928966	1.032	Isoform 2 of Protein NDRG2 OS=Rattus norvegicus OX=10116 GN=Ndrg2
F8WG91_RAT	F8WG91	0.79	10.25	0.0944061	1.025	ADP-ribosylation factor-like protein 3 OS=Rattus norvegicus OX=10116 GN=Arl3 PE=1 SV=2
ARL3_RAT	P37996	0.79	10.25	0.0944061	1.025	ADP-ribosylation factor-like protein 3 OS=Rattus norvegicus OX=10116 GN=Arl3 PE=1 SV=2
A0A0G2K5E7_RAT	A0A0G2K5E7	1.43	10.23	0.0948418	1.023	ATP-citrate synthase OS=Rattus norvegicus OX=10116 GN=Acly PE=1 SV=1
G3V758_RAT	G3V758	0.32	10.23	0.0948418	1.023	Contactin-2 OS=Rattus norvegicus OX=10116 GN=Cntn2 PE=1 SV=1
G3V888_RAT	G3V888	1.43	10.23	0.0948418	1.023	ATP-citrate synthase OS=Rattus norvegicus OX=10116 GN=Acly PE=1 SV=1
G3V9G4_RAT	G3V9G4	1.43	10.23	0.0948418	1.023	ATP-citrate synthase OS=Rattus norvegicus OX=10116 GN=Acly PE=1 SV=1
ACLY_RAT	P16638	1.43	10.23	0.0948418	1.023	ATP-citrate synthase OS=Rattus norvegicus OX=10116 GN=Acly PE=1 SV=1
ACLY_RAT	P16638-2	1.43	10.23	0.0948418	1.023	Isoform 2 of ATP-citrate synthase OS=Rattus norvegicus OX=10116 GN=Acly
CNTN2_RAT	P22063	0.32	10.23	0.0948418	1.023	Contactin-2 OS=Rattus norvegicus OX=10116 GN=Cntn2 PE=1 SV=1
WDR1_RAT	Q5RKI0	0.42	10.2	0.0954993	1.02	WD repeat-containing protein 1 OS=Rattus norvegicus OX=10116 GN=Wdr1 PE=1 SV=3
CAP2_RAT	P52481	0.79	10.18	0.0959401	1.018	Adenylyl cyclase-associated protein 2 OS=Rattus norvegicus OX=10116 GN=Cap2 PE=1 SV=1
B2RYG0_RAT	B2RYG0	0.79	10.14	0.0968278	1.014	Coronin OS=Rattus norvegicus OX=10116 GN=Coro1c PE=2 SV=1
G3V624_RAT	G3V624	0.79	10.14	0.0968278	1.014	Coronin OS=Rattus norvegicus OX=10116 GN=Coro1c PE=1 SV=1
A0A7G3W5S2_RAT	A0A7G3W5S2	0.61	10.07	0.0984011	1.007	Protein SCAI OS=Rattus norvegicus OX=10116 GN=SCAI PE=2 SV=1
F1M3P6_RAT	F1M3P6	0.61	10.07	0.0984011	1.007	Protein SCAI OS=Rattus norvegicus OX=10116 GN=Scai PE=1 SV=2
PDCD6_RAT	G3V7W1	0.71	10	0.1	1	Programmed cell death protein 6 OS=Rattus norvegicus OX=10116 GN=Pdcd6 PE=2 SV=1
PDCD6_RAT	G3V7W1-2	0.67	10	0.1	1	Isoform 2 of Programmed cell death protein 6 OS=Rattus norvegicus OX=10116 GN=Pdcd6
RCN2_RAT	Q62703	1.47	9.92	0.101859	0.992	Reticulocalbin-2 OS=Rattus norvegicus OX=10116 GN=Rcn2 PE=1 SV=2
RIDA_RAT	P52759	0.66	9.89	0.102565	0.989	2-iminobutanoate/2-iminopropanoate deaminase OS=Rattus norvegicus OX=10116 GN=Rida PE=1 SV=3
B2RYS8_RAT	B2RYS8	0.8	9.83	0.103992	0.983	NADH dehydrogenase [ubiquinone] 1 beta subcomplex subunit 8 mitochondrial OS=Rattus norvegicus OX=10116 GN=Ndufb8 PE=1 SV=1
SV2B_RAT	Q63564	0.8	9.83	0.103992	0.983	Synaptic vesicle glycoprotein 2B OS=Rattus norvegicus OX=10116 GN=Sv2b PE=1 SV=1
SV2C_RAT	Q9Z2I6	0.81	9.83	0.103992	0.983	Synaptic vesicle glycoprotein 2C OS=Rattus norvegicus OX=10116 GN=Sv2c PE=1 SV=1
RAP2B_RAT	P61227	0.73	9.82	0.104232	0.982	Ras-related protein Rap-2b OS=Rattus norvegicus OX=10116 GN=Rap2b PE=2 SV=1
F1LRZ7_RAT	F1LRZ7	0.43	9.81	0.104472	0.981	Neurofilament heavy polypeptide OS=Rattus norvegicus OX=10116 GN=Nefh PE=1 SV=1
NFH_RAT	P16884	0.41	9.81	0.104472	0.981	Neurofilament heavy polypeptide OS=Rattus norvegicus OX=10116 GN=Nefh PE=1 SV=4
A0A0G2K568_RAT	A0A0G2K568	0.78	9.8	0.104713	0.98	Ketimine reductase mu-crystallin OS=Rattus norvegicus OX=10116 GN=Crym PE=1 SV=1
CRYM_RAT	Q9QYU4	0.8	9.8	0.104713	0.98	Ketimine reductase mu-crystallin OS=Rattus norvegicus OX=10116 GN=Crym PE=1 SV=1
A0A0H2UHX1_RAT	A0A0H2UHX1	0.8	9.76	0.105682	0.976	Reticulon OS=Rattus norvegicus OX=10116 GN=Rtn3 PE=1 SV=1
A1L1I6_RAT	A1L1I6	0.8	9.76	0.105682	0.976	Reticulon OS=Rattus norvegicus OX=10116 GN=Rtn3 PE=2 SV=1
RTN3_RAT	Q6RJR6-2	0.8	9.76	0.105682	0.976	Isoform 2 of Reticulon-3 OS=Rattus norvegicus OX=10116 GN=Rtn3
Q6AYS2_RAT	Q6AYS2	0.8	9.68	0.107647	0.968	Sidoreflexin OS=Rattus norvegicus OX=10116 GN=Sfxn1 PE=1 SV=1
SFXN1_RAT	Q63965	0.84	9.68	0.107647	0.968	Sideroflexin-1 OS=Rattus norvegicus OX=10116 GN=Sfxn1 PE=2 SV=4
A0A0H2UHN1_RAT	A0A0H2UHN1	0.62	9.66	0.108143	0.966	Metabotropic glutamate receptor 5 OS=Rattus norvegicus OX=10116 GN=Grm5 PE=1 SV=1
A0A0H2UHW6_RAT	A0A0H2UHW6	0.62	9.66	0.108143	0.966	Metabotropic glutamate receptor 5 OS=Rattus norvegicus OX=10116 GN=Grm5 PE=1 SV=1
B2CZC8_RAT	B2CZC8	0.62	9.66	0.108143	0.966	Glutamate receptor metabotropic 5 isoform CRA_a OS=Rattus norvegicus OX=10116 GN=Grm5 PE=2 SV=1
GRM5_RAT	P31424	0.62	9.66	0.108143	0.966	Metabotropic glutamate receptor 5 OS=Rattus norvegicus OX=10116 GN=Grm5 PE=1 SV=2
GRM5_RAT	P31424-2	0.62	9.66	0.108143	0.966	Isoform 1 of Metabotropic glutamate receptor 5 OS=Rattus norvegicus OX=10116 GN=Grm5
A0A0G2JZS2_RAT	A0A0G2JZS2	0.68	9.62	0.109144	0.962	Polyadenylate-binding protein 1 OS=Rattus norvegicus OX=10116 GN=Pabpc1 PE=1 SV=1
B5DF80_RAT	B5DF80	0.68	9.62	0.109144	0.962	Polyadenylate-binding protein OS=Rattus norvegicus OX=10116 GN=Pabpc6 PE=1 SV=1
D4A233_RAT	D4A233	0.61	9.62	0.109144	0.962	Polyadenylate-binding protein OS=Rattus norvegicus OX=10116 GN=Pabpc2 PE=3 SV=1
PABP1_RAT	Q9EPH8	0.68	9.62	0.109144	0.962	Polyadenylate-binding protein 1 OS=Rattus norvegicus OX=10116 GN=Pabpc1 PE=1 SV=1
Q6AXW2_RAT	Q6AXW2	0.6	9.61	0.109396	0.961	RCG25684 isoform CRA_a OS=Rattus norvegicus OX=10116 GN=Tmod3 PE=1 SV=1
TMOD2_RAT	P70566	0.79	9.61	0.109396	0.961	Tropomodulin-2 OS=Rattus norvegicus OX=10116 GN=Tmod2 PE=1 SV=1
C8CHS6_RAT	C8CHS6	0.74	9.56	0.110662	0.956	Superoxide dismutase [Mn] mitochondrial (Fragment) OS=Rattus norvegicus OX=10116 PE=2 SV=1
D3ZQH7_RAT	D3ZQH7	1.06	9.54	0.111173	0.954	Complex I-B15 OS=Rattus norvegicus OX=10116 PE=3 SV=3
D3ZV29_RAT	D3ZV29	0.93	9.54	0.111173	0.954	Complex I-B15 OS=Rattus norvegicus OX=10116 PE=3 SV=2
F1LPG5_RAT	F1LPG5	0.8	9.54	0.111173	0.954	Complex I-B15 OS=Rattus norvegicus OX=10116 GN=Ndufb4 PE=1 SV=1
F1M7T1_RAT	F1M7T1	0.8	9.54	0.111173	0.954	Complex I-B15 OS=Rattus norvegicus OX=10116 GN=LOC100361934 PE=3 SV=2
F1M7Z4_RAT	F1M7Z4	1.06	9.54	0.111173	0.954	Complex I-B15 OS=Rattus norvegicus OX=10116 PE=3 SV=2
Q2XTA8_RAT	Q2XTA8	0.79	9.54	0.111173	0.954	Complex I-B15 (Fragment) OS=Rattus norvegicus OX=10116 GN=Ndufb4 PE=2 SV=1
B2GVB4_RAT	B2GVB4	0.73	9.49	0.11246	0.949	Sept9 protein (Fragment) OS=Rattus norvegicus OX=10116 GN=Sept9 PE=2 SV=1
F1LN75_RAT	F1LN75	0.83	9.49	0.11246	0.949	Septin-9 OS=Rattus norvegicus OX=10116 GN=Septin9 PE=1 SV=3
SEPT9_RAT	Q9QZR6	0.73	9.49	0.11246	0.949	Septin-9 OS=Rattus norvegicus OX=10116 GN=Septin9 PE=1 SV=1
SEPT9_RAT	Q9QZR6-2	0.73	9.49	0.11246	0.949	Isoform 2 of Septin-9 OS=Rattus norvegicus OX=10116 GN=Septin9
SEPT9_RAT	Q9QZR6-3	0.73	9.49	0.11246	0.949	Isoform 3 of Septin-9 OS=Rattus norvegicus OX=10116 GN=Septin9
SEPT9_RAT	Q9QZR6-4	0.73	9.49	0.11246	0.949	Isoform 4 of Septin-9 OS=Rattus norvegicus OX=10116 GN=Septin9
A0A0G2JYA4_RAT	A0A0G2JYA4	0.8	9.48	0.11272	0.948	Serine/threonine-protein phosphatase OS=Rattus norvegicus OX=10116 GN=LOC100362453 PE=3 SV=1
PP2AB_RAT	P62716	0.8	9.48	0.11272	0.948	Serine/threonine-protein phosphatase 2A catalytic subunit beta isoform OS=Rattus norvegicus OX=10116 GN=Ppp2cb PE=2 SV=1
PP2AA_RAT	P63331	0.8	9.48	0.11272	0.948	Serine/threonine-protein phosphatase 2A catalytic subunit alpha isoform OS=Rattus norvegicus OX=10116 GN=Ppp2ca PE=1 SV=1
A0A0G2JYB1_RAT	A0A0G2JYB1	0.8	9.46	0.11324	0.946	F-actin-capping protein subunit beta OS=Rattus norvegicus OX=10116 GN=Capzb PE=1 SV=1
CAPZB_RAT	Q5XI32	0.8	9.46	0.11324	0.946	F-actin-capping protein subunit beta OS=Rattus norvegicus OX=10116 GN=Capzb PE=1 SV=1
A0A0G2K6P4_RAT	A0A0G2K6P4	0.63	9.42	0.114288	0.942	High mobility group protein 1 OS=Rattus norvegicus OX=10116 GN=Hmg1l1 PE=3 SV=1
B4F758_RAT	B4F758	0.63	9.42	0.114288	0.942	High mobility group protein 1 OS=Rattus norvegicus OX=10116 GN=Hmgb1 PE=2 SV=1
D3ZC69_RAT	D3ZC69	0.63	9.42	0.114288	0.942	High mobility group protein 1 OS=Rattus norvegicus OX=10116 PE=3 SV=2
D3ZCR3_RAT	D3ZCR3	0.63	9.42	0.114288	0.942	High mobility group protein 1 OS=Rattus norvegicus OX=10116 GN=LOC108349189 PE=3 SV=2
D3ZGW6_RAT	D3ZGW6	0.63	9.42	0.114288	0.942	High mobility group protein 1 OS=Rattus norvegicus OX=10116 PE=3 SV=3
D3ZLG3_RAT	D3ZLG3	0.63	9.42	0.114288	0.942	Uncharacterized protein OS=Rattus norvegicus OX=10116 PE=4 SV=2
D3ZXR5_RAT	D3ZXR5	0.63	9.42	0.114288	0.942	High mobility group protein 1 OS=Rattus norvegicus OX=10116 GN=Hmgb1 PE=3 SV=1
D4A6A9_RAT	D4A6A9	0.63	9.42	0.114288	0.942	Uncharacterized protein OS=Rattus norvegicus OX=10116 PE=4 SV=2
F1LNG6_RAT	F1LNG6	0.63	9.42	0.114288	0.942	HMG box domain-containing protein OS=Rattus norvegicus OX=10116 PE=3 SV=3
M0R7R5_RAT	M0R7R5	0.63	9.42	0.114288	0.942	Uncharacterized protein OS=Rattus norvegicus OX=10116 PE=3 SV=1
Q7TPK9_RAT	Q7TPK9	0.63	9.42	0.114288	0.942	Ac2-008 OS=Rattus norvegicus OX=10116 PE=2 SV=1
HMGB1_RAT	P63159	0.63	9.42	0.114288	0.942	High mobility group protein B1 OS=Rattus norvegicus OX=10116 GN=Hmgb1 PE=1 SV=2
Q6PDV6_RAT	Q6PDV6	0.8	9.41	0.114551	0.941	40S ribosomal protein S14 OS=Rattus norvegicus OX=10116 GN=LOC100911847 PE=1 SV=1
RS14_RAT	P13471	0.8	9.41	0.114551	0.941	40S ribosomal protein S14 OS=Rattus norvegicus OX=10116 GN=Rps14 PE=2 SV=3
A0A0G2JTW1_RAT	A0A0G2JTW1	0.8	9.38	0.115345	0.938	Ras-related protein Rap-2 OS=Rattus norvegicus OX=10116 GN=Rap2a PE=3 SV=1
CRTC1_RAT	Q157S1	0.71	9.25	0.11885	0.925	CREB-regulated transcription coactivator 1 OS=Rattus norvegicus OX=10116 GN=Crtc1 PE=1 SV=1
A0A0G2K1X6_RAT	A0A0G2K1X6	0.73	9.17	0.12106	0.917	Protein bassoon OS=Rattus norvegicus OX=10116 GN=Bsn PE=4 SV=1
G3V984_RAT	G3V984	0.58	9.17	0.12106	0.917	Protein bassoon OS=Rattus norvegicus OX=10116 GN=Bsn PE=4 SV=1
BSN_RAT	O88778	0.58	9.17	0.12106	0.917	Protein bassoon OS=Rattus norvegicus OX=10116 GN=Bsn PE=1 SV=3
A0A0G2K9J2_RAT	A0A0G2K9J2	1.41	9.15	0.121619	0.915	V-type proton ATPase subunit H OS=Rattus norvegicus OX=10116 GN=Atp6v1h PE=1 SV=1
NDUA9_RAT	Q5BK63	0.81	9.14	0.121899	0.914	NADH dehydrogenase [ubiquinone] 1 alpha subcomplex subunit 9 mitochondrial OS=Rattus norvegicus OX=10116 GN=Ndufa9 PE=1 SV=2
A0A0H2UHX3_RAT	A0A0H2UHX3	0.63	9.12	0.122462	0.912	40S ribosomal protein S4 OS=Rattus norvegicus OX=10116 GN=Rps4x PE=1 SV=1
D3ZX01_RAT	D3ZX01	0.63	9.12	0.122462	0.912	40S ribosomal protein S4 OS=Rattus norvegicus OX=10116 GN=Rps4y2 PE=1 SV=1
X1WI37_RAT	X1WI37	0.63	9.12	0.122462	0.912	40S ribosomal protein S4 OS=Rattus norvegicus OX=10116 GN=Rps4x PE=1 SV=1
RS4X_RAT	P62703	0.63	9.12	0.122462	0.912	40S ribosomal protein S4 X isoform OS=Rattus norvegicus OX=10116 GN=Rps4x PE=2 SV=2
D3Z8J0_RAT	D3Z8J0	0.81	9.1	0.123027	0.91	Proteasome chain 13 OS=Rattus norvegicus OX=10116 PE=4 SV=1
PSB3_RAT	P40112	0.81	9.1	0.123027	0.91	Proteasome subunit beta type-3 OS=Rattus norvegicus OX=10116 GN=Psmb3 PE=1 SV=1
G3V864_RAT	G3V864	1.23	9.01	0.125603	0.901	2-lysophosphatidate phosphatase PLPPR4 OS=Rattus norvegicus OX=10116 GN=Plppr4 PE=1 SV=1
PLPR4_RAT	Q7TMB7	1.23	9.01	0.125603	0.901	Phospholipid phosphatase-related protein type 4 OS=Rattus norvegicus OX=10116 GN=Plppr4 PE=1 SV=1
D3ZWL6_RAT	D3ZWL6	1.56	8.95	0.12735	0.895	Adenosylhomocysteinase-like 2 OS=Rattus norvegicus OX=10116 GN=Ahcyl2 PE=1 SV=3
M0RCV0_RAT	M0RCV0	0.49	8.95	0.12735	0.895	Serine-threonine kinase receptor-associated protein-like OS=Rattus norvegicus OX=10116 GN=LOC100910575 PE=4 SV=1
STRAP_RAT	Q5XIG8	0.64	8.95	0.12735	0.895	Serine-threonine kinase receptor-associated protein OS=Rattus norvegicus OX=10116 GN=Strap PE=1 SV=1
PACR_RAT	P32215	0.35	8.94	0.127644	0.894	Pituitary adenylate cyclase-activating polypeptide type I receptor OS=Rattus norvegicus OX=10116 GN=Adcyap1r1 PE=2 SV=2
PACR_RAT	P32215-2	0.35	8.94	0.127644	0.894	Isoform HOP1 of Pituitary adenylate cyclase-activating polypeptide type I receptor OS=Rattus norvegicus OX=10116 GN=Adcyap1r1
PACR_RAT	P32215-3	0.35	8.94	0.127644	0.894	Isoform HOP2 of Pituitary adenylate cyclase-activating polypeptide type I receptor OS=Rattus norvegicus OX=10116 GN=Adcyap1r1
PACR_RAT	P32215-4	0.35	8.94	0.127644	0.894	Isoform HIP of Pituitary adenylate cyclase-activating polypeptide type I receptor OS=Rattus norvegicus OX=10116 GN=Adcyap1r1
PACR_RAT	P32215-5	0.35	8.94	0.127644	0.894	Isoform PACAP-R of Pituitary adenylate cyclase-activating polypeptide type I receptor OS=Rattus norvegicus OX=10116 GN=Adcyap1r1
D3ZAI6_RAT	D3ZAI6	0.81	8.93	0.127938	0.893	5'-nucleotidase domain-containing 3 OS=Rattus norvegicus OX=10116 GN=Nt5dc3 PE=1 SV=2
DCE2_RAT	Q05683	1.44	8.93	0.127938	0.893	Glutamate decarboxylase 2 OS=Rattus norvegicus OX=10116 GN=Gad2 PE=1 SV=1
A0A0G2JZD1_RAT	A0A0G2JZD1	0.6	8.9	0.128825	0.89	Serine/threonine-protein phosphatase 2A 56 kDa regulatory subunit OS=Rattus norvegicus OX=10116 GN=Ppp2r5c PE=1 SV=1
HOME3_RAT	Q9Z2X5	0.71	8.89	0.129122	0.889	Homer protein homolog 3 OS=Rattus norvegicus OX=10116 GN=Homer3 PE=1 SV=2
TPD54_RAT	Q6PCT3	1.61	8.84	0.130617	0.884	Tumor protein D54 OS=Rattus norvegicus OX=10116 GN=Tpd52l2 PE=1 SV=1
D4AC23_RAT	D4AC23	0.81	8.82	0.13122	0.882	T-complex protein 1 subunit eta OS=Rattus norvegicus OX=10116 GN=Cct7 PE=1 SV=1
A0A0G2K7Q8_RAT	A0A0G2K7Q8	1.23	8.78	0.132434	0.878	6-phosphogluconate dehydrogenase decarboxylating OS=Rattus norvegicus OX=10116 GN=Kif1b PE=1 SV=1
Q7TP11_RAT	Q7TP11	1.23	8.78	0.132434	0.878	6-phosphogluconate dehydrogenase decarboxylating OS=Rattus norvegicus OX=10116 PE=2 SV=1
6PGD_RAT	P85968	1.23	8.78	0.132434	0.878	6-phosphogluconate dehydrogenase decarboxylating OS=Rattus norvegicus OX=10116 GN=Pgd PE=1 SV=1
B0BNE6_RAT	B0BNE6	0.81	8.75	0.133352	0.875	Complex I-23kD OS=Rattus norvegicus OX=10116 GN=Ndufs8 PE=1 SV=1
A0A0G2JTX2_RAT	A0A0G2JTX2	0.81	8.7	0.134896	0.87	PRA1 family protein OS=Rattus norvegicus OX=10116 GN=Praf2 PE=1 SV=1
B5DES0_RAT	B5DES0	0.56	8.68	0.135519	0.868	Small nuclear ribonucleoprotein Sm D2 OS=Rattus norvegicus OX=10116 GN=Snrpd2 PE=1 SV=1
M0R8K2_RAT	M0R8K2	0.56	8.68	0.135519	0.868	Small nuclear ribonucleoprotein Sm D2 OS=Rattus norvegicus OX=10116 GN=Snrpd2l PE=3 SV=1
ROA3_RAT	Q6URK4	1.54	8.64	0.136773	0.864	Heterogeneous nuclear ribonucleoprotein A3 OS=Rattus norvegicus OX=10116 GN=Hnrnpa3 PE=1 SV=1
D3ZNZ9_RAT	D3ZNZ9	0.66	8.6	0.138038	0.86	Histone H2B OS=Rattus norvegicus OX=10116 GN=Hist3h2ba PE=3 SV=1
D4A817_RAT	D4A817	0.66	8.6	0.138038	0.86	Histone H2B OS=Rattus norvegicus OX=10116 GN=Hist2h2be PE=3 SV=3
M0RBQ5_RAT	M0RBQ5	0.66	8.6	0.138038	0.86	Histone H2B OS=Rattus norvegicus OX=10116 GN=Hist3h2bb PE=3 SV=1
A0A0G2KA95_RAT	A0A0G2KA95	0.64	8.58	0.138676	0.858	Neural cell adhesion molecule L1 OS=Rattus norvegicus OX=10116 GN=L1cam PE=1 SV=1
D3ZPC4_RAT	D3ZPC4	0.64	8.58	0.138676	0.858	Neural cell adhesion molecule L1 OS=Rattus norvegicus OX=10116 GN=L1cam PE=1 SV=2
L1CAM_RAT	Q05695	0.64	8.58	0.138676	0.858	Neural cell adhesion molecule L1 OS=Rattus norvegicus OX=10116 GN=L1cam PE=1 SV=3
L1CAM_RAT	Q05695-2	0.64	8.58	0.138676	0.858	Isoform 2 of Neural cell adhesion molecule L1 OS=Rattus norvegicus OX=10116 GN=L1cam
A0A0H2UHC1_RAT	A0A0H2UHC1	0.64	8.55	0.139637	0.855	Neuronal pentraxin-1 OS=Rattus norvegicus OX=10116 GN=Nptx1 PE=1 SV=1
NPTX1_RAT	P47971	0.64	8.55	0.139637	0.855	Neuronal pentraxin-1 OS=Rattus norvegicus OX=10116 GN=Nptx1 PE=1 SV=1
A0A0G2JVH1_RAT	A0A0G2JVH1	0.76	8.54	0.139959	0.854	Unconventional myosin-Vb OS=Rattus norvegicus OX=10116 GN=Myo5b PE=1 SV=1
A0A0G2K318_RAT	A0A0G2K318	0.76	8.54	0.139959	0.854	Unconventional myosin-Vb OS=Rattus norvegicus OX=10116 GN=Myo5b PE=1 SV=1
A0A0G2K4Y7_RAT	A0A0G2K4Y7	0.69	8.54	0.139959	0.854	Unconventional myosin-Va OS=Rattus norvegicus OX=10116 GN=Myo5a PE=1 SV=1
A0A0G2K9S4_RAT	A0A0G2K9S4	0.69	8.54	0.139959	0.854	Unconventional myosin-Va OS=Rattus norvegicus OX=10116 GN=Myo5a PE=1 SV=1
A0A0G2K9X3_RAT	A0A0G2K9X3	0.69	8.54	0.139959	0.854	Unconventional myosin-Va OS=Rattus norvegicus OX=10116 GN=Myo5a PE=1 SV=1
F1M111_RAT	F1M111	0.76	8.54	0.139959	0.854	Myosin VC OS=Rattus norvegicus OX=10116 GN=Myo5c PE=3 SV=2
F1M3R4_RAT	F1M3R4	0.76	8.54	0.139959	0.854	Unconventional myosin-Vb OS=Rattus norvegicus OX=10116 GN=Myo5b PE=1 SV=3
MYO5B_RAT	P70569	0.76	8.54	0.139959	0.854	Unconventional myosin-Vb OS=Rattus norvegicus OX=10116 GN=Myo5b PE=1 SV=1
MYO5A_RAT	Q9QYF3	0.69	8.54	0.139959	0.854	Unconventional myosin-Va OS=Rattus norvegicus OX=10116 GN=Myo5a PE=1 SV=1
PNPH_RAT	P85973	0.82	8.38	0.145211	0.838	Purine nucleoside phosphorylase OS=Rattus norvegicus OX=10116 GN=Pnp PE=1 SV=1
A0A0H2UHW8_RAT	A0A0H2UHW8	1.22	8.3	0.147911	0.83	Neuroligin-1 OS=Rattus norvegicus OX=10116 GN=Nlgn1 PE=4 SV=1
A0A0U1RRX0_RAT	A0A0U1RRX0	1.22	8.3	0.147911	0.83	Neuroligin-2 OS=Rattus norvegicus OX=10116 GN=Nlgn2 PE=1 SV=1
F1LQ41_RAT	F1LQ41	1.22	8.3	0.147911	0.83	Neuroligin-2 OS=Rattus norvegicus OX=10116 GN=Nlgn2 PE=1 SV=3
NLGN1_RAT	Q62765	1.22	8.3	0.147911	0.83	Neuroligin-1 OS=Rattus norvegicus OX=10116 GN=Nlgn1 PE=1 SV=1
NLGN1_RAT	Q62765-2	1.22	8.3	0.147911	0.83	Isoform 2 of Neuroligin-1 OS=Rattus norvegicus OX=10116 GN=Nlgn1
NLGN1_RAT	Q62765-3	1.22	8.3	0.147911	0.83	Isoform 3 of Neuroligin-1 OS=Rattus norvegicus OX=10116 GN=Nlgn1
NLGN1_RAT	Q62765-4	1.22	8.3	0.147911	0.83	Isoform 4 of Neuroligin-1 OS=Rattus norvegicus OX=10116 GN=Nlgn1
NLGN2_RAT	Q62888	1.22	8.3	0.147911	0.83	Neuroligin-2 OS=Rattus norvegicus OX=10116 GN=Nlgn2 PE=1 SV=1
NLGN2_RAT	Q62888-2	1.22	8.3	0.147911	0.83	Isoform 2 of Neuroligin-2 OS=Rattus norvegicus OX=10116 GN=Nlgn2
KCRB_RAT	P07335	0.6	8.29	0.148252	0.829	Creatine kinase B-type OS=Rattus norvegicus OX=10116 GN=Ckb PE=1 SV=2
ARF5_RAT	P84083	1.21	8.22	0.150661	0.822	ADP-ribosylation factor 5 OS=Rattus norvegicus OX=10116 GN=Arf5 PE=1 SV=2
A0A0H2UH99_RAT	A0A0H2UH99	0.78	8.2	0.151356	0.82	60S ribosomal protein L24 OS=Rattus norvegicus OX=10116 GN=Rpl24 PE=1 SV=1
M0RBD1_RAT	M0RBD1	0.78	8.2	0.151356	0.82	Similar to small nuclear ribonucleoparticle-associated protein OS=Rattus norvegicus OX=10116 GN=RGD1560821 PE=3 SV=2
RL24_RAT	P83732	0.78	8.2	0.151356	0.82	60S ribosomal protein L24 OS=Rattus norvegicus OX=10116 GN=Rpl24 PE=2 SV=1
SFXN5_RAT	Q8CFD0	0.72	8.18	0.152055	0.818	Sideroflexin-5 OS=Rattus norvegicus OX=10116 GN=Sfxn5 PE=2 SV=1
D4AAT4_RAT	D4AAT4	1.72	8.13	0.153815	0.813	Sm protein F OS=Rattus norvegicus OX=10116 GN=Snrpf PE=1 SV=1
RTN3_RAT	Q6RJR6	1.48	8.12	0.15417	0.812	Reticulon-3 OS=Rattus norvegicus OX=10116 GN=Rtn3 PE=1 SV=1
D3ZES7_RAT	D3ZES7	0.54	8.1	0.154882	0.81	Plexin A4 OS=Rattus norvegicus OX=10116 GN=Plxna4 PE=3 SV=1
D3ZP47_RAT	D3ZP47	0.8	8.09	0.155239	0.809	14 kDa phosphohistidine phosphatase OS=Rattus norvegicus OX=10116 GN=Phpt1 PE=1 SV=1
G3V774_RAT	G3V774	1.33	8.08	0.155597	0.808	F-box only protein 2 OS=Rattus norvegicus OX=10116 GN=Fbxo2 PE=4 SV=1
Q9Z1X8_RAT	Q9Z1X8	1.33	8.08	0.155597	0.808	Neural F box protein NFB42 OS=Rattus norvegicus OX=10116 GN=Fbxo2 PE=2 SV=1
A0JPM7_RAT	A0JPM7	0.44	8.07	0.155955	0.807	Ferritin (Fragment) OS=Rattus norvegicus OX=10116 GN=Fth1 PE=2 SV=1
Q2TA66_RAT	Q2TA66	0.44	8.07	0.155955	0.807	Ferritin (Fragment) OS=Rattus norvegicus OX=10116 GN=Fth1 PE=2 SV=1
[truncated: 1,462 more rows]

## Sheet: Fig. 2q
© 2000-2023 QIAGEN. All rights reserved.
Ingenuity Canonical Pathways	-log(p-value)	Ratio	z-score	Molecules
Mitochondrial Dysfunction	2,39E01	3,01E-01	0,640	APP,ATF4,ATP1A1,ATP1A2,ATP1A3,ATP1B1,ATP1B2,Atp5e,ATP5F1A,ATP5F1B,ATP5F1D,ATP5MG,ATP5PB,ATP5PD,CACNG8,Calm1 (includes others),CAMK2A,COX4I1,COX5A,Cox6c,CYC1,CYCS,DLAT,GPX4,GSTM2,IDH2,MAOA,MAOB,MAP2K4,MGST3,NDUFA10,NDUFA13,NDUFA2,NDUFA3,NDUFA5,NDUFA6,NDUFA7,NDUFA8,NDUFB10,NDUFB3,NDUFB5,NDUFB9,NDUFS1,NDUFS3,NDUFS4,NDUFS6,NDUFV1,PARK7,PPP3CA,PPP3CB,PPP3R1,PRKACB,PRKAR2B,SDHA,SDHB,SNCA,SOD1,SOD2,UQCR…
Oxidative Phosphorylation	1,91E01	4,71E-01	-3,182	Atp5e,ATP5F1A,ATP5F1B,ATP5F1D,ATP5MG,ATP5PB,ATP5PD,COX4I1,COX5A,Cox6c,CYC1,CYCS,NDUFA10,NDUFA13,NDUFA2,NDUFA3,NDUFA5,NDUFA6,NDUFA7,NDUFA8,NDUFB10,NDUFB3,NDUFB5,NDUFB9,NDUFS1,NDUFS3,NDUFS4,NDUFS6,NDUFV1,SDHA,SDHB,UQCRC2
Sirtuin Signaling Pathway	1,6E01	2,86E-01	1,616	APP,ATP5F1A,ATP5F1B,ATP5F1D,ATP5PB,CYC1,GLUD1,GOT2,GSK3B,H3-3A/H3-3B,IDH2,LDHB,NDRG1,NDUFA10,NDUFA13,NDUFA2,NDUFA3,NDUFA5,NDUFA6,NDUFA7,NDUFA8,NDUFB10,NDUFB3,NDUFB5,NDUFB9,NDUFS1,NDUFS3,NDUFS4,NDUFS6,NDUFV1,PFKM,PGAM1,PGK1,PPID,SDHA,SDHB,SLC25A4,SOD1,SOD2,TUBA4A,UQCRC2,VDAC1,VDAC2,VDAC3
Estrogen Receptor Signaling	1,59E01	2,33E-01	-4,017	ATF4,ATP5F1A,ATP5F1B,ATP5F1D,ATP5PB,CACNG8,CYC1,DLG4,GNA13,GNAO1,GNAQ,GNB1,GNB2,GNG12,GNG2,GNG7,GSK3B,HRAS,HSP90AA1,HSP90AB1,HSP90B1,MAP2K1,NDUFA10,NDUFA13,NDUFA2,NDUFA3,NDUFA5,NDUFA6,NDUFA7,NDUFA8,NDUFB10,NDUFB3,NDUFB5,NDUFB9,NDUFS1,NDUFS3,NDUFS4,NDUFS6,NDUFV1,PAK1,PDIA3,PPP1CB,PRKACB,PRKAR2B,PRKCA,PRKCG,RALA,RALB,RAP1B,RHOA,RRAS,RRAS2,SDHA,SDHB,SOD2,UQCRC2
fMLP Signaling in Neutrophils	1,55E01	0.4	-4,899	ACTR2,ACTR3,ARPC1A,ARPC2,ARPC3,ARPC4,ARPC5,Calm1 (includes others),GNA13,GNAO1,GNAQ,GNB1,GNB2,GNG12,GNG2,GNG7,HRAS,MAP2K1,PPP3CA,PPP3CB,PPP3R1,PRKCA,PRKCG,RAC1,RAC2,RALA,RALB,RAP1B,RRAS,RRAS2
Phagosome Maturation	1,49E01	3,69E-01	#NUM!	ATP6V0D1,ATP6V1A,ATP6V1B2,ATP6V1C1,ATP6V1D,ATP6V1E2,ATP6V1F,ATP6V1G1,ATP6V1G2,CALR,DYNC1H1,NAPA,NAPB,NSF,PRDX1,PRDX2,PRDX5,RAB5A,RAB5C,RAB7A,RAC1,RAC2,SNAP25,STX1A,TUBA4A,TUBB,TUBB2A,TUBB2B,TUBB4A,VAMP2,VAMP3
Synaptogenesis Signaling Pathway	1,45E01	2,37E-01	-4,907	ACTR2,ACTR3,AP2M1,APOE,ARPC1A,ARPC2,ARPC3,ARPC4,ARPC5,ATF4,Calm1 (includes others),CAMK2A,CDK5,CPLX1,CPLX2,DLG4,DNAJC5,GRIA1,GRIA2,GRM3,GSK3B,HRAS,NAPA,NAPB,NSF,PAK1,PRKACB,PRKAR2B,RAB3A,RAB5A,RAB5C,RAC1,RALA,RALB,RAP1B,RHOA,RRAS,RRAS2,SGTA,SNAP25,SNCA,SNCB,STX1A,STXBP1,STXBP5,SYN2,SYT1,VAMP2,VAMP3,WASF1
Remodeling of Epithelial Adherens Junctions	1,25E01	4,88E-01	-3,162	ACTB,ACTG1,ACTR2,ACTR3,ARPC1A,ARPC2,ARPC3,ARPC4,ARPC5,CTNNA1,MAPRE1,RAB5A,RAB5C,RAB7A,RALA,TUBA4A,TUBB,TUBB2A,TUBB2B,TUBB4A
Neutrophil Extracellular Trap Signaling Pathway	1,25E01	2,46E-01	-5,466	ATP5F1A,ATP5F1B,ATP5F1D,ATP5PB,CYC1,H3-3A/H3-3B,MAP2K1,MAP2K4,NDUFA10,NDUFA13,NDUFA2,NDUFA3,NDUFA5,NDUFA6,NDUFA7,NDUFA8,NDUFB10,NDUFB3,NDUFB5,NDUFB9,NDUFS1,NDUFS3,NDUFS4,NDUFS6,NDUFV1,PDIA3,PPID,PPP3CA,PPP3CB,PPP3R1,PRKCA,PRKCG,RAC1,RAC2,SDHA,SDHB,SLC25A4,UQCRC2,VDAC1,VDAC2,VDAC3
Huntington's Disease Signaling	1,24E01	2,28E-01	-2,000	ATF4,ATP5F1A,ATP5F1B,ATP5F1D,ATP5PB,CDK5,CLTA,CLTB,CLTC,CPLX2,CYCS,DLG4,DNAJC5,GNAQ,GNB1,GNB2,GNG12,GNG2,GNG7,HRAS,HSPA5,HSPA9,MAP2K4,NAPA,NAPB,NSF,PACSIN1,PRKCA,PRKCG,PSMA1,PSMA7,PSMB4,PSMC1,PSMD2,PSMD9,RPS27A,SDHA,SDHB,SNAP25,SNCA,STX1A,Ubb,UBC,VAMP2,VAMP3
Granzyme A Signaling	1,21E01	5,29E-01	3,300	NDUFA10,NDUFA13,NDUFA2,NDUFA3,NDUFA5,NDUFA6,NDUFA7,NDUFA8,NDUFB10,NDUFB3,NDUFB5,NDUFB9,NDUFS1,NDUFS3,NDUFS4,NDUFS6,NDUFV1,SET
Chaperone Mediated Autophagy Signaling Pathway	1,19E01	2,61E-01	-1,667	APP,ATP6V0D1,ATP6V1A,ATP6V1B2,ATP6V1C1,ATP6V1D,ATP6V1E2,ATP6V1F,ATP6V1G1,ATP6V1G2,EEF1A1,EIF4H,GFAP,GPX4,HSP90AA1,HSP90AB1,HSP90B1,HSPA5,HSPA9,IDH2,MAP2K4,PARK7,PEA15,PPP3CA,PPP3CB,PPP3R1,PSMA1,PSMA7,PSMB4,RAB11A,RAB11B,RAC1,SNCA,STIP1,TPT1,UCHL1
SNARE Signaling Pathway	1,18E01	3,33E-01	-4,811	Calm1 (includes others),CAMK2A,CPLX1,CPLX2,DNAJC5,NAPA,NAPB,NSF,PRKACB,PRKAR2B,RAB11A,RAB2A,RAB3A,RAB6A,RAB7A,SGTA,SNAP25,SNAP91,SNCA,SNCB,STX1A,STXBP1,STXBP5,SYN2,SYT1,VAMP2,VAMP3
Signaling by Rho Family GTPases	1,17E01	2,57E-01	-4,315	ACTB,ACTG1,ACTR2,ACTR3,ARPC1A,ARPC2,ARPC3,ARPC4,ARPC5,BAIAP2,Cdc42,GFAP,GNA13,GNAO1,GNAQ,GNB1,GNB2,GNG12,GNG2,GNG7,MAP2K1,MAP2K4,MSN,PAK1,RAC1,RAC2,RHOA,RHOB,RHOQ,SEPTIN11,SEPTIN2,SEPTIN3,SEPTIN7,SEPTIN8,STMN1,WASF1
Glucocorticoid Receptor Signaling	1,11E01	2,02E-01	#NUM!	ACTB,ATP5F1A,ATP5F1B,ATP5F1D,ATP5PB,CYC1,GJA1,H3-3A/H3-3B,HRAS,HSP90AA1,HSP90AB1,HSP90B1,HSPA5,HSPA9,MAP2K1,MAP2K4,NDUFA10,NDUFA13,NDUFA2,NDUFA3,NDUFA5,NDUFA6,NDUFA7,NDUFA8,NDUFB10,NDUFB3,NDUFB5,NDUFB9,NDUFS1,NDUFS3,NDUFS4,NDUFS6,NDUFV1,PPP3CA,PPP3CB,PPP3R1,PRKACB,PTGES3,RAC1,RALA,RALB,RAP1B,RRAS,RRAS2,SDHA,SDHB,UQCRC2,YWHAH
Epithelial Adherens Junction Signaling	1,09E01	2,9E-01	-2,785	ACTR2,ACTR3,ARPC1A,ARPC2,ARPC3,ARPC4,ARPC5,BAIAP2,CTNNA1,HRAS,PAK1,PPP2R2A,PPP2R5B,PPP2R5E,PTPA,RAC1,RALA,RALB,RAP1B,RHOA,RRAS,RRAS2,WASF1,YWHAB,YWHAE,YWHAG,YWHAH,YWHAQ,YWHAZ
Clathrin-mediated Endocytosis Signaling	1,09E01	2,67E-01	#NUM!	AAK1,ACTB,ACTG1,ACTR2,ACTR3,AMPH,AP1G1,AP2M1,APOE,ARPC1A,ARPC2,ARPC3,ARPC4,ARPC5,CLTA,CLTB,CLTC,PPP3CA,PPP3CB,PPP3R1,RAB11A,RAB11B,RAB5A,RAB5C,RAB7A,RAC1,RPS27A,SH3GL2,SNAP91,TF,Ubb,UBC
14-3-3-mediated Signaling	1,05E01	3,21E-01	-3,441	GFAP,GSK3B,HRAS,MAP2K1,MAP2K4,PDIA3,PRKCA,PRKCG,RALA,RALB,RAP1B,RRAS,RRAS2,SNCA,TUBA4A,TUBB,TUBB2A,TUBB2B,TUBB4A,YWHAB,YWHAE,YWHAG,YWHAH,YWHAQ,YWHAZ
Integrin Signaling	1,05E01	2,58E-01	-4,271	ACTB,ACTG1,ACTR2,ACTR3,ARF1,ARF3,ARF4,ARPC1A,ARPC2,ARPC3,ARPC4,ARPC5,Cdc42,GSK3B,GSN,HRAS,MAP2K1,MAP2K4,PAK1,PFN1,PFN2,PPP1CB,RAC1,RAC2,RALA,RALB,RAP1B,RHOA,RHOB,RHOQ,RRAS,RRAS2
NRF2-mediated Oxidative Stress Response	1,02E01	2,52E-01	-3,300	ACTB,ACTG1,AKR1A1,ATF4,CBR1,DNAJC5,GSK3B,GSTM2,GSTM3,GSTM5,GSTO1,HRAS,HSP90AA1,HSP90AB1,HSP90B1,MAP2K1,MAP2K4,MGST3,PRDX1,PRKCA,PRKCG,RALA,RALB,RAP1B,RRAS,RRAS2,SOD1,SOD2,STIP1,TXN,TXNRD1,VCP
Actin Nucleation by ARP-WASP Complex	9,89E00	3,56E-01	-4,359	ACTR2,ACTR3,ARPC1A,ARPC2,ARPC3,ARPC4,ARPC5,BAIAP2,Cdc42,HRAS,RAC1,RAC2,RALA,RALB,RAP1B,RHOA,RHOB,RHOQ,RRAS,RRAS2,WASF1
Regulation of Actin-based Motility by Rho	9,84E00	3,38E-01	-4,025	ACTB,ACTR2,ACTR3,ARHGDIA,ARPC1A,ARPC2,ARPC3,ARPC4,ARPC5,BAIAP2,Cdc42,GSN,PAK1,PFN1,PFN2,PPP1CB,RAC1,RAC2,RHOA,RHOB,RHOQ,WASF1
RHOA Signaling	9,69E00	3,33E-01	-3,838	ACTB,ACTG1,ACTR2,ACTR3,ARPC1A,ARPC2,ARPC3,ARPC4,ARPC5,BAIAP2,GNA13,MSN,PFN1,PFN2,PPP1CB,RHOA,SEPTIN11,SEPTIN2,SEPTIN3,SEPTIN7,SEPTIN8,WASF1
α-Adrenergic Signaling	9,4E00	3,24E-01	-3,606	Calm1 (includes others),GNA13,GNAO1,GNAQ,GNB1,GNB2,GNG12,GNG2,GNG7,HRAS,MAP2K1,PRKACB,PRKAR2B,PRKCA,PRKCG,PYGB,RALA,RALB,RAP1B,RRAS,RRAS2,SLC8A1
Axonal Guidance Signaling	9,19E00	1,81E-01	#NUM!	ACTR2,ACTR3,ARPC1A,ARPC2,ARPC3,ARPC4,ARPC5,BAIAP2,CDK5,DPYSL5,GNA13,GNAO1,GNAQ,GNB1,GNB2,GNG12,GNG2,GNG7,GSK3B,HRAS,MAG,MAP2K1,PAK1,PDIA3,PFN1,PFN2,PPP3CA,PPP3CB,PPP3R1,PRKACB,PRKAR2B,PRKCA,PRKCG,RAC1,RAC2,RALA,RALB,RAP1B,RHOA,RRAS,RRAS2,RTN4,TUBA4A,TUBB,TUBB2A,TUBB2B,TUBB4A
RHOGDI Signaling	9,07E00	2,55E-01	3,300	ACTB,ACTG1,ACTR2,ACTR3,ARHGDIA,ARPC1A,ARPC2,ARPC3,ARPC4,ARPC5,Cdc42,GNA13,GNAO1,GNAQ,GNB1,GNB2,GNG12,GNG2,GNG7,MSN,PAK1,PRKCA,RAC1,RAC2,RHOA,RHOB,RHOQ,WASF1
CCR3 Signaling in Eosinophils	8,74E00	3,01E-01	-3,317	Calm1 (includes others),GNA13,GNAO1,GNAQ,GNB1,GNB2,GNG12,GNG2,GNG7,HRAS,MAP2K1,PAK1,PPP1CB,PRKCA,PRKCG,RAC1,RALA,RALB,RAP1B,RHOA,RRAS,RRAS2
Synaptic Long Term Potentiation	8,73E00	2,79E-01	-3,266	ATF4,Calm1 (includes others),CAMK2A,GNAQ,GRIA1,GRIA2,GRM3,HRAS,MAP2K1,PDIA3,PPP1CB,Ppp1cc,PPP3CA,PPP3CB,PPP3R1,PRKACB,PRKAR2B,PRKCA,PRKCG,RALA,RALB,RAP1B,RRAS,RRAS2
Actin Cytoskeleton Signaling	8,53E00	2,36E-01	-4,271	ACTB,ACTG1,ACTR2,ACTR3,ARPC1A,ARPC2,ARPC3,ARPC4,ARPC5,BAIAP2,GNA13,GNG12,GSN,HRAS,MAP2K1,MSN,PAK1,PFN1,PFN2,PPP1CB,RAC1,RAC2,RALA,RALB,RAP1B,RHOA,RRAS,RRAS2,WASF1
CXCR4 Signaling	8,38E00	2,6E-01	-4,359	Cdc42,GNA13,GNAO1,GNAQ,GNB1,GNB2,GNG12,GNG2,GNG7,HRAS,MAP2K1,MAP2K4,PAK1,PRKCA,PRKCG,RAC1,RAC2,RALA,RALB,RAP1B,RHOA,RHOB,RHOQ,RRAS,RRAS2
p70S6K Signaling	8,37E00	2,89E-01	-2,840	EEF2,GNAQ,HRAS,MAP2K1,PDIA3,PPP2R2A,PPP2R5B,PPP2R5E,PRKCA,PRKCG,PTPA,RALA,RALB,RAP1B,RRAS,RRAS2,YWHAB,YWHAE,YWHAG,YWHAH,YWHAQ,YWHAZ
Opioid Signaling Pathway	8,08E00	1,96E-01	-3,536	AP2M1,ATF4,CACNG8,Calm1 (includes others),CAMK1D,CAMK2A,CLTA,CLTB,CLTC,GNA13,GNAO1,GNAQ,GNB1,GNB2,GNG12,GNG2,GNG7,GSK3B,HRAS,MAP2K1,MAP2K4,PDYN,PPP3CA,PPP3CB,PPP3R1,PRKACB,PRKAR2B,PRKCA,PRKCG,RAC1,RAC2,RALA,RALB,RAP1B,RRAS,RRAS2
Germ Cell-Sertoli Cell Junction Signaling	8,08E00	2,53E-01	#NUM!	ACTB,ACTG1,Cdc42,CTNNA1,GSN,HRAS,MAP2K1,MAP2K4,PAK1,RAB8B,RAC1,RAC2,RALA,RALB,RAP1B,RHOA,RHOB,RHOQ,RRAS,RRAS2,TUBA4A,TUBB,TUBB2A,TUBB2B,TUBB4A
Cardiac Hypertrophy Signaling	7,76E00	2,09E-01	-4,379	CACNG8,Calm1 (includes others),Cdc42,GNA13,GNAO1,GNAQ,GNB1,GNB2,GNG12,GNG2,GNG7,GSK3B,HRAS,MAP2K1,MAP2K4,PDIA3,PPP3CA,PPP3CB,PPP3R1,PRKACB,PRKAR2B,RAC1,RAC2,RALA,RALB,RAP1B,RHOA,RHOB,RHOQ,RRAS,RRAS2
CLEAR Signaling Pathway	7,74E00	1,93E-01	2,535	ATF4,ATP6V0D1,ATP6V1A,ATP6V1B2,ATP6V1C1,ATP6V1D,ATP6V1E2,ATP6V1F,ATP6V1G1,ATP6V1G2,GSK3B,HRAS,PPP2R2A,PPP2R5B,PPP2R5E,PPP3CA,PPP3CB,PPP3R1,PRKCA,PRKCG,PSAP,PTPA,RAB7A,RALA,RALB,RAP1B,RRAS,RRAS2,TPP1,YWHAB,YWHAE,YWHAG,YWHAH,YWHAQ,YWHAZ
Oxytocin Signaling Pathway	7,47E00	2,04E-01	-3,772	ATF4,ATP2B1,CACNG8,Calm1 (includes others),EEF2,GJA1,GNA13,GNAO1,GNAQ,GNB1,GNB2,GNG12,GNG2,GNG7,GSK3B,HRAS,MAP2K4,PPP1CB,PPP3CA,PPP3CB,PPP3R1,PRKACB,PRKAR2B,PRKCA,PRKCG,RALA,RALB,RAP1B,RHOA,RRAS,RRAS2
Thrombin Signaling	7,44E00	2,23E-01	-4,123	CAMK1D,CAMK2A,Cdc42,GNA13,GNAO1,GNAQ,GNB1,GNB2,GNG12,GNG2,GNG7,HRAS,MAP2K1,PDIA3,PPP1CB,PRKCA,PRKCG,RAC1,RAC2,RALA,RALB,RAP1B,RHOA,RHOB,RHOQ,RRAS,RRAS2
Gap Junction Signaling	7,44E00	2,23E-01	#NUM!	ACTB,ACTG1,DBN1,GJA1,GNAQ,GRIA1,GRIA2,HRAS,MAP2K1,PDIA3,PPP3CA,PPP3CB,PPP3R1,PRKACB,PRKAR2B,PRKCA,PRKCG,RALA,RALB,RAP1B,RRAS,RRAS2,TUBA4A,TUBB,TUBB2A,TUBB2B,TUBB4A
Fcγ Receptor-mediated Phagocytosis in Macrophages and Monocytes	7,2E00	3,15E-01	-4,123	ACTB,ACTG1,ACTR2,ACTR3,ARPC1A,ARPC2,ARPC3,ARPC4,ARPC5,PAK1,PRKCA,PRKCG,RAB11A,RAB11B,RAC1,RAC2,VAMP3
Phospholipase C Signaling	6,97E00	2,03E-01	-4,082	ATF4,Calm1 (includes others),Cdc42,GNA13,GNAQ,GNB1,GNB2,GNG12,GNG2,GNG7,HRAS,MAP2K1,PEBP1,PPP1CB,PPP3CA,PPP3CB,PPP3R1,PRKCA,PRKCG,RAC1,RAC2,RALA,RALB,RAP1B,RHOA,RHOB,RHOQ,RRAS,RRAS2
HIF1α Signaling	6,93E00	2,23E-01	-3,411	CAMK1D,CAMK2A,GPI,HRAS,HSP90AA1,HSPA5,HSPA9,LDHB,MAP2K1,MAP2K4,PKM,PPP3CA,PPP3CB,PPP3R1,PRKCA,PRKCG,RAC1,RAC2,RALA,RALB,RAN,RAP1B,RRAS,RRAS2,TF
Endocannabinoid Developing Neuron Pathway	6,82E00	2,42E-01	-2,828	ATF4,GNAO1,GNB1,GNB2,GNG12,GNG2,GNG7,GSK3B,HRAS,MAP2K1,MAP2K4,PRKACB,PRKAR2B,RAC1,RAC2,RALA,RALB,RAP1B,RHOA,RRAS,RRAS2,STMN2
Glutamate Receptor Signaling	6,78E00	3,14E-01	#NUM!	Calm1 (includes others),DLG4,GNB1,GNB2,GNG12,GNG2,GNG7,GRIA1,GRIA2,GRM3,SLC17A2,SLC17A6,SLC17A7,SLC17A8,SLC1A3,SLC1A4
IL-8 Signaling	6,77E00	2,19E-01	-4,472	Cdc42,GNA13,GNAO1,GNAQ,GNB1,GNB2,GNG12,GNG2,GNG7,HRAS,LASP1,MAP2K1,MAP2K4,PRKCA,PRKCG,RAC1,RAC2,RALA,RALB,RAP1B,RHOA,RHOB,RHOQ,RRAS,RRAS2
ERK/MAPK Signaling	6,68E00	2,11E-01	-2,683	ATF4,H3-3A/H3-3B,HRAS,MAP2K1,PAK1,PPP1CB,PPP2R2A,PPP2R5B,PPP2R5E,PRKACB,PRKAR2B,PRKCA,PRKCG,PTPA,RAC1,RAC2,RALA,RALB,RAP1B,RRAS,RRAS2,YWHAB,YWHAG,YWHAH,YWHAQ,YWHAZ
Ephrin Receptor Signaling	6,68E00	2,06E-01	-4,811	ACTR2,ACTR3,ARPC1A,ARPC2,ARPC3,ARPC4,ARPC5,ATF4,GNA13,GNAO1,GNAQ,GNB1,GNB2,GNG12,GNG2,GNG7,HRAS,MAP2K1,PAK1,RAC1,RAC2,RALA,RALB,RAP1B,RHOA,RRAS,RRAS2
TCA Cycle II (Eukaryotic)	6,6E00	5,62E-01	-3,000	CS,DLST,IDH3A,IDH3B,MDH2,SDHA,SDHB,SUCLA2,SUCLG1
Gαq Signaling	6,55E00	2,34E-01	-3,873	Calm1 (includes others),Cdc42,GNA13,GNAO1,GNAQ,GNB1,GNB2,GNG12,GNG2,GNG7,GSK3B,MAP2K1,PPP3CA,PPP3CB,PPP3R1,PRKCA,PRKCG,RAC1,RAC2,RHOA,RHOB,RHOQ
Xenobiotic Metabolism Signaling	6,27E00	1,97E-01	#NUM!	CAMK1D,CAMK2A,GSTM2,GSTM3,GSTM5,GSTO1,HRAS,HSP90AA1,HSP90AB1,HSP90B1,MAOA,MAOB,MAP2K1,MAP2K4,MGST3,PPP2R2A,PPP2R5B,PPP2R5E,PRKCA,PRKCG,PTGES3,PTPA,RALA,RALB,RAP1B,RRAS,RRAS2
Systemic Lupus Erythematosus In T Cell Signaling Pathway	6,25E00	2,12E-01	-0,626	ATF4,Cdc42,GNA13,HRAS,MAP2K1,MAP2K4,MSN,PPP2R2A,PPP2R5B,PPP2R5E,PPP3CA,PPP3CB,PPP3R1,PTPA,RAC1,RAC2,RALA,RALB,RAP1B,RHOA,RHOB,RHOQ,RRAS,RRAS2
RAC Signaling	6,17E00	2,31E-01	-4,472	ACTR2,ACTR3,ARPC1A,ARPC2,ARPC3,ARPC4,ARPC5,BAIAP2,HRAS,MAP2K1,MAP2K4,PAK1,RAC1,RAC2,RALA,RALB,RAP1B,RHOA,RRAS,RRAS2,WASF1
Role of NFAT in Cardiac Hypertrophy	6,16E00	1,9E-01	-4,315	CACNG8,Calm1 (includes others),CAMK1D,CAMK2A,GNAQ,GNB1,GNB2,GNG12,GNG2,GNG7,GSK3B,HRAS,MAP2K1,MAP2K4,PDIA3,PPP3CA,PPP3CB,PPP3R1,PRKACB,PRKAR2B,PRKCA,PRKCG,RALA,RALB,RAP1B,RRAS,RRAS2,SLC8A1
ERK5 Signaling	6,11E00	0.3	-3,357	ATF4,GNA13,GNAQ,HRAS,RALA,RALB,RAP1B,RRAS,RRAS2,YWHAB,YWHAE,YWHAG,YWHAH,YWHAQ,YWHAZ
Role of MAPK Signaling in Promoting the Pathogenesis of Influenza	6,11E00	2,57E-01	-4,243	ATP6V0D1,ATP6V1A,ATP6V1B2,ATP6V1C1,ATP6V1D,ATP6V1E2,ATP6V1F,ATP6V1G1,ATP6V1G2,HRAS,MAP2K1,MAP2K4,PRKCA,RALA,RALB,RAP1B,RRAS,RRAS2
CTLA4 Signaling in Cytotoxic T Lymphocytes	6,05E00	2,35E-01	0,000	AP1G1,AP2M1,ARF1,CLTA,CLTB,CLTC,GSK3B,HRAS,MAP2K4,PPP2R2A,PPP2R5B,PPP2R5E,PTPA,RAC1,RAC2,RALA,RALB,RAP1B,RRAS,RRAS2
Cholecystokinin/Gastrin-mediated Signaling	6,01E00	2,54E-01	-3,873	Cdc42,GNA13,GNAQ,HRAS,MAP2K1,MAP2K4,PRKCA,PRKCG,RAC1,RAC2,RALA,RALB,RAP1B,RHOA,RHOB,RHOQ,RRAS,RRAS2
G Beta Gamma Signaling	5,96E00	2,33E-01	-3,900	CACNG8,GNA13,GNAO1,GNAQ,GNB1,GNB2,GNG12,GNG2,GNG7,HRAS,PAK1,PRKACB,PRKAR2B,PRKCA,PRKCG,RALA,RALB,RAP1B,RRAS,RRAS2
Role of NFAT in Regulation of the Immune Response	5,92E00	2,23E-01	-3,357	Calm1 (includes others),GNA13,GNAO1,GNAQ,GNB1,GNB2,GNG12,GNG2,GNG7,GSK3B,HRAS,KPNB1,MAP2K1,PPP3CA,PPP3CB,PPP3R1,RALA,RALB,RAP1B,RRAS,RRAS2
GNRH Signaling	5,82E00	2,02E-01	-4,025	ATF4,CACNG8,Calm1 (includes others),CAMK2A,GNAQ,GNB1,GNB2,GNG12,GNG2,GNG7,HRAS,MAP2K1,MAP2K4,PAK1,PRKACB,PRKAR2B,PRKCA,PRKCG,RAC1,RALA,RALB,RAP1B,RRAS,RRAS2
CD28 Signaling in T Helper Cells	5,75E00	2,83E-01	-3,873	ACTR2,ACTR3,ARPC1A,ARPC2,ARPC3,ARPC4,ARPC5,Calm1 (includes others),MAP2K1,MAP2K4,PAK1,PPP3CA,PPP3CB,PPP3R1,RAC1
Sertoli Cell-Sertoli Cell Junction Signaling	5,75E00	0.2	#NUM!	ACTB,ACTG1,CLDN11,CTNNA1,GSK3B,HRAS,MAP2K1,MAP2K4,PRKACB,PRKAR2B,RAB8B,RAC1,RALA,RALB,RAP1B,RRAS,RRAS2,SPTAN1,SPTBN1,TUBA4A,TUBB,TUBB2A,TUBB2B,TUBB4A
Ferroptosis Signaling Pathway	5,72E00	2,43E-01	-1,500	ARF1,ARF3,ARF4,ATF4,GPX4,H2AZ1,H2AZ2,HRAS,MAP2K1,PEBP1,RALA,RALB,RAP1B,RRAS,RRAS2,TF,TXNRD1,VDAC2
Chemokine Signaling	5,7E00	2,98E-01	-3,207	Calm1 (includes others),CAMK1D,CAMK2A,GNAQ,HRAS,MAP2K1,PPP1CB,PRKCA,RALA,RALB,RAP1B,RHOA,RRAS,RRAS2
Protein Kinase A Signaling	5,62E00	1,64E-01	-3,772	ADD1,ATF4,Calm1 (includes others),CAMK2A,GNA13,GNAQ,GNB1,GNB2,GNG12,GNG2,GNG7,GSK3B,H3-3A/H3-3B,MAP2K1,PDIA3,PPP1CB,Ppp1cc,PPP3CA,PPP3CB,PPP3R1,PRKACB,PRKAR2B,PRKCA,PRKCG,PYGB,RAP1B,RHOA,YWHAB,YWHAE,YWHAG,YWHAH,YWHAQ,YWHAZ
SAPK/JNK Signaling	5,62E00	2,62E-01	-3,742	GNA13,GNB1,GNB2,GNG12,GNG2,GNG7,HNRNPK,HRAS,MAP2K4,RAC1,RAC2,RALA,RALB,RAP1B,RRAS,RRAS2
P2Y Purigenic Receptor Signaling Pathway	5,58E00	2,29E-01	-3,638	ATF4,GNAQ,GNB1,GNB2,GNG12,GNG2,GNG7,HRAS,MAP2K1,PDIA3,PRKACB,PRKAR2B,PRKCA,PRKCG,RALA,RALB,RAP1B,RRAS,RRAS2
IL-3 Signaling	5,58E00	2,92E-01	-3,742	HRAS,MAP2K1,PAK1,PPP3CA,PPP3CB,PPP3R1,PRKCA,PRKCG,RAC1,RALA,RALB,RAP1B,RRAS,RRAS2
Virus Entry via Endocytic Pathways	5,43E00	2,43E-01	#NUM!	ACTB,ACTG1,AP1G1,AP2M1,CLTA,CLTB,CLTC,HRAS,PRKCA,PRKCG,RAC1,RAC2,RALA,RALB,RAP1B,RRAS,RRAS2
Glycolysis I	5,41E00	0.5	-2,121	ALDOA,ENO2,GPI,PFKM,PFKP,PGAM1,PGK1,PKM
Colorectal Cancer Metastasis Signaling	5,39E00	1,87E-01	-3,771	Cdc42,GNA13,GNAO1,GNAQ,GNB1,GNB2,GNG12,GNG2,GNG7,GSK3B,HRAS,MAP2K1,MAP2K4,PRKACB,PRKAR2B,RAC1,RAC2,RALA,RALB,RAP1B,RHOA,RHOB,RHOQ,RRAS,RRAS2
Tight Junction Signaling	5,39E00	2,08E-01	#NUM!	ACTB,ACTG1,CLDN11,CTNNA1,NAPA,NAPB,NSF,PPP2R2A,PPP2R5B,PPP2R5E,PRKACB,PRKAR2B,PTPA,RAC1,RHOA,SNAP25,SPTAN1,STX1A,VAMP2,VAMP3,VAPA
Ephrin B Signaling	5,35E00	2,8E-01	-3,000	GNA13,GNAO1,GNAQ,GNB1,GNB2,GNG12,GNG2,GNG7,HNRNPK,HRAS,PAK1,RAC1,RAC2,RHOA
HIPPO signaling	5,32E00	2,63E-01	2,333	DLG2,DLG4,PPP1CB,Ppp1cc,PPP2R2A,PPP2R5B,PPP2R5E,PTPA,SKP1,YWHAB,YWHAE,YWHAG,YWHAH,YWHAQ,YWHAZ
TEC Kinase Signaling	5,17E00	2,08E-01	-3,000	ACTB,ACTG1,Cdc42,GNA13,GNAO1,GNAQ,GNB1,GNB2,GNG12,GNG2,GNG7,MAP2K4,PAK1,PRKCA,PRKCG,RAC1,RAC2,RHOA,RHOB,RHOQ
AMPK Signaling	5,14E00	1,77E-01	-1,604	ACTB,AK1,ATF4,EEF2,GNA13,GNAO1,GNAQ,GNB1,GNB2,GNG12,GNG2,GNG7,PFKM,PFKP,PPM1E,PPP2R2A,PPP2R5B,PPP2R5E,PRKACB,PRKAR2B,PTPA,RAB11A,RAB2A,RAB3A,RAB6A,RAB7A
EIF2 Signaling	5,06E00	1,93E-01	-2,183	ACTB,ATF4,FAU,GSK3B,HRAS,HSPA5,MAP2K1,PPP1CB,Ppp1cc,RALA,RALB,RAP1B,RPL12,RPL19,RPL27A,RPL30,RPL4,RPS18,RPS27A,RPSA,RRAS,RRAS2
mTOR Signaling	4,84E00	1,83E-01	-3,000	Cdc42,FAU,FKBP1A,HRAS,PPP2R2A,PPP2R5B,PPP2R5E,PRKCA,PRKCG,PTPA,RAC1,RAC2,RALA,RALB,RAP1B,RHOA,RHOB,RHOQ,RPS18,RPS27A,RPSA,RRAS,RRAS2
Apelin Endothelial Signaling Pathway	4,81E00	2,04E-01	-3,606	Calm1 (includes others),GNA13,GNAO1,GNAQ,GNB1,GNB2,GNG12,GNG2,GNG7,HRAS,MAP2K1,MAP2K4,PRKCA,PRKCG,RALA,RALB,RAP1B,RRAS,RRAS2
Xenobiotic Metabolism PXR Signaling Pathway	4,74E00	2,09E-01	-1,414	CAMK2A,CDK5,GSTM2,GSTM3,GSTM5,GSTO1,HSP90AA1,HSP90AB1,HSP90B1,MAOA,MAOB,MGST3,PPP1CB,Ppp1cc,PRKACB,PRKAR2B,PRKCA,PRKCG
Semaphorin Signaling in Neurons	4,71E00	3,06E-01	#NUM!	Cdc42,CDK5,CRMP1,DPYSL4,DPYSL5,PAK1,RAC1,RAC2,RHOA,RHOB,RHOQ
nNOS Signaling in Neurons	4,71E00	3,33E-01	-2,449	Calm1 (includes others),CAMK2A,DLG2,DLG4,PFKM,PPP3CA,PPP3CB,PPP3R1,PRKCA,PRKCG
Telomerase Signaling	4,7E00	2,25E-01	-1,941	HRAS,HSP90AA1,HSP90AB1,HSP90B1,MAP2K1,PPP2R2A,PPP2R5B,PPP2R5E,PTGES3,PTPA,RALA,RALB,RAP1B,RRAS,RRAS2,TPP1
PI3K/AKT Signaling	4,65E00	1,88E-01	-2,683	GSK3B,HRAS,HSP90AA1,HSP90AB1,HSP90B1,MAP2K1,PPP2R2A,PPP2R5B,PPP2R5E,PTPA,RALA,RALB,RAP1B,RRAS,RRAS2,YWHAB,YWHAE,YWHAG,YWHAH,YWHAQ,YWHAZ
Glioma Invasiveness Signaling	4,43E00	2,67E-01	-3,000	Cdc42,HRAS,RAC1,RAC2,RALA,RALB,RAP1B,RHOA,RHOB,RHOQ,RRAS,RRAS2
Synaptic Long Term Depression	4,42E00	1,81E-01	-2,683	CACNG8,GNA13,GNAO1,GNAQ,GRIA1,GRIA2,GRM3,HRAS,MAP2K1,PDIA3,PPP2R2A,PPP2R5B,PPP2R5E,PRKCA,PRKCG,PTPA,RALA,RALB,RAP1B,RRAS,RRAS2
Reelin Signaling in Neurons	4,26E00	1,94E-01	-3,153	ACTR2,ACTR3,APOE,APP,ARPC1A,ARPC2,ARPC3,ARPC4,ARPC5,CAMK2A,CDK5,GSK3B,MAP2K1,MAP2K4,RAC1,RAP1B,RHOA,WASF1
Inhibition of ARE-Mediated mRNA Degradation Pathway	4,26E00	1,94E-01	-2,309	PPP2R2A,PPP2R5B,PPP2R5E,PRKACB,PRKAR2B,PSMA1,PSMA7,PSMB4,PSMC1,PSMD2,PSMD9,PTPA,YWHAB,YWHAE,YWHAG,YWHAH,YWHAQ,YWHAZ
Regulation of IL-2 Expression in Activated and Anergic T Lymphocytes	4,24E00	2,41E-01	-3,606	Calm1 (includes others),HRAS,MAP2K1,MAP2K4,PPP3CA,PPP3CB,PPP3R1,RAC1,RALA,RALB,RAP1B,RRAS,RRAS2
Agrin Interactions at Neuromuscular Junction	4,23E00	2,55E-01	-3,464	ACTB,ACTG1,HRAS,MAP2K4,PAK1,RAC1,RAC2,RALA,RALB,RAP1B,RRAS,RRAS2
CDK5 Signaling	4,17E00	2,05E-01	-2,324	CDK5,HRAS,MAP2K1,PPP1CB,Ppp1cc,PPP2R2A,PPP2R5B,PPP2R5E,PRKACB,PRKAR2B,PTPA,RALA,RALB,RAP1B,RRAS,RRAS2
Glutathione-mediated Detoxification	4,16E00	0.5	-2,236	GSTM2,GSTM3,GSTM5,GSTO1,LANCL1,MGST3
Gαi Signaling	4,11E00	1,95E-01	-2,309	GNA13,GNAO1,GNAQ,GNB1,GNB2,GNG12,GNG2,GNG7,GRM3,HRAS,PRKACB,PRKAR2B,RALA,RALB,RAP1B,RRAS,RRAS2
Role of Macrophages, Fibroblasts and Endothelial Cells in Rheumatoid Arthritis	4,1E00	1,61E-01	#NUM!	ATF4,Calm1 (includes others),CAMK2A,GNAO1,GNAQ,GSK3B,HRAS,MAP2K1,MAP2K4,MIF,PDIA3,PPP3CA,PPP3CB,PPP3R1,PRKCA,PRKCG,PRSS2,RAC1,RALA,RALB,RAP1B,RHOA,RRAS,RRAS2
Breast Cancer Regulation by Stathmin1	4,06E00	1,33E-01	-0,845	ATF4,CAMK1D,CAMK2A,GNA13,GNAQ,GNB1,GNB2,GNG12,GNG2,GNG7,GRM3,HRAS,MAP2K1,PAK1,PPP1CB,PPP2R2A,PPP2R5B,PPP2R5E,PRKACB,PRKAR2B,PRKCA,PRKCG,PTPA,RAC1,RAC2,RALA,RALB,RAP1B,RHOA,RRAS,RRAS2,STMN1,TUBA4A,TUBB,TUBB2A,TUBB2B,TUBB4A
GM-CSF Signaling	4,03E00	2,62E-01	-2,828	CAMK2A,HRAS,MAP2K1,PPP3CA,PPP3CB,PPP3R1,RALA,RALB,RAP1B,RRAS,RRAS2
Xenobiotic Metabolism General Signaling Pathway	4,02E00	2,08E-01	-3,873	GSTM2,GSTM3,GSTM5,GSTO1,HRAS,MAP2K1,MAP2K4,MGST3,PRKCA,PRKCG,RALA,RALB,RAP1B,RRAS,RRAS2
Circadian Rhythm Signaling	3,96E00	1,52E-01	#NUM!	ATF4,CACNG8,CAMK2A,GNAQ,GNB1,GNB2,GNG12,GNG2,GNG7,GRIA1,GRIA2,GSK3B,H3-3A/H3-3B,HRAS,MAP2K1,MAP2K4,PDIA3,PRKACB,PRKAR2B,PRKCA,PRKCG,RALA,RALB,RAP1B,RRAS,RRAS2
Renin-Angiotensin Signaling	3,95E00	2,05E-01	-3,873	GNAQ,HRAS,MAP2K1,MAP2K4,PAK1,PRKACB,PRKAR2B,PRKCA,PRKCG,RAC1,RALA,RALB,RAP1B,RRAS,RRAS2
IGF-1 Signaling	3,95E00	2,05E-01	-3,000	HRAS,MAP2K1,PRKACB,PRKAR2B,RALA,RALB,RAP1B,RRAS,RRAS2,YWHAB,YWHAE,YWHAG,YWHAH,YWHAQ,YWHAZ
Renal Cell Carcinoma Signaling	3,94E00	2,4E-01	-3,000	HRAS,MAP2K1,PAK1,RAC1,RALA,RALB,RAP1B,RPS27A,RRAS,RRAS2,Ubb,UBC
GABA Receptor Signaling	3,89E00	1,95E-01	#NUM!	AP2M1,CACNG8,GNA13,GNAO1,GNAQ,GNB1,GNB2,GNG12,GNG2,GNG7,GPHN,NSF,RPS27A,SLC32A1,Ubb,UBC
PI3K Signaling in B Lymphocytes	3,88E00	2,03E-01	-3,357	ATF4,Calm1 (includes others),CAMK2A,HRAS,MAP2K1,PDIA3,PPP3CA,PPP3CB,PPP3R1,RAC1,RALA,RALB,RAP1B,RRAS,RRAS2
Antiproliferative Role of Somatostatin Receptor 2	3,85E00	2,35E-01	-3,162	GNB1,GNB2,GNG12,GNG2,GNG7,HRAS,MAP2K1,RALA,RALB,RAP1B,RRAS,RRAS2
Melatonin Signaling	3,83E00	2,5E-01	-2,714	Calm1 (includes others),CAMK2A,GNAO1,GNAQ,MAP2K1,MAP2K4,PDIA3,PRKACB,PRKAR2B,PRKCA,PRKCG
Xenobiotic Metabolism CAR Signaling Pathway	3,83E00	1,93E-01	-0,500	GSTM2,GSTM3,GSTM5,GSTO1,HSP90AA1,HSP90AB1,HSP90B1,MAP2K1,MAP2K4,MGST3,PPP2R2A,PPP2R5B,PPP2R5E,PRKCA,PRKCG,PTPA
UVC-Induced MAPK Signaling	3,73E00	2,63E-01	-3,162	HRAS,MAP2K1,MAP2K4,PRKCA,PRKCG,RALA,RALB,RAP1B,RRAS,RRAS2
Dopamine-DARPP32 Feedback in cAMP Signaling	3,72E00	1,67E-01	-2,183	ATF4,ATP2A2,CACNG8,Calm1 (includes others),CDK5,GNAQ,PDIA3,PPP1CB,Ppp1cc,PPP2R2A,PPP2R5B,PPP2R5E,PPP3CA,PPP3CB,PPP3R1,PRKACB,PRKAR2B,PRKCA,PRKCG,PTPA
LPS-stimulated MAPK Signaling	3,68E00	2,26E-01	-3,464	HRAS,MAP2K1,MAP2K4,PAK1,PRKCA,PRKCG,RAC1,RALA,RALB,RAP1B,RRAS,RRAS2
Macropinocytosis Signaling	3,68E00	2,26E-01	-3,162	HRAS,PAK1,PRKCA,PRKCG,RAB5A,RAC1,RALA,RALB,RAP1B,RHOA,RRAS,RRAS2
B Cell Receptor Signaling	3,68E00	1,81E-01	-3,153	ATF4,Calm1 (includes others),CAMK2A,GSK3B,HRAS,MAP2K1,MAP2K4,PPP3CA,PPP3CB,PPP3R1,RAC1,RAC2,RALA,RALB,RAP1B,RRAS,RRAS2
Ceramide Signaling	3,66E00	2,13E-01	-2,309	CYCS,HRAS,MAP2K1,MAP2K4,PPP2R2A,PPP2R5B,PPP2R5E,PTPA,RALA,RALB,RAP1B,RRAS,RRAS2
Xenobiotic Metabolism AHR Signaling Pathway	3,64E00	2,81E-01	-1,000	GSTM2,GSTM3,GSTM5,GSTO1,HSP90AA1,HSP90AB1,HSP90B1,MGST3,PTGES3
Production of Nitric Oxide and Reactive Oxygen Species in Macrophages	3,62E00	1,79E-01	-1,941	APOE,Cdc42,MAP2K1,MAP2K4,PPP1CB,PPP2R2A,PPP2R5B,PPP2R5E,PRKCA,PRKCG,PTPA,RAC1,RAC2,RAP1B,RHOA,RHOB,RHOQ
Semaphorin Neuronal Repulsive Signaling Pathway	3,62E00	1,79E-01	0,243	BCAN,CDK5,CRMP1,DPYSL4,DPYSL5,GSK3B,MAP2K1,MAP2K4,NCAN,PAK1,PPP1CB,PRKACB,PRKAR2B,RAC1,RHOA,RRAS,VCAN
Cardiac β-adrenergic Signaling	3,61E00	1,68E-01	0,000	ATP2A2,CACNG8,GNA13,GNAO1,GNAQ,GNB1,GNB2,GNG12,GNG2,GNG7,PPP1CB,Ppp1cc,PPP2R2A,PPP2R5B,PPP2R5E,PRKACB,PRKAR2B,PTPA,SLC8A1
Role Of Osteoclasts In Rheumatoid Arthritis Signaling Pathway	3,6E00	1,56E-01	-3,411	ATF4,Calm1 (includes others),Cdc42,CTNNA1,GSK3B,GSN,HRAS,MAP2K1,MAP2K4,PPP3CA,PPP3CB,PPP3R1,RAC1,RAC2,RALA,RALB,RAP1B,RHOA,RHOB,RHOQ,RRAS,RRAS2
CCR5 Signaling in Macrophages	3,59E00	2,1E-01	-2,000	CACNG8,Calm1 (includes others),GNA13,GNAO1,GNAQ,GNB1,GNB2,GNG12,GNG2,GNG7,MAP2K4,PRKCA,PRKCG
CDC42 Signaling	3,59E00	2,1E-01	-3,051	ACTR2,ACTR3,ARPC1A,ARPC2,ARPC3,ARPC4,ARPC5,BAIAP2,GSK3B,MAP2K4,PAK1,PPP1CB,RALA
Oxytocin In Brain Signaling Pathway	3,56E00	1,67E-01	-3,900	ATF4,CACNG8,Calm1 (includes others),GNAO1,GNAQ,GNB1,GNB2,GNG12,GNG2,GNG7,HRAS,MAP2K1,PRKCA,PRKCG,RALA,RALB,RAP1B,RRAS,RRAS2
Androgen Signaling	3,45E00	1,73E-01	-1,134	CACNG8,Calm1 (includes others),CALR,GNA13,GNAO1,GNAQ,GNB1,GNB2,GNG12,GNG2,GNG7,H3-3A/H3-3B,HSP90AA1,PRKACB,PRKAR2B,PRKCA,PRKCG
Protein Ubiquitination Pathway	3,29E00	1,43E-01	#NUM!	DNAJC5,HSP90AA1,HSP90AB1,HSP90B1,HSPA12A,HSPA5,HSPA9,HSPD1,HSPE1,HSPH1,PSMA1,PSMA7,PSMB4,PSMC1,PSMD2,PSMD9,RPS27A,SKP1,Ubb,UBC,UBE2D2,UBE2D3,UBE2N,UCHL1
Molecular Mechanisms of Cancer	3,28E00	1,27E-01	#NUM!	CAMK2A,Cdc42,CDK5,CTNNA1,CYCS,GNA13,GNAO1,GNAQ,GNB1,GNB2,GNG12,GNG2,GNG7,GSK3B,HRAS,MAP2K1,MAP2K4,PAK1,PRKACB,PRKAR2B,PRKCA,PRKCG,RAC1,RAC2,RALA,RALB,RAP1B,RHOA,RHOB,RHOQ,RRAS,RRAS2
Fc Epsilon RI Signaling	3,23E00	2,03E-01	-3,464	HRAS,MAP2K1,MAP2K4,PRKCA,PRKCG,RAC1,RAC2,RALA,RALB,RAP1B,RRAS,RRAS2
Apoptosis Signaling	3,23E00	2,03E-01	2,111	CYC1,CYCS,HRAS,MAP2K1,MAP2K4,PRKCA,RALA,RALB,RAP1B,RRAS,RRAS2,SPTAN1
HMGB1 Signaling	3,21E00	1,84E-01	-3,464	Cdc42,HRAS,MAP2K1,MAP2K4,RAC1,RAC2,RALA,RALB,RAP1B,RHOA,RHOB,RHOQ,RRAS,RRAS2
Endocannabinoid Neuronal Synapse Pathway	3,19E00	1,7E-01	-1,604	CACNG8,GNAO1,GNAQ,GNB1,GNB2,GNG12,GNG2,GNG7,GRIA1,GRIA2,PDIA3,PPP3CA,PPP3CB,PPP3R1,PRKACB,PRKAR2B
Phenylalanine Degradation IV (Mammalian, via Side Chain)	3,17E00	5,71E-01	-2,000	GOT1,GOT2,MAOA,MAOB
Oncostatin M Signaling	3,17E00	3,04E-01	-2,646	HRAS,MAP2K1,RALA,RALB,RAP1B,RRAS,RRAS2
Gluconeogenesis I	3,16E00	3,53E-01	-1,633	ALDOA,ENO2,GPI,MDH2,PGAM1,PGK1
Dopamine Receptor Signaling	3,15E00	2,12E-01	#NUM!	MAOA,MAOB,PPP1CB,Ppp1cc,PPP2R2A,PPP2R5B,PPP2R5E,PRKACB,PRKAR2B,PTPA,QDPR
Thrombopoietin Signaling	3,13E00	2,43E-01	-3,000	HRAS,MAP2K1,PRKCA,PRKCG,RALA,RALB,RAP1B,RRAS,RRAS2
Neuregulin Signaling	3,09E00	1,79E-01	-3,317	CDK5,DLG4,HRAS,HSP90AA1,HSP90AB1,HSP90B1,MAP2K1,PRKCA,PRKCG,RALA,RALB,RAP1B,RRAS,RRAS2
PKCθ Signaling in T Lymphocytes	3,09E00	1,79E-01	-3,606	CACNG8,CAMK2A,HRAS,MAP2K4,PPP3CA,PPP3CB,PPP3R1,RAC1,RAC2,RALA,RALB,RAP1B,RRAS,RRAS2
Insulin Receptor Signaling	3,09E00	1,79E-01	-2,138	GSK3B,HRAS,MAP2K1,PPP1CB,Ppp1cc,PRKACB,PRKAR2B,RALA,RALB,RAP1B,RHOQ,RRAS,RRAS2,VAMP2
ERBB Signaling	3,09E00	1,97E-01	-2,887	GSK3B,HRAS,MAP2K1,MAP2K4,PAK1,PRKCA,PRKCG,RALA,RALB,RAP1B,RRAS,RRAS2
Glioblastoma Multiforme Signaling	3,08E00	1,72E-01	-3,051	Cdc42,GSK3B,HRAS,MAP2K1,PDIA3,RAC1,RAC2,RALA,RALB,RAP1B,RHOA,RHOB,RHOQ,RRAS,RRAS2
MSP-RON Signaling In Cancer Cells Pathway	3,08E00	1,72E-01	-2,840	ATF4,GSK3B,HRAS,MAP2K1,RALA,RALB,RAP1B,RRAS,RRAS2,YWHAB,YWHAE,YWHAG,YWHAH,YWHAQ,YWHAZ
Endometrial Cancer Signaling	3,04E00	2,37E-01	-2,121	CTNNA1,GSK3B,HRAS,MAP2K1,RALA,RALB,RAP1B,RRAS,RRAS2
Sumoylation Pathway	3,02E00	1,94E-01	0,707	ARHGDIA,Cdc42,MAP2K4,RAC1,RAC2,RAN,RHOA,RHOB,RHOQ,SNCA,SUMO2,SUMO3
SPINK1 General Cancer Pathway	3,02E00	2,58E-01	-2,121	HRAS,MAP2K1,PRSS2,RALA,RALB,RAP1B,RRAS,RRAS2
PPARα/RXRα Activation	3,02E00	1,55E-01	1,500	GNAQ,GOT2,GPD1,HRAS,HSP90AA1,HSP90AB1,HSP90B1,MAP2K1,MAP2K4,PDIA3,PRKACB,PRKAR2B,PRKCA,RALA,RALB,RAP1B,RRAS,RRAS2
Acute Myeloid Leukemia Signaling	3,01E00	2,04E-01	-3,000	HRAS,IDH2,IDH3B,KIT,MAP2K1,MAP2K4,RALA,RALB,RAP1B,RRAS,RRAS2
Calcium-induced T Lymphocyte Apoptosis	2,93E00	2,8E-01	-2,646	ATP2A2,Calm1 (includes others),PPP3CA,PPP3CB,PPP3R1,PRKCA,PRKCG
Aspartate Degradation II	2,9E00	7,5E-01	#NUM!	GOT1,GOT2,MDH2
Noradrenaline and Adrenaline Degradation	2,9E00	3,85E-01	-2,236	ADH4,ADH5,AKR1A1,MAOA,MAOB
Apelin Muscle Signaling Pathway	2,83E00	2,42E-01	#NUM!	GNA13,GNAO1,GNAQ,GNB1,GNB2,GNG12,GNG2,GNG7
VEGF Signaling	2,8E00	1,93E-01	-2,530	ACTB,ACTG1,HRAS,MAP2K1,PRKCA,RALA,RALB,RAP1B,RRAS,RRAS2,YWHAE
Chronic Myeloid Leukemia Signaling	2,8E00	1,39E-01	-3,273	Calm1 (includes others),GSK3B,HRAS,HSP90AA1,HSP90AB1,HSP90B1,MAP2K1,PCBP2,PDIA3,PPP3CA,PPP3CB,PPP3R1,RAC1,RAC2,RALA,RALB,RAN,RAP1B,RRAS,RRAS2,SET
Coronavirus Replication Pathway	2,75E00	0.3	-2,449	GSK3B,TUBA4A,TUBB,TUBB2A,TUBB2B,TUBB4A
Glioma Signaling	2,72E00	1,65E-01	-3,464	Calm1 (includes others),CAMK1D,CAMK2A,HRAS,IDH2,IDH3B,MAP2K1,PRKCA,PRKCG,RALA,RALB,RAP1B,RRAS,RRAS2
ERBB4 Signaling	2,71E00	2,14E-01	-3,000	HRAS,MAP2K1,PRKCA,PRKCG,RALA,RALB,RAP1B,RRAS,RRAS2
Melanocyte Development and Pigmentation Signaling	2,68E00	1,86E-01	-2,714	ATF4,HRAS,KIT,MAP2K1,PRKACB,PRKAR2B,RALA,RALB,RAP1B,RRAS,RRAS2
Lipid Antigen Presentation by CD1	2,67E00	4,44E-01	#NUM!	AP2M1,CALR,PDIA3,PSAP
Paxillin Signaling	2,66E00	1,76E-01	-3,464	ACTB,ACTG1,ARF1,HRAS,MAP2K4,PAK1,RAC1,RALA,RALB,RAP1B,RRAS,RRAS2
Erythropoietin Signaling Pathway	2,66E00	1,69E-01	-2,496	GSK3B,HRAS,MACROH2A2,MAP2K1,PRKCA,PRKCG,RAC1,RAC2,RALA,RALB,RAP1B,RRAS,RRAS2
Immunogenic Cell Death Signaling Pathway	2,65E00	2,29E-01	-0,707	ATF4,CALR,HSP90AA1,HSP90AB1,HSP90B1,HSPA5,HSPA9,PDIA3
Cell Cycle: G2/M DNA Damage Checkpoint Regulation	2,62E00	2,5E-01	-1,000	SKP1,YWHAB,YWHAE,YWHAG,YWHAH,YWHAQ,YWHAZ
Iron homeostasis signaling pathway	2,6E00	1,74E-01	#NUM!	ATP6V0D1,ATP6V1A,ATP6V1B2,ATP6V1C1,ATP6V1D,ATP6V1E2,ATP6V1F,ATP6V1G1,ATP6V1G2,HSPA9,SKP1,TF
T Cell Receptor Signaling	2,57E00	1,59E-01	-3,051	Calm1 (includes others),GSK3B,HRAS,MAP2K1,MAP2K4,PPP3CA,PPP3CB,PPP3R1,RAC1,RALA,RALB,RAP1B,RRAS,RRAS2
GDNF Family Ligand-Receptor Interactions	2,57E00	2,05E-01	-3,000	HRAS,MAP2K1,MAP2K4,RAC1,RALA,RALB,RAP1B,RRAS,RRAS2
IL-17 Signaling	2,5E00	1,69E-01	-1,732	GSK3B,HRAS,HSP90AA1,HSP90AB1,HSP90B1,MAP2K4,RALA,RALB,RAP1B,RRAS,RRAS2,SRSF1
VEGF Family Ligand-Receptor Interactions	2,5E00	0.2	-3,000	HRAS,MAP2K1,PRKCA,PRKCG,RALA,RALB,RAP1B,RRAS,RRAS2
G Protein Signaling Mediated by Tubby	2,49E00	2,16E-01	-2,828	GNA13,GNAO1,GNAQ,GNB1,GNB2,GNG12,GNG2,GNG7
Methylglyoxal Degradation III	2,47E00	0.4	#NUM!	ADH4,AKR1A1,AKR1B1,CBR1
Parkinson's Signaling	2,47E00	0.4	#NUM!	CYCS,PARK7,SNCA,UCHL1
Systemic Lupus Erythematosus In B Cell Signaling Pathway	2,45E00	1,45E-01	-3,500	Calm1 (includes others),GSK3B,HRAS,MAP2K1,PPP3CA,PPP3CB,PPP3R1,PRKCA,PRKCG,RAC1,RAC2,RALA,RALB,RAP1B,RRAS,RRAS2
Necroptosis Signaling Pathway	2,45E00	1,67E-01	-3,464	CAMK2A,FKBP1A,GLUD1,PPID,PPP3CA,PPP3CB,PPP3R1,SLC25A4,UBC,VDAC1,VDAC2,VDAC3
ILK Signaling	2,42E00	1,49E-01	-1,265	ACTB,ACTG1,ATF4,Cdc42,GSK3B,MAP2K4,PPP2R2A,PPP2R5B,PPP2R5E,PTPA,RAC1,RAC2,RHOA,RHOB,RHOQ
ERB2-ERBB3 Signaling	2,42E00	2,11E-01	-2,121	GSK3B,HRAS,MAP2K1,RALA,RALB,RAP1B,RRAS,RRAS2
Calcium Signaling	2,41E00	1,4E-01	-2,500	ATF4,ATP2A2,ATP2B1,CACNG8,Calm1 (includes others),CALR,CAMK1D,CAMK2A,GRIA1,GRIA2,PPP3CA,PPP3CB,PPP3R1,PRKACB,PRKAR2B,RAP1B,SLC8A1
UVA-Induced MAPK Signaling	2,4E00	1,82E-01	-2,828	CYCS,HRAS,MAP2K4,PDIA3,PRKCA,RALA,RALB,RAP1B,RRAS,RRAS2
Gαs Signaling	2,36E00	1,57E-01	-1,414	ADD1,ATF4,GNA13,GNAO1,GNAQ,GNB1,GNB2,GNG12,GNG2,GNG7,MAP2K1,PRKACB,PRKAR2B
Prostate Cancer Signaling	2,35E00	1,62E-01	#NUM!	ATF4,GSK3B,HRAS,HSP90AA1,HSP90AB1,HSP90B1,MAP2K1,RALA,RALB,RAP1B,RRAS,RRAS2
NUR77 Signaling in T Lymphocytes	2,34E00	2,05E-01	-2,121	Calm1 (includes others),CYCS,MAP2K1,PPP3CA,PPP3CB,PPP3R1,PRKCA,PRKCG
L-cysteine Degradation I	2,32E00	1	#NUM!	GOT1,GOT2
Glutamate Degradation II	2,32E00	1	#NUM!	GOT1,GOT2
Aspartate Biosynthesis	2,32E00	1	#NUM!	GOT1,GOT2
Mechanisms of Viral Exit from Host Cells	2,31E00	2,5E-01	#NUM!	ACTB,ACTG1,PRKCA,PRKCG,SH3GL2,VPS4A
Aldosterone Signaling in Epithelial Cells	2,3E00	1,49E-01	-2,000	DNAJC5,HSP90AA1,HSP90AB1,HSP90B1,HSPA12A,HSPA5,HSPA9,HSPD1,HSPE1,HSPH1,MAP2K1,PDIA3,PRKCA,PRKCG
Regulation of eIF4 and p70S6K Signaling	2,3E00	1,44E-01	-1,897	FAU,HRAS,MAP2K1,PPP2R2A,PPP2R5B,PPP2R5E,PTPA,RALA,RALB,RAP1B,RPS18,RPS27A,RPSA,RRAS,RRAS2
IL-1 Signaling	2,28E00	1,67E-01	#NUM!	GNA13,GNAO1,GNAQ,GNB1,GNB2,GNG12,GNG2,GNG7,MAP2K4,PRKACB,PRKAR2B
BMP signaling pathway	2,28E00	1,75E-01	-3,162	HRAS,MAP2K1,MAP2K4,PRKACB,PRKAR2B,RALA,RALB,RAP1B,RRAS,RRAS2
PFKFB4 Signaling Pathway	2,27E00	2,19E-01	-1,134	ATF4,GPI,MAP2K1,MAP2K4,PFKM,PRKACB,PRKAR2B
Natural Killer Cell Signaling	2,25E00	1,58E-01	-2,887	HRAS,HSPA5,HSPA9,MAP2K1,PAK1,RAC1,RAC2,RALA,RALB,RAP1B,RRAS,RRAS2
Role of MAPK Signaling in the Pathogenesis of Influenza	2,24E00	1,84E-01	#NUM!	HRAS,MAP2K1,MAP2K4,PRKCA,RALA,RALB,RAP1B,RRAS,RRAS2
PDGF Signaling	2,24E00	1,84E-01	-3,000	HRAS,MAP2K1,MAP2K4,PRKCA,RALA,RALB,RAP1B,RRAS,RRAS2
MicroRNA Biogenesis Signaling Pathway	2,18E00	1,4E-01	-3,357	Fus,HNRNPA2B1,HRAS,HSP90AA1,HSP90AB1,HSP90B1,PTGES3,RALA,RALB,RAN,RAP1B,RRAS,RRAS2,SRSF1,SRSF3
Autophagy	2,14E00	1,29E-01	-2,828	ARL8B,ATF4,Calm1 (includes others),GSK3B,MAP2K1,MAP2K4,PPP2R2A,PPP2R5B,PPP2R5E,PPP3CA,PPP3CB,PPP3R1,PRKACB,PRKAR2B,PTPA,RAB7A,RALA,RALB
Endoplasmic Reticulum Stress Pathway	2,14E00	3,33E-01	-1,000	ATF4,CALR,HSP90B1,HSPA5
Role of Tissue Factor in Cancer	2,14E00	1,59E-01	#NUM!	GNA13,GNAQ,HRAS,PAK1,PRKCA,RAC1,RALA,RALB,RAP1B,RRAS,RRAS2
CNTF Signaling	2,12E00	2,06E-01	-2,646	HRAS,MAP2K1,RALA,RALB,RAP1B,RRAS,RRAS2
Mitotic Roles of Polo-Like Kinase	2,12E00	2,06E-01	#NUM!	HSP90AA1,HSP90AB1,HSP90B1,PPP2R2A,PPP2R5B,PPP2R5E,PTPA
eNOS Signaling	2,11E00	1,52E-01	-2,121	AQP4,Calm1 (includes others),GNAQ,HSP90AA1,HSP90AB1,HSP90B1,HSPA5,HSPA9,PRKACB,PRKAR2B,PRKCA,PRKCG
Serotonin Degradation	2,09E00	2,63E-01	-2,236	ADH4,ADH5,AKR1A1,MAOA,MAOB
NGF Signaling	2,09E00	1,57E-01	-2,714	ATF4,HRAS,MAP2K1,MAP2K4,RAC1,RALA,RALB,RAP1B,RHOA,RRAS,RRAS2
Sperm Motility	2,06E00	1,3E-01	-2,449	Calm1 (includes others),GNA13,GNAO1,GNAQ,GNB1,GNB2,GNG12,GNG2,GNG7,KIT,MAP2K1,MAP2K4,PDIA3,PRKACB,PRKAR2B,PRKCA,PRKCG
Melanoma Signaling	2,05E00	0.2	-2,646	HRAS,MAP2K1,RALA,RALB,RAP1B,RRAS,RRAS2
Myelination Signaling Pathway	2,04E00	1,17E-01	-3,962	ATF4,Calm1 (includes others),CNP,FKBP1A,GSK3B,HRAS,MAG,MAP2K1,NDRG1,PLP1,PPP3CA,PPP3CB,PPP3R1,PRKACB,PRKAR2B,RAC1,RALA,RALB,RAP1B,RHOA,RRAS,RRAS2,SLC16A1
Hepatic Fibrosis Signaling Pathway	2,03E00	1,13E-01	-3,800	ATF4,CACNG8,Calm1 (includes others),Cdc42,GSK3B,HRAS,MAP2K1,MAP2K4,PRKACB,PRKAR2B,PRKCA,PRKCG,RAC1,RAC2,RALA,RALB,RAP1B,RHOA,RHOB,RHOQ,RRAS,RRAS2,SDHA,SDHB,SOD2,TF
HGF Signaling	2,03E00	1,48E-01	-3,464	HRAS,MAP2K1,MAP2K4,PAK1,PRKCA,PRKCG,RAC1,RALA,RALB,RAP1B,RRAS,RRAS2
Prolactin Signaling	2,01E00	1,7E-01	-3,000	HRAS,MAP2K1,PRKCA,PRKCG,RALA,RALB,RAP1B,RRAS,RRAS2
PEDF Signaling	2,01E00	1,7E-01	-2,333	HRAS,RAC1,RALA,RALB,RAP1B,RHOA,RRAS,RRAS2,SOD2
Neurotrophin/TRK Signaling	2,01E00	1,7E-01	-2,333	ATF4,HRAS,MAP2K1,MAP2K4,RALA,RALB,RAP1B,RRAS,RRAS2
WNT/Ca+ pathway	1,96E00	2,14E-01	-1,633	ATF4,CAMK2A,GSK3B,PDIA3,PPP3CA,PRKCA
FLT3 Signaling in Hematopoietic Progenitor Cells	1,96E00	1,78E-01	-2,121	ATF4,HRAS,MAP2K1,RALA,RALB,RAP1B,RRAS,RRAS2
JAK/STAT Signaling	1,96E00	1,78E-01	-2,828	GNAQ,HRAS,MAP2K1,RALA,RALB,RAP1B,RRAS,RRAS2
Cardiac Hypertrophy Signaling (Enhanced)	1,91E00	1,07E-01	-4,707	ATP2A2,CACNG8,Calm1 (includes others),CAMK2A,GNA13,GNAQ,GNB1,GNB2,GNG12,GNG2,GNG7,GSK3B,HRAS,MAP2K1,MAP2K4,PDIA3,PPP3CA,PPP3CB,PPP3R1,PRKACB,PRKAR2B,PRKCA,PRKCG,RALA,RALB,RAP1B,RHOA,RRAS,RRAS2
Nitric Oxide Signaling in the Cardiovascular System	1,91E00	1,49E-01	-1,897	ATP2A2,CACNG8,Calm1 (includes others),HSP90AA1,HSP90AB1,HSP90B1,MAP2K1,PRKACB,PRKAR2B,PRKCA,PRKCG
T Cell Exhaustion Signaling Pathway	1,91E00	1,49E-01	#NUM!	HRAS,MAP2K4,PPP2R2A,PPP2R5B,PPP2R5E,PTPA,RALA,RALB,RAP1B,RRAS,RRAS2
HER-2 Signaling in Breast Cancer	1,88E00	1,24E-01	-2,668	ARF1,ARF3,ARF4,COX4I1,COX5A,Cox6c,GSK3B,HRAS,KPNB1,MAP2K1,PRKCA,PRKCG,RALA,RALB,RAP1B,RRAS,RRAS2
Arginine Biosynthesis IV	1,86E00	6,67E-01	#NUM!	GLUD1,OAT
PRPP Biosynthesis I	1,86E00	6,67E-01	#NUM!	PRPS1,Prps1l3
Eumelanin Biosynthesis	1,86E00	6,67E-01	#NUM!	DDT,MIF
Melatonin Degradation II	1,86E00	6,67E-01	#NUM!	MAOA,MAOB
Calcium Transport I	1,85E00	3,75E-01	#NUM!	ANXA5,ATP2A2,ATP2B1
Neuropathic Pain Signaling In Dorsal Horn Neurons	1,84E00	1,52E-01	-2,530	CAMK1D,CAMK2A,GRIA1,GRIA2,GRM3,PDIA3,PRKACB,PRKAR2B,PRKCA,PRKCG
PPAR Signaling	1,79E00	1,49E-01	2,530	HRAS,HSP90AA1,HSP90AB1,HSP90B1,MAP2K1,RALA,RALB,RAP1B,RRAS,RRAS2
GPCR-Mediated Nutrient Sensing in Enteroendocrine Cells	1,79E00	1,49E-01	-2,530	CACNG8,GNAQ,GNG12,GNG2,GNG7,PDIA3,PRKACB,PRKAR2B,PRKCA,PRKCG
FcγRIIB Signaling in B Lymphocytes	1,79E00	1,67E-01	-2,646	CACNG8,HRAS,MAP2K4,RALA,RALB,RAP1B,RRAS,RRAS2
IL-2 Signaling	1,79E00	1,79E-01	-2,646	HRAS,MAP2K1,RALA,RALB,RAP1B,RRAS,RRAS2
Human Embryonic Stem Cell Pluripotency	1,78E00	1,3E-01	-2,673	GSK3B,HRAS,HSP90AA1,HSP90AB1,HSP90B1,MAP2K1,MAP2K4,PRKCA,PRKCG,RALA,RALB,RAP1B,RRAS,RRAS2
Netrin Signaling	1,74E00	1,63E-01	-2,121	CACNG8,PPP3CA,PPP3CB,PPP3R1,PRKACB,PRKAR2B,RAC1,RAC2
Insulin Secretion Signaling Pathway	1,74E00	1,16E-01	-3,638	ATF4,CACNG8,CAMK2A,CPE,DLAT,GNAQ,NAPA,NAPB,NSF,PDIA3,PRKACB,PRKAR2B,PRKCA,PRKCG,RAP1B,SNAP25,STX1A,VAMP2,VAMP3
Leukocyte Extravasation Signaling	1,72E00	1,35E-01	-2,714	ACTB,ACTG1,CLDN11,CTNNA1,MAP2K4,MSN,PRKCA,PRKCG,RAC1,RAC2,RAP1B,RHOA
BAG2 Signaling Pathway	1,72E00	1,53E-01	#NUM!	HSP90AA1,HSPA5,HSPA9,PSMA1,PSMA7,PSMB4,PSMC1,PSMD2,PSMD9
PAK Signaling	1,71E00	1,45E-01	-3,162	HRAS,MAP2K1,MAP2K4,PAK1,RAC1,RALA,RALB,RAP1B,RRAS,RRAS2
Apelin Adipocyte Signaling Pathway	1,69E00	1,6E-01	-0,816	GPX4,GSTM2,MGST3,PRKACB,PRKAR2B,RAC1,RAC2,SOD1
Senescence Pathway	1,69E00	1,14E-01	-3,300	CACNG8,Calm1 (includes others),DLAT,HRAS,MAP2K1,MAP2K4,PPP2R2A,PPP2R5B,PPP2R5E,PPP3CA,PPP3CB,PPP3R1,PTPA,RALA,RALB,RAP1B,RRAS,RRAS2,SOD2
Role of JAK1 and JAK3 in γc Cytokine Signaling	1,68E00	1,88E-01	#NUM!	HRAS,RALA,RALB,RAP1B,RRAS,RRAS2
PCP (Planar Cell Polarity) Pathway	1,66E00	2,08E-01	-2,236	MAP2K4,PFN1,PFN2,RAC1,RHOA
NF-κB Activation by Viruses	1,64E00	1,57E-01	-2,828	HRAS,PRKCA,PRKCG,RALA,RALB,RAP1B,RRAS,RRAS2
Amyotrophic Lateral Sclerosis Signaling	1,64E00	1,36E-01	-0,333	CACNG8,CYCS,GRIA1,GRIA2,NEFL,PAK1,PPP3CA,RAB5A,RAB5C,RAC1,SOD1
Gα12/13 Signaling	1,63E00	1,41E-01	-3,162	GNA13,HRAS,MAP2K1,MAP2K4,RALA,RALB,RAP1B,RHOA,RRAS,RRAS2
STAT3 Pathway	1,63E00	1,41E-01	-2,530	HRAS,MAP2K1,MAP2K4,NDUFA13,RAC1,RALA,RALB,RAP1B,RRAS,RRAS2
Adrenomedullin signaling pathway	1,63E00	1,24E-01	-3,207	Calm1 (includes others),GNAQ,GSK3B,HRAS,MAP2K1,MAP2K4,PDIA3,PRKACB,PRKAR2B,RALA,RALB,RAP1B,RRAS,RRAS2
D-myo-inositol (1,4,5,6)-Tetrakisphosphate Biosynthesis	1,62E00	1,3E-01	-1,633	ATP1A1,ATP1A2,PPP1CB,Ppp1cc,PPP2R2A,PPP2R5B,PPP2R5E,PPP3CA,PPP3CB,PPP3R1,PTPA,SET
D-myo-inositol (3,4,5,6)-tetrakisphosphate Biosynthesis	1,62E00	1,3E-01	-1,633	ATP1A1,ATP1A2,PPP1CB,Ppp1cc,PPP2R2A,PPP2R5B,PPP2R5E,PPP3CA,PPP3CB,PPP3R1,PTPA,SET
Thioredoxin Pathway	1,58E00	0.5	#NUM!	TXN,TXNRD1
IL-15 Signaling	1,57E00	1,63E-01	-2,646	HRAS,MAP2K1,RALA,RALB,RAP1B,RRAS,RRAS2
Angiopoietin Signaling	1,57E00	1,63E-01	-2,646	HRAS,PAK1,RALA,RALB,RAP1B,RRAS,RRAS2
Ethanol Degradation II	1,56E00	0.3	#NUM!	ADH4,ADH5,AKR1A1
Vitamin-C Transport	1,56E00	0.3	#NUM!	GSTO1,TXN,TXNRD1
Aryl Hydrocarbon Receptor Signaling	1,55E00	1,37E-01	0,447	GSTM2,GSTM3,GSTM5,GSTO1,HSP90AA1,HSP90AB1,HSP90B1,MGST3,NEDD8,PTGES3
Cancer Drug Resistance By Drug Efflux	1,52E00	1,59E-01	-2,646	HRAS,MAP2K1,RALA,RALB,RAP1B,RRAS,RRAS2
Relaxin Signaling	1,52E00	1,26E-01	-2,646	GNA13,GNAO1,GNAQ,GNB1,GNB2,GNG12,GNG2,GNG7,MAP2K1,PRKACB,PRKAR2B,RAP1B
Role of NANOG in Mammalian Embryonic Stem Cell Pluripotency	1,51E00	1,48E-01	-2,121	GSK3B,HRAS,MAP2K1,RALA,RALB,RAP1B,RRAS,RRAS2
Unfolded protein response	1,51E00	1,48E-01	-0,447	ATF4,CALR,DNAJC5,HSP90B1,HSPA5,HSPA9,HSPH1,VCP
Kinetochore Metaphase Signaling Pathway	1,47E00	1,56E-01	-0,816	ENSA,H2AZ1,H2AZ2,PPP1CB,Ppp1cc,PPP2R5B,PPP2R5E
Thyroid Cancer Signaling	1,47E00	1,45E-01	-2,121	GSK3B,HRAS,MAP2K1,RALA,RALB,RAP1B,RRAS,RRAS2
Mouse Embryonic Stem Cell Pluripotency	1,47E00	1,45E-01	-2,121	GSK3B,HRAS,MAP2K1,RALA,RALB,RAP1B,RRAS,RRAS2
LPS/IL-1 Mediated Inhibition of RXR Function	1,46E00	1,24E-01	#NUM!	ACSBG1,APOE,FABP5,FABP7,GSTM2,GSTM3,GSTM5,GSTO1,MAOA,MAOB,MAP2K4,MGST3
Corticotropin Releasing Hormone Signaling	1,46E00	1,24E-01	-2,530	ARPC5,ATF4,CACNG8,Calm1 (includes others),GNAO1,GNAQ,MAP2K1,PRKACB,PRKAR2B,PRKCA,PRKCG,RAP1B
RAN Signaling	1,45E00	2,73E-01	#NUM!	KPNB1,RAN,RANBP1
Tryptophan Degradation X (Mammalian, via Tryptamine)	1,45E00	2,73E-01	#NUM!	AKR1A1,MAOA,MAOB
Neuroprotective Role of THOP1 in Alzheimer's Disease	1,43E00	1,52E-01	0,816	APP,PDYN,PRKACB,PRKAR2B,PRSS2,TPP1,YWHAE
D-myo-inositol-5-phosphate Metabolism	1,43E00	1,22E-01	-1,633	ATP1A1,ATP1A2,PPP1CB,Ppp1cc,PPP2R2A,PPP2R5B,PPP2R5E,PPP3CA,PPP3CB,PPP3R1,PTPA,SET
3-phosphoinositide Degradation	1,43E00	1,22E-01	-1,633	ATP1A1,ATP1A2,PPP1CB,Ppp1cc,PPP2R2A,PPP2R5B,PPP2R5E,PPP3CA,PPP3CB,PPP3R1,PTPA,SET
Sphingosine-1-phosphate Signaling	1,4E00	1,34E-01	-2,646	Cdc42,GNA13,GNAQ,PDIA3,RAC1,RAC2,RHOA,RHOB,RHOQ
Superoxide Radicals Degradation	1,38E00	0.4	#NUM!	SOD1,SOD2
Role of PKR in Interferon Induction and Antiviral Response	1,35E00	1,38E-01	0,378	CYC1,CYCS,HSP90AA1,HSP90AB1,HSP90B1,HSPA5,HSPA9,MAP2K4
TGF-β Signaling	1,35E00	1,38E-01	-2,828	HRAS,MAP2K1,MAP2K4,RALA,RALB,RAP1B,RRAS,RRAS2
Endothelin-1 Signaling	1,34E00	1,19E-01	-3,464	GNA13,GNAO1,GNAQ,HRAS,PDIA3,PRKCA,PRKCG,RALA,RALB,RAP1B,RRAS,RRAS2
Ovarian Cancer Signaling	1,34E00	1,22E-01	-2,530	GJA1,GSK3B,HRAS,MAP2K1,PRKACB,PRKAR2B,RALA,RALB,RAP1B,RRAS,RRAS2
RANK Signaling in Osteoclasts	1,34E00	1,46E-01	-2,646	Calm1 (includes others),GSN,MAP2K1,MAP2K4,PPP3CA,PPP3CB,PPP3R1
Cell Cycle Regulation by BTG Family Proteins	1,28E00	1,9E-01	#NUM!	PPP2R2A,PPP2R5B,PPP2R5E,PTPA
Non-Small Cell Lung Cancer Signaling	1,27E00	1,33E-01	-2,828	HRAS,MAP2K1,PRKCA,RALA,RALB,RAP1B,RRAS,RRAS2
Acute Phase Response Signaling	1,26E00	1,18E-01	-2,530	HNRNPK,HRAS,MAP2K1,MAP2K4,RALA,RALB,RAP1B,RRAS,RRAS2,SOD2,TF
Hereditary Breast Cancer Signaling	1,25E00	1,22E-01	#NUM!	ACTB,HRAS,RALA,RALB,RAP1B,RPS27A,RRAS,RRAS2,Ubb,UBC
Glutathione Redox Reactions I	1,25E00	2,31E-01	#NUM!	GPX4,GSTM2,MGST3
WNT/β-catenin Signaling	1,23E00	1,17E-01	-0,378	GJA1,GNAO1,GNAQ,GSK3B,PPP2R2A,PPP2R5B,PPP2R5E,PTPA,RPS27A,Ubb,UBC
UVB-Induced MAPK Signaling	1,23E00	1,61E-01	-2,000	H3-3A/H3-3B,MAP2K1,MAP2K4,PRKCA,PRKCG
Hypoxia Signaling in the Cardiovascular System	1,22E00	1,37E-01	#NUM!	ATF4,HSP90AA1,HSP90AB1,HSP90B1,UBE2D2,UBE2D3,UBE2N
MSP-RON Signaling In Macrophages Pathway	1,22E00	1,37E-01	-1,890	ATF4,HRAS,RALA,RALB,RAP1B,RRAS,RRAS2
NOD1/2 Signaling Pathway	1,2E00	1,29E-01	-0,707	HSP90AA1,HSP90AB1,HSP90B1,HSPA5,HSPA9,MAP2K1,MAP2K4,RAC1
Superpathway of Inositol Phosphate Compounds	1,2E00	1,1E-01	-1,890	ATP1A1,ATP1A2,ITPKA,PPP1CB,Ppp1cc,PPP2R2A,PPP2R5B,PPP2R5E,PPP3CA,PPP3CB,PPP3R1,PTPA,SET
3-phosphoinositide Biosynthesis	1,18E00	1,12E-01	-1,633	ATP1A1,ATP1A2,PPP1CB,Ppp1cc,PPP2R2A,PPP2R5B,PPP2R5E,PPP3CA,PPP3CB,PPP3R1,PTPA,SET
G-Protein Coupled Receptor Signaling	1,18E00	9,14E-02	-4,849	ATF4,Calm1 (includes others),CAMK2A,GNA13,GNAO1,GNAQ,GNB1,GNB2,GNG12,GNG2,GNG7,GRM3,GSK3B,HRAS,MAP2K1,MAP2K4,PAK1,PPP3CA,PPP3CB,PPP3R1,PRKACB,PRKAR2B,PRKCA,PRKCG,RAC1,RAC2,RALA,RALB,RAP1B,RRAS,RRAS2
FAT10 Signaling Pathway	1,17E00	1,43E-01	#NUM!	PSMA1,PSMA7,PSMB4,PSMC1,PSMD2,PSMD9
Dilated Cardiomyopathy Signaling Pathway	1,17E00	1,22E-01	-2,449	ACTB,ACTG1,ATP2A2,CACNG8,CAMK1D,CAMK2A,GSK3B,PRKACB,PRKAR2B
Pyruvate Fermentation to Lactate	1,16E00	1	#NUM!	LDHB
Guanine and Guanosine Salvage I	1,16E00	1	#NUM!	HPRT1
Ascorbate Recycling (Cytosolic)	1,16E00	1	#NUM!	GSTO1
L-cysteine Degradation III	1,16E00	1	#NUM!	GOT1
D-glucuronate Degradation I	1,16E00	1	#NUM!	AKR1A1
Adenine and Adenosine Salvage III	1,16E00	1	#NUM!	HPRT1
Adenine and Adenosine Salvage I	1,16E00	1	#NUM!	APRT
Formaldehyde Oxidation II (Glutathione-dependent)	1,16E00	1	#NUM!	ADH5
Glutamate Biosynthesis II	1,16E00	1	#NUM!	GLUD1
Glutamate Degradation X	1,16E00	1	#NUM!	GLUD1
PTEN Signaling	1,15E00	1,13E-01	2,714	GSK3B,HRAS,MAP2K1,RAC1,RAC2,RALA,RALB,RAP1B,RRAS,RRAS2,YWHAH
Estrogen-Dependent Breast Cancer Signaling	1,15E00	1,32E-01	-1,890	ATF4,HRAS,RALA,RALB,RAP1B,RRAS,RRAS2
Pulmonary Healing Signaling Pathway	1,12E00	1,12E-01	-3,317	HRAS,IDH2,MAP2K4,PRKCA,PRKCG,RAC1,RALA,RALB,RAP1B,RRAS,RRAS2
Acyl-CoA Hydrolysis	1,1E00	2,86E-01	#NUM!	ACOT7,PPT1
Putrescine Degradation III	1,1E00	2,86E-01	#NUM!	MAOA,MAOB
Role of CHK Proteins in Cell Cycle Checkpoint Control	1,1E00	1,67E-01	#NUM!	PPP2R2A,PPP2R5B,PPP2R5E,PTPA
Death Receptor Signaling	1,09E00	1,36E-01	-1,342	ACTB,ACTG1,CYC1,CYCS,MAP2K4,SPTAN1
BEX2 Signaling Pathway	1,08E00	1,27E-01	0,378	GSK3B,MAP2,MAP2K4,PPP2R2A,PPP2R5B,PPP2R5E,PTPA
Tumor Microenvironment Pathway	1,06E00	1,12E-01	-3,162	HRAS,MAP2K1,RAC1,RALA,RALB,RAP1B,RRAS,RRAS2,SLC16A1,SLC1A4
Neurovascular Coupling Signaling Pathway	1,06E00	1,05E-01	-2,496	APP,CACNG8,Calm1 (includes others),GJA1,GNAQ,GRIA1,GRIA2,PPP1CB,PRKACB,PRKAR2B,RHOA,SLC16A1,SLC1A3
Factors Promoting Cardiogenesis in Vertebrates	1,05E00	1,19E-01	-1,414	ATF4,CAMK2A,GSK3B,MAP2K4,PDIA3,PRKCA,PRKCG,RHOA
Sonic Hedgehog Signaling	1,03E00	1,88E-01	#NUM!	GSK3B,PRKACB,PRKAR2B
CREB Signaling in Neurons	1,02E00	0.09	-2,524	ATF4,CACNG8,Calm1 (includes others),CAMK2A,GNA13,GNAO1,GNAQ,GNB1,GNB2,GNG12,GNG2,GNG7,GRIA1,GRIA2,GRM3,HRAS,MAP2K1,PDIA3,PRKACB,PRKAR2B,PRKCA,PRKCG,RALA,RALB,RAP1B,RRAS,RRAS2
Neuroinflammation Signaling Pathway	1,02E00	0.1	0,302	APP,ATF4,GRIA1,GSK3B,MAP2K4,PPP3CA,PPP3CB,PPP3R1,PRKCG,RAC1,RAC2,S100B,SLC1A3,SNCA,SOD2
ICOS-ICOSL Signaling in T Helper Cells	1,02E00	1,3E-01	-2,449	Calm1 (includes others),CAMK2A,PPP3CA,PPP3CB,PPP3R1,RAC1
GP6 Signaling Pathway	1,02E00	1,3E-01	-1,633	Calm1 (includes others),GSK3B,PRKCA,PRKCG,RAC1,RAP1B
Amyloid Processing	1	1,39E-01	#NUM!	APP,CDK5,GSK3B,PRKACB,PRKAR2B
IL-33 Signaling Pathway	9,99E-01	1,13E-01	-1,890	ATF4,H2AZ1,H2AZ2,ICAM5,KIT,MAP2K1,MAP2K4,PRKACB,PRKAR2B
Cellular Effects of Sildenafil (Viagra)	9,62E-01	1,14E-01	#NUM!	ACTB,ACTG1,CACNG8,Calm1 (includes others),PDIA3,PPP1CB,PRKACB,PRKAR2B
Regulation Of The Epithelial Mesenchymal Transition By Growth Factors Pathway	9,61E-01	1,05E-01	-2,111	GSK3B,HRAS,MAP2K1,MAP2K4,RAC1,RALA,RALB,RAP1B,RHOA,RRAS,RRAS2
Regulation of the Epithelial-Mesenchymal Transition Pathway	9,42E-01	1,06E-01	#NUM!	GSK3B,HRAS,MAP2K1,MAP2K4,RALA,RALB,RAP1B,RHOA,RRAS,RRAS2
IL-4 Signaling	9,35E-01	1,13E-01	-2,121	ATF4,HRAS,MAOA,RALA,RALB,RAP1B,RRAS,RRAS2
Cyclins and Cell Cycle Regulation	9,19E-01	1,22E-01	1,000	GSK3B,PPP2R2A,PPP2R5B,PPP2R5E,PTPA,SKP1
Bladder Cancer Signaling	8,96E-01	1,15E-01	-2,646	HRAS,MAP2K1,RALA,RALB,RAP1B,RRAS,RRAS2
Pyridoxal 5'-phosphate Salvage Pathway	8,88E-01	1,28E-01	-1,342	CDK5,MAP2K1,MAP2K4,PAK1,PNPO
IL-6 Signaling	8,84E-01	1,1E-01	-2,828	HRAS,MAP2K1,MAP2K4,RALA,RALB,RAP1B,RRAS,RRAS2
Endocannabinoid Cancer Inhibition Pathway	8,77E-01	1,03E-01	0,000	ATF4,GNA13,GNAO1,GNAQ,GSK3B,MAP2K1,MAP2K4,PRKACB,PRKAR2B,RHOA
Coronavirus Pathogenesis Pathway	8,77E-01	1,03E-01	1,265	ATF4,ATP6V1A,EEF1A1,FAU,KPNB1,MAP2K4,RAB7A,RPS18,RPS27A,RPSA
Arsenate Detoxification I (Glutaredoxin)	8,74E-01	0.5	#NUM!	GSTO1
Creatine-phosphate Biosynthesis	8,74E-01	0.5	#NUM!	CKMT1A/CKMT1B
Glycerol Degradation I	8,74E-01	0.5	#NUM!	GPD1
Glutathione Redox Reactions II	8,74E-01	0.5	#NUM!	PDIA3
Hypusine Biosynthesis	8,74E-01	0.5	#NUM!	EIF5A
Glycerol-3-phosphate Shuttle	8,74E-01	0.5	#NUM!	GPD1
Glycogen Biosynthesis II (from UDP-D-Glucose)	8,74E-01	0.5	#NUM!	GYG1
Arginine Degradation I (Arginase Pathway)	8,74E-01	0.5	#NUM!	OAT
Phenylalanine Degradation I (Aerobic)	8,74E-01	0.5	#NUM!	QDPR
CD27 Signaling in Lymphocytes	8,62E-01	1,38E-01	#NUM!	CYC1,CYCS,MAP2K1,MAP2K4
Stearate Biosynthesis I (Animals)	8,62E-01	1,38E-01	#NUM!	ACOT7,ACSBG1,CBR1,PPT1
ATM Signaling	8,58E-01	1,18E-01	-0,447	ATF4,MAP2K4,PPP2R2A,PPP2R5B,PPP2R5E,PTPA
Dopamine Degradation	8,27E-01	0.2	#NUM!	MAOA,MAOB
Antigen Presentation Pathway	8,27E-01	0.2	#NUM!	CALR,PDIA3
Superpathway of Methionine Degradation	8,04E-01	1,5E-01	#NUM!	AHCYL1,GOT1,GOT2
BER (Base Excision Repair) Pathway	8,04E-01	1,5E-01	#NUM!	ARL6IP5,MAP2K1,MAP2K4
Phototransduction Pathway	8,04E-01	1,5E-01	#NUM!	GNB1,PRKACB,PRKAR2B
Phagosome Formation	7,81E-01	8,54E-02	-4,899	ACTR2,ACTR3,AP1G1,ARPC1A,ARPC2,ARPC3,ARPC4,ARPC5,GRM3,HRAS,MAP2K1,MAP2K4,PAK1,PRKCA,PRKCG,RAC1,RAC2,RALA,RALB,RAP1B,RHOA,RRAS,RRAS2,WASF1
Wound Healing Signaling Pathway	7,77E-01	9,8E-02	-3,162	HRAS,MAP2K1,MAP2K4,PRKCA,RAC1,RALA,RALB,RAP1B,RRAS,RRAS2
Regulation of Cellular Mechanics by Calpain Protease	7,74E-01	1,11E-01	-2,449	HRAS,RALA,RALB,RAP1B,RRAS,RRAS2
Apelin Liver Signaling Pathway	7,59E-01	1,82E-01	#NUM!	GSK3B,MAP2K4
Polyamine Regulation in Colon Cancer	7,3E-01	1,14E-01	-1,342	EIF5A,GSK3B,MAP2K1,MAP2K4,RHOA
Crosstalk between Dendritic Cells and Natural Killer Cells	7,16E-01	1,36E-01	#NUM!	ACTB,ACTG1,CAMK2A
NF-κB Signaling	7,14E-01	9,68E-02	-2,333	GSK3B,HRAS,PRKACB,RALA,RALB,RAP1B,RRAS,RRAS2,UBE2N
Diphthamide Biosynthesis	7,13E-01	3,33E-01	#NUM!	EEF2
Proline Biosynthesis II (from Arginine)	7,13E-01	3,33E-01	#NUM!	OAT
2-ketoglutarate Dehydrogenase Complex	7,13E-01	3,33E-01	#NUM!	DLST
NADH Repair	7,13E-01	3,33E-01	#NUM!	NAXD
Methylglyoxal Degradation I	7,13E-01	3,33E-01	#NUM!	GLO1
Arginine Degradation VI (Arginase 2 Pathway)	7,13E-01	3,33E-01	#NUM!	OAT
Acetyl-CoA Biosynthesis I (Pyruvate Dehydrogenase Complex)	7,13E-01	3,33E-01	#NUM!	DLAT
Citrulline Biosynthesis	7,13E-01	3,33E-01	#NUM!	OAT
Rapoport-Luebering Glycolytic Shunt	7,13E-01	3,33E-01	#NUM!	PGAM1
Molybdenum Cofactor Biosynthesis	7,13E-01	3,33E-01	#NUM!	GPHN
Systemic Lupus Erythematosus Signaling	7,06E-01	9,88E-02	#NUM!	HNRNPA2B1,HRAS,RALA,RALB,RAP1B,RRAS,RRAS2,SNRPD3
EGF Signaling	6,85E-01	1,18E-01	-2,000	HRAS,MAP2K1,MAP2K4,PRKCA
Docosahexaenoic Acid (DHA) Signaling	6,77E-01	1,3E-01	#NUM!	APP,CYCS,GSK3B
Caveolar-mediated Endocytosis Signaling	6,76E-01	1,09E-01	#NUM!	ACTB,ACTG1,PRKCA,RAB5A,RAB5C
Type I Diabetes Mellitus Signaling	6,76E-01	1,09E-01	#NUM!	CPE,CYC1,CYCS,HSPD1,MAP2K4
Induction of Apoptosis by HIV1	6,55E-01	1,14E-01	#NUM!	CYC1,CYCS,MAP2K4,SLC25A4
Role of JAK family kinases in IL-6-type Cytokine Signaling	6,55E-01	1,14E-01	-1,000	HSP90AA1,HSP90AB1,HSP90B1,MAP2K4
Cytotoxic T Lymphocyte-mediated Apoptosis of Target Cells	6,46E-01	1,54E-01	#NUM!	CYC1,CYCS
Superpathway of D-myo-inositol (1,4,5)-trisphosphate Metabolism	6,46E-01	1,54E-01	#NUM!	IMPA1,ITPKA
Salvage Pathways of Pyrimidine Ribonucleotides	6,26E-01	1,04E-01	-2,236	AK1,CDK5,MAP2K1,MAP2K4,PAK1
Antioxidant Action of Vitamin C	6,26E-01	1,04E-01	#NUM!	GSTO1,MAP2K4,PDIA3,TXN,TXNRD1
FGF Signaling	6,26E-01	1,04E-01	-1,342	ATF4,HRAS,MAP2K1,PRKCA,RAC1
Ephrin A Signaling	6,05E-01	1,2E-01	#NUM!	PAK1,RAC1,RHOA
Th17 Activation Pathway	6,05E-01	1,2E-01	#NUM!	HSP90AA1,HSP90AB1,HSP90B1
Glycogen Degradation II	6,03E-01	2,5E-01	#NUM!	PYGB
Guanosine Nucleotides Degradation III	6,03E-01	2,5E-01	#NUM!	GDA
UDP-N-acetyl-D-galactosamine Biosynthesis II	6,03E-01	2,5E-01	#NUM!	GPI
GDP-mannose Biosynthesis	6,03E-01	2,5E-01	#NUM!	GPI
Retinoate Biosynthesis I	5,98E-01	1,43E-01	#NUM!	ADH4,AKR1B1
cAMP-mediated signaling	5,94E-01	8,63E-02	-2,309	ATF4,Calm1 (includes others),CAMK1D,CAMK2A,GNAO1,GRM3,MAP2K1,PPP3CA,PPP3CB,PPP3R1,PRKACB,PRKAR2B
GPCR-Mediated Integration of Enteroendocrine Signaling Exemplified by an L Cell	5,73E-01	1,05E-01	0,000	GNAQ,PDIA3,PRKACB,PRKAR2B
Macrophage Classical Activation Signaling Pathway	5,7E-01	9,52E-02	1,633	DLAT,NDUFS1,PKM,SDHA,SDHB,UQCRC2
IL-12 Signaling and Production in Macrophages	5,48E-01	8,74E-02	0,333	APOE,Calm1 (includes others),CD47,H3-3A/H3-3B,MAP2K1,PRKCA,PRKCG,RAB7A,RAC1
TNFR1 Signaling	5,43E-01	1,11E-01	#NUM!	CYCS,MAP2K4,PAK1
Pulmonary Fibrosis Idiopathic Signaling Pathway	5,36E-01	8,28E-02	-2,714	ACTB,ACTG1,GNA13,GSK3B,HRAS,MAP2K1,MAP2K4,RALA,RALB,RAP1B,RHOA,RRAS,RRAS2
Toll-like Receptor Signaling	5,24E-01	0.1	#NUM!	MAP2K4,RPS27A,Ubb,UBC
Prostanoid Biosynthesis	5,21E-01	0.2	#NUM!	PTGES3
Sucrose Degradation V (Mammalian)	5,21E-01	0.2	#NUM!	ALDOA
Leukotriene Biosynthesis	5,21E-01	0.2	#NUM!	MGST3
Glycogen Degradation III	5,21E-01	0.2	#NUM!	PYGB
Purine Nucleotides Degradation II (Aerobic)	5,21E-01	0.2	#NUM!	GDA
Myo-inositol Biosynthesis	5,21E-01	0.2	#NUM!	IMPA1
Ketolysis	5,21E-01	0.2	#NUM!	OXCT1
Apelin Cardiomyocyte Signaling Pathway	5,17E-01	9,43E-02	-2,236	ATP2A2,PDIA3,PRKCA,PRKCG,SLC8A1
SPINK1 Pancreatic Cancer Pathway	5,15E-01	1,25E-01	#NUM!	CPE,PRSS2
Serotonin Receptor Signaling	4,88E-01	1,03E-01	#NUM!	MAOA,MAOB,QDPR
Apelin Pancreas Signaling Pathway	4,88E-01	1,03E-01	#NUM!	MAP2K4,PRKACB,PRKAR2B
Superpathway of Melatonin Degradation	4,8E-01	1,18E-01	#NUM!	MAOA,MAOB
RAR Activation	4,61E-01	8,13E-02	#NUM!	ACTB,ADH4,AKR1B1,MAP2K1,MAP2K4,PRKACB,PRKAR2B,PRKCA,PRKCG,RAC1
Leucine Degradation I	4,56E-01	1,67E-01	#NUM!	BCAT1
NAD Signaling Pathway	4,49E-01	8,57E-02	0,816	GJA1,GSK3B,HSPD1,IDH2,LDHB,SOD2
Transcriptional Regulatory Network in Embryonic Stem Cells	4,47E-01	1,11E-01	#NUM!	H3-3A/H3-3B,SET
tRNA Charging	4,47E-01	1,11E-01	#NUM!	NARS1,YARS1
Notch Signaling	4,47E-01	1,11E-01	#NUM!	CNTN1,MAG
IL-17A Signaling in Airway Cells	4,39E-01	9,68E-02	#NUM!	GSK3B,MAP2K1,MAP2K4
Leptin Signaling in Obesity	4,21E-01	8,89E-02	#NUM!	MAP2K1,PDIA3,PRKACB,PRKAR2B
4-1BB Signaling in T Lymphocytes	4,17E-01	1,05E-01	#NUM!	MAP2K1,MAP2K4
Role of IL-17F in Allergic Inflammatory Airway Diseases	4,17E-01	1,05E-01	#NUM!	ATF4,MAP2K1
Granzyme B Signaling	4,03E-01	1,43E-01	#NUM!	CYCS
Telomere Extension by Telomerase	4,03E-01	1,43E-01	#NUM!	HNRNPA2B1
Fatty Acid Activation	4,03E-01	1,43E-01	#NUM!	ACSBG1
Superpathway of Citrulline Metabolism	4,03E-01	1,43E-01	#NUM!	OAT
Colanic Acid Building Blocks Biosynthesis	4,03E-01	1,43E-01	#NUM!	GPI
PXR/RXR Activation	3,95E-01	9,09E-02	#NUM!	GSTM2,PRKACB,PRKAR2B
MYC Mediated Apoptosis Signaling	3,95E-01	9,09E-02	#NUM!	CYCS,PRKACB,PRKAR2B
S100 Family Signaling Pathway	3,84E-01	7,34E-02	-2,449	APP,ATF4,ATP2A2,Atp5e,ATP5F1A,ATP5F1B,ATP5F1D,CACNG8,Calm1 (includes others),CAMK2A,GRM3,GSK3B,MAP2K1,MAP2K4,NCL,PDIA3,PRKACB,PRKAR2B,PRKCA,PRKCG,RAC1,RAC2,RHOA,S100B
MIF Regulation of Innate Immunity	3,64E-01	9,52E-02	#NUM!	MAP2K4,MIF
Pyrimidine Deoxyribonucleotides De Novo Biosynthesis I	3,6E-01	1,25E-01	#NUM!	AK1
1D-myo-inositol Hexakisphosphate Biosynthesis II (Mammalian)	3,6E-01	1,25E-01	#NUM!	ITPKA
Valine Degradation I	3,6E-01	1,25E-01	#NUM!	BCAT1
D-myo-inositol (1,4,5)-trisphosphate Degradation	3,6E-01	1,25E-01	#NUM!	IMPA1
ID1 Signaling Pathway	3,54E-01	7,56E-02	-2,333	APP,GSK3B,HRAS,PARK7,RALA,RALB,RAP1B,RRAS,RRAS2
Pyroptosis Signaling Pathway	3,38E-01	8,33E-02	#NUM!	PRKACB,PRKAR2B,RHOA
FAK Signaling	3,36E-01	7,19E-02	-3,710	ACTR2,ACTR3,ARPC1A,ARPC2,ARPC3,ARPC4,ARPC5,GRM3,GSK3B,HRAS,KIT,MAP2K1,MAP2K4,PAK1,RAC1,RALA,RALB,RAP1B,RHOA,RRAS,RRAS2
Mitochondrial L-carnitine Shuttle Pathway	3,22E-01	1,11E-01	#NUM!	ACSBG1
D-myo-inositol (1,3,4)-trisphosphate Biosynthesis	3,22E-01	1,11E-01	#NUM!	ITPKA
MSP-RON Signaling Pathway	3,19E-01	8,7E-02	#NUM!	ACTB,ACTG1
Inhibition of Angiogenesis by TSP1	3,19E-01	8,7E-02	#NUM!	CD47,MAP2K4
Glutaryl-CoA Degradation	2,91E-01	0.1	#NUM!	PARK7
Isoleucine Degradation I	2,91E-01	0.1	#NUM!	BCAT1
γ-linolenate Biosynthesis II (Animals)	2,91E-01	0.1	#NUM!	ACSBG1
Tryptophan Degradation III (Eukaryotic)	2,91E-01	0.1	#NUM!	PARK7
White Adipose Tissue Browning Pathway	2,86E-01	7,23E-02	0,447	ATF4,CACNG8,LDHB,PRKACB,PRKAR2B,SLC16A1
Role of PI3K/AKT Signaling in the Pathogenesis of Influenza	2,8E-01	0.08	#NUM!	GSK3B,MAP2K1
NER (Nucleotide Excision Repair, Enhanced Pathway)	2,75E-01	7,5E-02	#NUM!	H3-3A/H3-3B,NEDD8,UBE2N
Type II Diabetes Mellitus Signaling	2,66E-01	7,06E-02	-2,000	ACSBG1,CACNG8,MAP2K4,PKM,PRKCA,PRKCG
Tumoricidal Function of Hepatic Natural Killer Cells	2,63E-01	9,09E-02	#NUM!	CYCS
Acetone Degradation I (to Methylglyoxal)	2,63E-01	9,09E-02	#NUM!	CBR1
IL-22 Signaling	2,38E-01	8,33E-02	#NUM!	MAP2K4
Methionine Degradation I (to Homocysteine)	2,38E-01	8,33E-02	#NUM!	AHCYL1
Role of IL-17A in Arthritis	2,31E-01	7,14E-02	#NUM!	MAP2K1,MAP2K4
OX40 Signaling Pathway	2,17E-01	7,69E-02	#NUM!	MAP2K4
Ubiquinol-10 Biosynthesis (Eukaryotic)	2,17E-01	7,69E-02	#NUM!	DDT
Cysteine Biosynthesis III (mammalia)	2,17E-01	7,69E-02	#NUM!	AHCYL1
Complement System	2,17E-01	7,69E-02	#NUM!	C1QBP
IL-17A Signaling in Gastric Cells	1,98E-01	7,14E-02	#NUM!	MAP2K4
CSDE1 Signaling Pathway	0	6,06E-02	#NUM!	FABP7,RAC1
IL-13 Signaling Pathway	0	4,88E-02	#NUM!	MAOA,RHOA
CDX Gastrointestinal Cancer Signaling Pathway	0	5,56E-02	-1,000	GSK3B,MAP2K1,RAC1,RAC2
Multiple Sclerosis Signaling Pathway	0	4,23E-02	#NUM!	MOG,PLP1,SLC8A1
Role Of Chondrocytes In Rheumatoid Arthritis Signaling Pathway	0	5,63E-02	-2,000	MAP2K4,PPP3CA,PPP3CB,PPP3R1
Role Of Osteoblasts In Rheumatoid Arthritis Signaling Pathway	0	1,19E-02	#NUM!	GSK3B
Ribonucleotide Reductase Signaling Pathway	0	5,49E-02	-0,447	ACTB,ATF4,H3-3A/H3-3B,MAP2K4,SKP1
IL-10 Signaling	0	5,56E-02	1,000	ATF4,GSK3B,MAP2K4,PKM
Macrophage Alternative Activation Signaling Pathway	0	2,7E-02	#NUM!	ATF4,H3-3A/H3-3B
p53 Signaling	0	1,67E-02	#NUM!	GSK3B
Hepatic Cholestasis	0	6,25E-02	#NUM!	MAP2K4,PRKACB,PRKAR2B,PRKCA,PRKCG
LXR/RXR Activation	0	0.04	#NUM!	APOE,TF
VDR/RXR Activation	0	5,13E-02	#NUM!	PRKCA,PRKCG
FXR/RXR Activation	0	6,82E-02	#NUM!	APOE,MAP2K4,TF
TR/RXR Activation	0	1,92E-02	#NUM!	PFKP
Role of BRCA1 in DNA Damage Response	0	2,94E-02	#NUM!	ACTB
Activation of IRF by Cytosolic Pattern Recognition Receptors	0	3,7E-02	#NUM!	MAP2K4
Role of Pattern Recognition Receptors in Recognition of Bacteria and Viruses	0	0.06	#NUM!	MAP2K4,PRKCA,PRKCG
CD40 Signaling	0	5,71E-02	#NUM!	MAP2K1,MAP2K4
Lymphotoxin β Receptor Signaling	0	6,25E-02	#NUM!	CYC1,CYCS
B Cell Activating Factor Signaling	0	4,35E-02	#NUM!	MAP2K4
IL-15 Production	0	5,26E-02	#NUM!	KIT,MAP2K1,MAP2K4
Dendritic Cell Maturation	0	4,84E-02	#NUM!	ATF4,MAP2K4,PDIA3
Maturity Onset Diabetes of Young (MODY) Signaling	0	5,56E-02	#NUM!	APOE,CACNG8
DNA Methylation and Transcriptional Repression Signaling	0	4,08E-02	#NUM!	CDK5,H3-3A/H3-3B
Role of OCT4 in Mammalian Embryonic Stem Cell Pluripotency	0	0.04	#NUM!	PHB1
Growth Hormone Signaling	0	5,41E-02	#NUM!	PRKCA,PRKCG
Small Cell Lung Cancer Signaling	0	3,57E-02	#NUM!	CYC1,CYCS
Basal Cell Carcinoma Signaling	0	0.05	#NUM!	GSK3B
Pancreatic Adenocarcinoma Signaling	0	5,63E-02	-2,000	MAP2K1,MAP2K4,RAC1,RALA
April Mediated Signaling	0	4,35E-02	#NUM!	MAP2K4
Retinoic acid Mediated Apoptosis Signaling	0	6,25E-02	#NUM!	CYCS
Role of Osteoblasts, Osteoclasts and Chondrocytes in Rheumatoid Arthritis	0	6,86E-02	#NUM!	Calm1 (includes others),GSK3B,GSN,MAP2K4,PPP3CA,PPP3CB,PPP3R1
Atherosclerosis Signaling	0	2,22E-02	#NUM!	APOE
Role of WNT/GSK-3β Signaling in the Pathogenesis of Influenza	0	0.04	#NUM!	GSK3B
TWEAK Signaling	0	5,56E-02	#NUM!	CYCS
TNFR2 Signaling	0	6,25E-02	#NUM!	MAP2K4
Antiproliferative Role of TOB in T Cell Signaling	0	5,56E-02	#NUM!	SKP1
MIF-mediated Glucocorticoid Regulation	0	6,67E-02	#NUM!	MIF
Cell Cycle Control of Chromosomal Replication	0	4,55E-02	#NUM!	CDK5
IL-17A Signaling in Fibroblasts	0	5,88E-02	#NUM!	GSK3B
iNOS Signaling	0	0.04	#NUM!	Calm1 (includes others)
nNOS Signaling in Skeletal Muscle Cells	0	6,67E-02	#NUM!	CACNG8,Calm1 (includes others)
GADD45 Signaling	0	2,7E-02	#NUM!	MAP2K4
Pyrimidine Ribonucleotides De Novo Biosynthesis	0	5,56E-02	#NUM!	AK1
Phospholipases	0	0.04	#NUM!	PDIA3
Triacylglycerol Biosynthesis	0	4,35E-02	#NUM!	PLPP3
Pyrimidine Ribonucleotides Interconversion	0	5,56E-02	#NUM!	AK1
Fatty Acid β-oxidation I	0	5,26E-02	#NUM!	ACSBG1
Agranulocyte Adhesion and Diapedesis	0	5,88E-02	#NUM!	ACTB,ACTG1,CLDN11,MSN
Granulocyte Adhesion and Diapedesis	0	3,08E-02	#NUM!	CLDN11,MSN
Role of p14/p19ARF in Tumor Suppression	0	6,67E-02	#NUM!	RAC1
Adipogenesis pathway	0	1,2E-02	#NUM!	CDK5
Cell Cycle: G1/S Checkpoint Regulation	0	4,88E-02	#NUM!	GSK3B,SKP1
p38 MAPK Signaling	0	5,17E-02	#NUM!	ATF4,H3-3A/H3-3B,MAP2K4
Gustation Pathway	0	5,62E-02	-1,342	CACNG8,PRKACB,PRKAR2B,SCN2A,SCN2B
PD-1, PD-L1 cancer immunotherapy pathway	0	2,7E-02	#NUM!	GSK3B
Osteoarthritis Pathway	0	3,2E-02	#NUM!	ANXA5,ATF4,CTNNA1,RAC1
IL-7 Signaling Pathway	0	3,03E-02	#NUM!	GSK3B
FAT10 Cancer Signaling Pathway	0	5,71E-02	#NUM!	EEF1A1,GSK3B
HOTAIR Regulatory Pathway	0	1,47E-02	#NUM!	H3-3A/H3-3B
Regulation Of The Epithelial Mesenchymal Transition In Development Pathway	0	3,45E-02	#NUM!	GSK3B
Role of MAPK Signaling in Inhibiting the Pathogenesis of Influenza	0	5,13E-02	#NUM!	MAP2K1,MAP2K4
