# Supplementary material for: Biliverdin Reductase-A integrates insulin signaling with mitochondrial metabolism through phosphorylation of GSK3β
Source: Redox Biol. 2024 Jun 1;73:103221. doi: 10.1016/j.redox.2024.103221 (PMC11190564; doi:10.1016/j.redox.2024.103221)
Supplement: Multimedia component 3 [file mmc3.xlsx]

## Sheet: fig. 3 i
Accession	Group Profile (Ratio BVR: wt)	log	Significance	p-value	log(p-value)	Description
A2AQ07	0.1992	-0.700711	200	1e-20	20	Tubulin beta-1 chain OS=Mus musculus GN=Tubb1 PE=1 SV=1
B5KM66	1.01	0.00432137	200	1e-20	20	Synaptonemal complex central element protein 3 OS=Mus musculus GN=Syce3 PE=1 SV=1
O35143	0.160907	-0.793425	200	1e-20	20	ATPase inhibitor, mitochondrial OS=Mus musculus GN=Atpif1 PE=1 SV=2
O54790	0.6	-0.221849	200	1e-20	20	Transcription factor MafG OS=Mus musculus GN=Mafg PE=1 SV=1
O70456	0.72	-0.142668	200	1e-20	20	14-3-3 protein sigma OS=Mus musculus GN=Sfn PE=1 SV=2
P08226	6.32	0.800717	200	1e-20	20	Apolipoprotein E OS=Mus musculus OX=10090 GN=Apoe PE=1 SV=2
P20152	6.75	0.829304	200	1e-20	20	Vimentin OS=Mus musculus OX=10090 GN=Vim PE=1 SV=3
P05213	0.878095	-0.0564583	128.6	1.38038e-13	12.86	Tubulin alpha-1B chain OS=Mus musculus GN=Tuba1b PE=1 SV=2
P05214	0.63	-0.200659	128.6	1.38038e-13	12.86	Tubulin alpha-3 chain OS=Mus musculus GN=Tuba3a PE=1 SV=1
Q99L04	8.42	0.925312	119.37	1.15611e-12	11.937	Dehydrogenase/reductase SDR family member 1 OS=Mus musculus OX=10090 GN=Dhrs1 PE=1 SV=1
P63038	2.98	0.474216	115.3	2.95121e-12	11.53	60 kDa heat shock protein mitochondrial OS=Mus musculus OX=10090 GN=Hspd1 PE=1 SV=1
O08709	4.6	0.662758	114.83	3.28852e-12	11.483	Peroxiredoxin-6 OS=Mus musculus OX=10090 GN=Prdx6 PE=1 SV=3
P03995	2.61	0.416641	113.72	4.2462e-12	11.372	Glial fibrillary acidic protein OS=Mus musculus OX=10090 GN=Gfap PE=1 SV=4
P63017	2.78	0.444045	112.4	5.7544e-12	11.24	Heat shock cognate 71 kDa protein OS=Mus musculus OX=10090 GN=Hspa8 PE=1 SV=3
P51880	6.32	0.800717	102.22	5.99791e-11	10.222	Fatty acid-binding protein brain OS=Mus musculus OX=10090 GN=Fabp7 PE=1 SV=2
P16627	1.04688	0.0198973	90.4	9.12011e-10	9.04	Heat shock 70 kDa protein 1-like OS=Mus musculus GN=Hspa1l PE=1 SV=4
P17156	0.9717	-0.0124678	89.8	1.04713e-09	8.98	Heat shock-related 70 kDa protein 2 OS=Mus musculus GN=Hspa2 PE=1 SV=2
P49312	0.718924	-0.143317	80.23	9.48418e-09	8.023	Heterogeneous nuclear ribonucleoprotein A1 OS=Mus musculus GN=Hnrnpa1 PE=1 SV=2
P56480	0.187308	-0.727445	80.23	9.48418e-09	8.023	ATP synthase subunit beta, mitochondrial OS=Mus musculus GN=Atp5b PE=1 SV=2
P63017	0.83	-0.0809219	69.72	1.0666e-07	6.972	Heat shock cognate 71 kDa protein OS=Mus musculus GN=Hspa8 PE=1 SV=1
P11499	1.95	0.290035	68.6	1.38038e-07	6.86	Heat shock protein HSP 90-beta OS=Mus musculus OX=10090 GN=Hsp90ab1 PE=1 SV=3
P07901	1.54391	0.188622	67.03	1.98153e-07	6.703	Heat shock protein HSP 90-alpha OS=Mus musculus GN=Hsp90aa1 PE=1 SV=4
P0CG49	1.62	0.209515	64.99	3.16957e-07	6.499	Polyubiquitin-B OS=Mus musculus OX=10090 GN=Ubb PE=2 SV=1
P16858	0.43	-0.366532	63.67	4.29536e-07	6.367	Glyceraldehyde-3-phosphate dehydrogenase OS=Mus musculus OX=10090 GN=Gapdh PE=1 SV=2
Q9DAW9	3.75	0.574031	63.37	4.60257e-07	6.337	Calponin-3 OS=Mus musculus OX=10090 GN=Cnn3 PE=1 SV=1
Q05816	1.67	0.222716	58.2	1.51356e-06	5.82	Fatty acid-binding protein 5 OS=Mus musculus
P19096	1.95	0.290035	57.79	1.66341e-06	5.779	Fatty acid synthase OS=Mus musculus OX=10090 GN=Fasn PE=1 SV=2
Q61696	1.17	0.0681859	56.4	2.29087e-06	5.64	Heat shock 70 kDa protein 1A OS=Mus musculus GN=Hspa1a PE=1 SV=2
Q64467	0.54	-0.267606	56	2.51189e-06	5.6	Glyceraldehyde-3-phosphate dehydrogenase testis-specific OS=Mus musculus OX=10090 GN=Gapdhs PE=1 SV=1
P17182	0.41	-0.387216	54.8	3.31131e-06	5.48	Alpha-enolase OS=Mus musculus GN=Eno1 PE=1 SV=3
Q64522	0.843665	-0.0738301	54.67	3.41193e-06	5.467	Histone H2A type 2-B OS=Mus musculus GN=Hist2h2ab PE=1 SV=3
Q64524	1.0202	0.00868589	54.67	3.41193e-06	5.467	Histone H2B type 2-E OS=Mus musculus GN=Hist2h2be PE=1 SV=3
Q05816	2.41	0.382017	54.3	3.71535e-06	5.43	Fatty acid-binding protein OS=Mus musculus OX=10090 GN=Fabp5 PE=1 SV=2
P0CG50	1.26	0.100371	49.99	1.00231e-05	4.999	Polyubiquitin-C OS=Mus musculus OX=10090 GN=Ubc PE=1 SV=2
P55088	3.04	0.482874	48.21	1.51008e-05	4.821	Aquaporin-4 OS=Mus musculus OX=10090 GN=Aqp4 PE=1 SV=2
Q60714	2.827	0.451326	47.2	1.90546e-05	4.72	Long-chain fatty acid transport protein 1 OS=Mus musculus OX=10090 GN=Slc27a1 PE=1 SV=2
P70202	2.98	0.474216	46.27	2.36048e-05	4.627	Latexin OS=Mus musculus OX=10090 GN=Lxn PE=1 SV=2
Q8K4Z2	0.7	-0.154902	45.73	2.67301e-05	4.573	Fibronectin type III domain-containing protein 5 OS=Mus musculus GN=Fndc5 PE=1 SV=1
P08122	0.31	-0.508638	42.93	5.09331e-05	4.293	Collagen alpha-2(IV) chain OS=Mus musculus OX=10090 GN=Col4a2 PE=1 SV=4
P68372	0.46	-0.337242	42.77	5.28445e-05	4.277	Tubulin beta-4B chain OS=Mus musculus OX=10090 GN=Tubb4b PE=1 SV=1
P10126	2.89	0.460898	42.32	5.86138e-05	4.232	Elongation factor 1-alpha 1 OS=Mus musculus OX=10090 GN=Eef1a1 PE=1 SV=3
P06151	0.46	-0.337242	40.53	8.85116e-05	4.053	L-lactate dehydrogenase A chain OS=Mus musculus OX=10090 GN=Ldha PE=1 SV=2
P70182	0.32	-0.49485	39.77	0.000105439	3.977	Phosphatidylinositol 4-phosphate 5-kinase type-1 alpha
Q9Z239	2.25	0.352183	39.21	0.00011995	3.921	Phospholemman OS=Mus musculus OX=10090 GN=Fxyd1 PE=1 SV=1
P05064	0.623116	-0.205431	38.61	0.000137721	3.861	Fructose-bisphosphate aldolase A OS=Mus musculus GN=Aldoa PE=1 SV=2
P52480	0.32	-0.49485	38.56	0.000139316	3.856	Pyruvate kinase PKM OS=Mus musculus OX=10090 GN=Pkm PE=1 SV=4
P23927	2.63	0.419956	37.43	0.000180717	3.743	Alpha-crystallin B chain OS=Mus musculus OX=10090 GN=Cryab PE=1 SV=2
P60487	0.37	-0.431798	37.21	0.000190108	3.721	Pyridoxal phosphate phosphatase OS=Mus musculus OX=10090 GN=Pdxp PE=1 SV=1
O70172	0.49	-0.309804	36.14	0.00024322	3.614	Phosphatidylinositol 5-phosphate 4-kinase type-2 alpha OS=Mus musculus OX=10090 GN=Pip4k2a PE=1 SV=1
P09671	1.76	0.245513	35.72	0.000267917	3.572	Superoxide dismutase [Mn] mitochondrial OS=Mus musculus OX=10090 GN=Sod2 PE=1 SV=3
P62900	3	0.477121	35.67	0.000271019	3.567	60S ribosomal protein L31 OS=Mus musculus OX=10090 GN=Rpl31 PE=1 SV=1
Q8BUV3	3.09	0.489958	34.76	0.000334195	3.476	Gephyrin OS=Mus musculus OX=10090 GN=Gphn PE=1 SV=2
P48722	1.24	0.0934217	34.1	0.000389045	3.41	Heat shock 70 kDa protein 4L OS=Mus musculus OX=10090 GN=Hspa4l PE=1 SV=2
Q8R086	2.76	0.440909	33.75	0.000421697	3.375	Sulfite oxidase mitochondrial OS=Mus musculus OX=10090 GN=Suox PE=1 SV=2
Q9CR68	0.46	-0.337242	32.99	0.000502343	3.299	Cytochrome b-c1 complex subunit Rieske mitochondrial OS=Mus musculus OX=10090 GN=Uqcrfs1 PE=1 SV=1
Q64669	2.75	0.439333	31.96	0.000636796	3.196	NAD(P)H dehydrogenase [quinone] 1 OS=Mus musculus OX=10090 GN=Nqo1 PE=1 SV=3
P0DP26	0.36	-0.443697	31.85	0.000653131	3.185	Calmodulin-1 OS=Mus musculus OX=10090 GN=Calm1 PE=1 SV=1
P0DP27	0.36	-0.443697	31.85	0.000653131	3.185	Calmodulin-2 OS=Mus musculus OX=10090 GN=Calm2 PE=1 SV=1
P0DP28	0.36	-0.443697	31.85	0.000653131	3.185	Calmodulin-3 OS=Mus musculus OX=10090 GN=Calm3 PE=1 SV=1
Q61282	0.39	-0.408935	30.76	0.00083946	3.076	Aggrecan core protein OS=Mus musculus OX=10090 GN=Acan PE=1 SV=2
Q9QYG0	2.35	0.371068	30.34	0.000924698	3.034	Protein NDRG2 OS=Mus musculus OX=10090 GN=Ndrg2 PE=1 SV=1
P38647	1.04	0.0170333	30.1	0.000977237	3.01	Stress-70 protein mitochondrial OS=Mus musculus OX=10090 GN=Hspa9 PE=1 SV=3
Q9JKV1	2.21	0.344392	29.4	0.00114815	2.94	Proteasomal ubiquitin receptor ADRM1 OS=Mus musculus OX=10090 GN= Adrm1 PE=1 SV=2
Q3ULJ0	1.54	0.187521	29.17	0.0012106	2.917	Glycerol-3-phosphate dehydrogenase 1-like protein OS=Mus musculus OX=10090 GN=Gpd1l PE=1 SV=2
P16125	0.3131	-0.504317	28.65	0.00136458	2.865	L-lactate dehydrogenase B chain OS=Mus musculus OX=10090 GN=Ldhb PE=1 SV=2
Q8VIM9	0.27	-0.568636	28.15	0.00153109	2.815	Immunity-related GTPase family Q protein OS=Mus musculus OX=10090 GN=Irgq PE=1 SV=1
Q64727	2.58	0.41162	27.83	0.00164816	2.783	Vinculin OS=Mus musculus OX=10090 GN=Vcl PE=1 SV=4
Q08642	2.17	0.33646	26.64	0.0021677	2.664	Protein-arginine deiminase type-2 OS=Mus musculus OX=10090 GN=Padi2 PE=1 SV=2
Q9WTX5	0.46	-0.337242	25.56	0.00277971	2.556	S-phase kinase-associated protein 1 OS=Mus musculus OX=10090 GN=Skp1 PE=1 SV=3
Q9DB41	3.77	0.576341	25.42	0.00287078	2.542	Mitochondrial glutamate carrier 2 OS=Mus musculus OX=10090 GN=Slc25a18 PE=1 SV=4
Q61233	2.38	0.376577	25.3	0.00295121	2.53	Plastin-2 OS=Mus musculus OX=10090 GN=Lcp1 PE=1 SV=4
P12787	0.42	-0.376751	25.24	0.00299226	2.524	Cytochrome c oxidase subunit 5A mitochondrial OS=Mus musculus OX=10090 GN=Cox5a PE=1 SV=2
Q921I1	2.47	0.392697	24.94	0.00320627	2.494	Serotransferrin OS=Mus musculus OX=10090 GN=Tf PE=1 SV=1
P08228	2.7	0.431364	24.9	0.00323594	2.49	Superoxide dismutase [Cu-Zn] OS=Mus musculus OX=10090 GN=Sod1 PE=1 SV=2
P08249	0.28	-0.552842	24.88	0.00325087	2.488	Malate dehydrogenase mitochondrial OS=Mus musculus OX=10090 GN=Mdh2 PE=1 SV=3
P02301	2.39	0.378398	24.81	0.0033037	2.481	Histone H3.3C OS=Mus musculus OX=10090 GN=H3-5 PE=3 SV=3
P68433	2.39	0.378398	24.81	0.0033037	2.481	Histone H3.1 OS=Mus musculus OX=10090 GN=H3c1 PE=1 SV=2
P84228	2.39	0.378398	24.81	0.0033037	2.481	Histone H3.2 OS=Mus musculus OX=10090 GN=H3c2 PE=1 SV=2
P84244	2.39	0.378398	24.81	0.0033037	2.481	Histone H3.3 OS=Mus musculus OX=10090 GN=H3-3a PE=1 SV=2
P60843	2.2	0.342423	24.69	0.00339625	2.469	Eukaryotic initiation factor 4A-I OS=Mus musculus OX=10090 GN=Eif4a1 PE=1 SV=1
Q6Q477	2.81	0.448706	24.56	0.00349945	2.456	Plasma membrane calcium-transporting ATPase 4 OS=Mus musculus OX=10090 GN=Atp2b4 PE=1 SV=1
Q8CGK3	2.78	0.444045	24.5	0.00354813	2.45	Lon protease homolog mitochondrial OS=Mus musculus OX=10090 GN=Lonp1 PE=1 SV=2
Q80UW2	0.5	-0.30103	23.15	0.00484172	2.315	F-box only protein 2 OS=Mus musculus OX=10090 GN=Fbxo2 PE=1 SV=1
P00342	0.46	-0.337242	21.74	0.00669885	2.174	L-lactate dehydrogenase C chain OS=Mus musculus OX=10090 GN=Ldhc PE=1 SV=2
P18572	1.98	0.296665	21.14	0.0076913	2.114	Basigin OS=Mus musculus OX=10090 GN=Bsg PE=1 SV=2
Q9D0M3	0.63	-0.200659	21.14	0.0076913	2.114	Cytochrome c1 heme protein mitochondrial OS=Mus musculus OX=10090 GN=Cyc1 PE=1 SV=1
Q61171	0.94	-0.0268721	21.12	0.00772681	2.112	Peroxiredoxin-2 OS=Mus musculus OX=10090 GN=Prdx2 PE=1 SV=3
Q7TMM9	0.58	-0.236572	20.56	0.00879023	2.056	Tubulin beta-2A chain OS=Mus musculus OX=10090 GN=Tubb2a PE=1 SV=1
O89112	0.64	-0.19382	20.53	0.00885116	2.053	Glutathione S-transferase LANCL1 OS=Mus musculus OX=10090 GN=Lancl1 PE=1 SV=1
P10637	5.26	0.720986	20.33	0.0092683	2.033	Microtubule-associated protein tau OS=Mus musculus OX=10090 GN=Mapt PE=1 SV=3
Q3U7R1	2.36	0.372912	20.3	0.00933254	2.03	Extended synaptotagmin-1 OS=Mus musculus OX=10090 GN=Esyt1 PE=1 SV=2
Q9QYB5	2.09	0.320146	19.68	0.0107647	1.968	Gamma-adducin OS=Mus musculus OX=10090 GN=Add3 PE=1 SV=2
O35874	1.98	0.296665	18.99	0.0126183	1.899	Neutral amino acid transporter A OS=Mus musculus OX=10090 GN=Slc1a4 PE=1 SV=1
Q3UIU2	0.46	-0.337242	18.86	0.0130017	1.886	NADH dehydrogenase [ubiquinone] 1 beta subcomplex subunit 6 OS=Mus musculus OX=10090 GN=Ndufb6 PE=1 SV=3
P61804	2.11	0.324282	18.83	0.0130918	1.883	Dolichyl-diphosphooligosaccharide--protein glycosyltransferase subunit DAD1 OS=Mus musculus OX=10090 GN=Dad1 PE=1 SV=3
Q8QZS1	2.09	0.320146	18.66	0.0136144	1.866	3-hydroxyisobutyryl-CoA hydrolase mitochondrial OS=Mus musculus OX=10090 GN=Hibch PE=1 SV=1
P35700	1.31	0.117271	18.65	0.0136458	1.865	Peroxiredoxin-1 OS=Mus musculus OX=10090 GN=Prdx1 PE=1 SV=1
O88844	1.63	0.212188	18.64	0.0136773	1.864	Isocitrate dehydrogenase [NADP] cytoplasmic OS=Mus musculus OX=10090 GN=Idh1 PE=1 SV=2
P27601	2	0.30103	18.58	0.0138676	1.858	Guanine nucleotide-binding protein subunit alpha-13 OS=Mus musculus OX=10090 GN=Gna13 PE=1 SV=1
P54071	3.34	0.523746	18.25	0.0149624	1.825	Isocitrate dehydrogenase [NADP] mitochondrial OS=Mus musculus OX=10090 GN=Idh2 PE=1 SV=3
Q9JIS5	0.51	-0.29243	18.21	0.0151008	1.821	Synaptic vesicle glycoprotein 2A OS=Mus musculus OX=10090 GN=Sv2a PE=1 SV=1
Q8R317	0.91	-0.0409586	18.1	0.0154882	1.81	Ubiquilin-1 OS=Mus musculus OX=10090 GN=Ubqln1 PE=1 SV=1
Q99NB8	0.91	-0.0409586	18.1	0.0154882	1.81	Ubiquilin-4 OS=Mus musculus OX=10090 GN=Ubqln4 PE=1 SV=1
Q9QZM0	0.48	-0.318759	18.1	0.0154882	1.81	Ubiquilin-2 OS=Mus musculus OX=10090 GN=Ubqln2 PE=1 SV=2
Q8R3V5	0.48	-0.318759	17.91	0.0161808	1.791	Endophilin-B2 OS=Mus musculus OX=10090 GN=Sh3glb2 PE=1 SV=2
Q8VCW8	2	0.30103	17.9	0.0162181	1.79	Medium-chain acyl-CoA ligase ACSF2 mitochondrial OS=Mus musculus OX=10090 GN=Acsf2 PE=1 SV=1
P28650	2.04	0.30963	17.87	0.0163305	1.787	Adenylosuccinate synthetase isozyme 1 OS=Mus musculus OX=10090 GN=Adss1 PE=1 SV=2
Q9DCN2	1.41	0.149219	17.86	0.0163682	1.786	NADH-cytochrome b5 reductase 3 OS=Mus musculus OX=10090 GN=Cyb5r3 PE=1 SV=3
Q80W21	0.7	-0.154902	17.72	0.0169044	1.772	Glutathione S-transferase Mu 7 OS=Mus musculus OX=10090 GN=Gstm7 PE=1 SV=1
P07356	2.02	0.305351	17.64	0.0172187	1.764	Annexin A2 OS=Mus musculus OX=10090 GN=Anxa2 PE=1 SV=2
Q9CZC8	0.49	-0.309804	17.57	0.0174985	1.757	Secernin-1 OS=Mus musculus OX=10090 GN=Scrn1 PE=1 SV=1
Q7TNG5	0.42	-0.376751	17.46	0.0179473	1.746	Echinoderm microtubule-associated protein-like 2 OS=Mus musculus OX=10090 GN=Eml2 PE=1 SV=1
P99029	0.76	-0.119186	17.31	0.018578	1.731	Peroxiredoxin-5 mitochondrial OS=Mus musculus OX=10090 GN=Prdx5 PE=1 SV=2
Q9D6J6	0.66	-0.180456	17.31	0.018578	1.731	NADH dehydrogenase [ubiquinone] flavoprotein 2 mitochondrial OS=Mus musculus OX=10090 GN=Ndufv2 PE=1 SV=2
Q9DCT2	0.76	-0.119186	17.28	0.0187068	1.728	NADH dehydrogenase [ubiquinone] iron-sulfur protein 3 mitochondrial OS=Mus musculus OX=10090 GN=Ndufs3 PE=1 SV=2
O70250	0.86	-0.0655015	17.13	0.0193642	1.713	Phosphoglycerate mutase 2 OS=Mus musculus OX=10090 GN=Pgam2 PE=1 SV=3
Q9DBJ1	0.73	-0.136677	17.13	0.0193642	1.713	Phosphoglycerate mutase 1 OS=Mus musculus OX=10090 GN=Pgam1 PE=1 SV=3
P62855	1.86	0.269513	17.08	0.0195884	1.708	40S ribosomal protein S26 OS=Mus musculus OX=10090 GN=Rps26 PE=1 SV=3
P28652	0.38	-0.420216	17.06	0.0196789	1.706	Calcium/calmodulin-dependent protein kinase type II subunit beta OS=Mus musculus OX=10090 GN=Camk2b PE=1 SV=2
Q922R8	2.22	0.346353	17.03	0.0198153	1.703	Protein disulfide-isomerase A6 OS=Mus musculus OX=10090 GN=Pdia6 PE=1 SV=3
P19246	0.66	-0.180456	16.92	0.0203236	1.692	Neurofilament heavy polypeptide OS=Mus musculus OX=10090 GN=Nefh PE=1 SV=3
P26645	1.8	0.255273	16.9	0.0204174	1.69	Myristoylated alanine-rich C-kinase substrate OS=Mus musculus OX=10090 GN=Marcks PE=1 SV=2
Q924M7	0.49	-0.309804	16.81	0.0208449	1.681	Mannose-6-phosphate isomerase OS=Mus musculus OX=10090 GN=Mpi PE=1 SV=1
P17710	0.8	-0.09691	16.7	0.0213796	1.67	Hexokinase-1 OS=Mus musculus OX=10090 GN=Hk1 PE=1 SV=3
O08528	0.8	-0.09691	16.7	0.0213796	1.67	Hexokinase-2 OS=Mus musculus OX=10090 GN=Hk2 PE=1 SV=1
Q91W97	0.83	-0.0809219	16.7	0.0213796	1.67	Hexokinase HKDC1 OS=Mus musculus OX=10090 GN=Hkdc1 PE=2 SV=1
O08599	0.73	-0.136677	16.64	0.021677	1.664	Syntaxin-binding protein 1 OS=Mus musculus OX=10090 GN=Stxbp1 PE=1 SV=2
Q921T2	12.14	1.08422	16.63	0.021727	1.663	Torsin-1A-interacting protein 1 OS=Mus musculus OX=10090 GN=Tor1aip1 PE=1 SV=3
Q9JKC6	0.58	-0.236572	16.61	0.0218273	1.661	Cell cycle exit and neuronal differentiation protein 1 OS=Mus musculus OX=10090 GN=Cend1 PE=1 SV=1
Q99PU5	1.75	0.243038	16.55	0.0221309	1.655	Long-chain-fatty-acid--CoA ligase ACSBG1 OS=Mus musculus OX=10090 GN=Acsbg1 PE=1 SV=1
O88935	0.57	-0.244125	16.51	0.0223357	1.651	Synapsin-1 OS=Mus musculus OX=10090 GN=Syn1 PE=1 SV=2
P23242	1.77	0.247973	16.29	0.0234963	1.629	Gap junction alpha-1 protein OS=Mus musculus OX=10090 GN=Gja1 PE=1 SV=2
O88952	1.9	0.278754	16.27	0.0236048	1.627	Protein lin-7 homolog C OS=Mus musculus OX=10090 GN=Lin7c PE=1 SV=2
P05063	0.23	-0.638272	16.11	0.0244906	1.611	Fructose-bisphosphate aldolase C OS=Mus musculus OX=10090 GN=Aldoc PE=1 SV=4
Q3V038	0.52	-0.283997	16.1	0.0245471	1.61	Tetratricopeptide repeat protein 9A OS=Mus musculus OX=10090 GN=Ttc9 PE=1 SV=1
Q9CQC7	0.59	-0.229148	16.05	0.0248313	1.605	NADH dehydrogenase [ubiquinone] 1 beta subcomplex subunit 4 OS=Mus musculus OX=10090 GN=Ndufb4 PE=1 SV=3
Q9D3D9	1.38	0.139879	15.99	0.0251768	1.599	ATP synthase subunit delta mitochondrial OS=Mus musculus OX=10090 GN=Atp5f1d PE=1 SV=1
P19783	1.76	0.245513	15.96	0.0253513	1.596	Cytochrome c oxidase subunit 4 isoform 1 mitochondrial OS=Mus musculus OX=10090 GN=Cox4i1 PE=1 SV=2
Q63959	0.57	-0.244125	15.94	0.0254683	1.594	Potassium voltage-gated channel subfamily C member 3 OS=Mus musculus OX=10090 GN=Kcnc3 PE=1 SV=3
Q8K0U4	0.79	-0.102373	15.9	0.025704	1.59	Heat shock 70 kDa protein 12A OS=Mus musculus OX=10090 GN=Hspa12a PE=1 SV=1
Q9CZJ2	0.76	-0.119186	15.9	0.025704	1.59	Heat shock 70 kDa protein 12B OS=Mus musculus OX=10090 GN=Hspa12b PE=1 SV=1
P56959	1.87	0.271842	15.81	0.0262422	1.581	RNA-binding protein FUS OS=Mus musculus OX=10090 GN=Fus PE=1 SV=1
O09044	0.56	-0.251812	15.75	0.0266073	1.575	Synaptosomal-associated protein 23 OS=Mus musculus OX=10090 GN=Snap23 PE=1 SV=1
P60879	0.53	-0.275724	15.75	0.0266073	1.575	Synaptosomal-associated protein 25 OS=Mus musculus OX=10090 GN=Snap25 PE=1 SV=1
P99024	0.63	-0.200659	15.69	0.0269774	1.569	Tubulin beta-5 chain OS=Mus musculus OX=10090 GN=Tubb5 PE=1 SV=1
Q9DBF1	2.09	0.320146	15.17	0.0304089	1.517	Alpha-aminoadipic semialdehyde dehydrogenase OS=Mus musculus OX=10090 GN=Aldh7a1 PE=1 SV=4
P58281	0.54	-0.267606	15.12	0.030761	1.512	Dynamin-like 120 kDa protein mitochondrial OS=Mus musculus OX=10090 GN=Opa1 PE=1 SV=1
P58682	0.65	-0.187087	15.12	0.030761	1.512	Toll-like receptor 8 OS=Mus musculus OX=10090 GN=Tlr8 PE=1 SV=2
Q91X78	1.91	0.281033	15.1	0.030903	1.51	Erlin-1 OS=Mus musculus OX=10090 GN=Erlin1 PE=1 SV=2
P15331	0.59	-0.229148	14.86	0.0326588	1.486	Peripherin OS=Mus musculus OX=10090 GN=Prph PE=1 SV=2
Q9R1P3	2.17	0.33646	14.82	0.032961	1.482	Proteasome subunit beta type-2 OS=Mus musculus OX=10090 GN=Psmb2 PE=1 SV=1
Q9CR57	1.75	0.243038	14.78	0.033266	1.478	60S ribosomal protein L14 OS=Mus musculus OX=10090 GN=Rpl14 PE=1 SV=3
P09528	1.79	0.252853	14.76	0.0334195	1.476	Ferritin heavy chain OS=Mus musculus OX=10090 GN=Fth1 PE=1 SV=2
Q9CQZ6	0.56	-0.251812	14.67	0.0341193	1.467	NADH dehydrogenase [ubiquinone] 1 beta subcomplex subunit 3 OS=Mus musculus OX=10090 GN=Ndufb3 PE=1 SV=1
Q61644	0.54	-0.267606	14.54	0.035156	1.454	Protein kinase C and casein kinase substrate in neurons protein 1 OS=Mus musculus OX=10090 GN=Pacsin1 PE=1 SV=1
Q922E4	0.53	-0.275724	14.52	0.0353183	1.452	Ethanolamine-phosphate cytidylyltransferase OS=Mus musculus OX=10090 GN=Pcyt2 PE=1 SV=1
P53657	0.89	-0.05061	14.35	0.0367282	1.435	Pyruvate kinase PKLR OS=Mus musculus OX=10090 GN=Pklr PE=1 SV=1
P14094	0.62	-0.207608	13.88	0.0409261	1.388	Sodium/potassium-transporting ATPase subunit beta-1 OS=Mus musculus OX=10090 GN=Atp1b1 PE=1 SV=1
P31786	1.85	0.267172	13.77	0.0419759	1.377	Acyl-CoA-binding protein OS=Mus musculus OX=10090 GN=Dbi PE=1 SV=2
Q62093	0.58	-0.236572	13.77	0.0419759	1.377	Serine/arginine-rich splicing factor 2 OS=Mus musculus OX=10090 GN=Srsf2 PE=1 SV=4
Q61879	0.54	-0.267606	13.76	0.0420727	1.376	Myosin-10 OS=Mus musculus OX=10090 GN=Myh10 PE=1 SV=2
Q9Z306	3.59	0.555094	13.67	0.0429536	1.367	Solute carrier family 22 member 4 OS=Mus musculus OX=10090 GN=Slc22a4 PE=1 SV=1
O55029	0.5	-0.30103	13.46	0.0450817	1.346	Coatomer subunit beta' OS=Mus musculus OX=10090 GN=Copb2 PE=1 SV=2
P20029	1.21	0.0827854	13.39	0.0458142	1.339	Endoplasmic reticulum chaperone BiP OS=Mus musculus OX=10090 GN=Hspa5 PE=1 SV=3
P08113	1.68	0.225309	13.29	0.0468813	1.329	Endoplasmin OS=Mus musculus OX=10090 GN=Hsp90b1 PE=1 SV=2
Q7TMF3	0.61	-0.21467	13.23	0.0475335	1.323	NADH dehydrogenase [ubiquinone] 1 alpha subcomplex subunit 12 OS=Mus musculus OX=10090 GN=Ndufa12 PE=1 SV=2
Q9CPU2	0.56	-0.251812	13.22	0.0476431	1.322	NADH dehydrogenase [ubiquinone] 1 beta subcomplex subunit 2 mitochondrial OS=Mus musculus OX=10090 GN=Ndufb2 PE=1 SV=1
P47738	1.63	0.212188	13.2	0.047863	1.32	Aldehyde dehydrogenase mitochondrial OS=Mus musculus OX=10090 GN=Aldh2 PE=1 SV=1
P70349	1.99	0.298853	13.15	0.0484172	1.315	Histidine triad nucleotide-binding protein 1 OS=Mus musculus OX=10090 GN=Hint1 PE=1 SV=3
P62264	0.58	-0.236572	13.11	0.0488652	1.311	40S ribosomal protein S14 OS=Mus musculus OX=10090 GN=Rps14 PE=1 SV=3
Q9R0K7	0.5	-0.30103	13.09	0.0490908	1.309	Plasma membrane calcium-transporting ATPase 2 OS=Mus musculus OX=10090 GN=Atp2b2 PE=1 SV=2
P08553	0.62	-0.207608	12.9	0.0512861	1.29	Neurofilament medium polypeptide OS=Mus musculus OX=10090 GN=Nefm PE=1 SV=4
P15532	1.92	0.283301	12.86	0.0517607	1.286	Nucleoside diphosphate kinase A OS=Mus musculus OX=10090 GN=Nme1 PE=1 SV=1
Q9DC70	0.58	-0.236572	12.62	0.0547016	1.262	NADH dehydrogenase [ubiquinone] iron-sulfur protein 7 mitochondrial OS=Mus musculus OX=10090 GN=Ndufs7 PE=1 SV=1
Q9Z1G4	0.63	-0.200659	12.53	0.055847	1.253	V-type proton ATPase 116 kDa subunit a1 OS=Mus musculus OX=10090 GN=Atp6v0a1 PE=1 SV=3
P45878	0.49	-0.309804	12.48	0.0564937	1.248	Peptidyl-prolyl cis-trans isomerase FKBP2 OS=Mus musculus OX=10090 GN=Fkbp2 PE=1 SV=1
P14152	0.41	-0.387216	12.46	0.0567545	1.246	Malate dehydrogenase cytoplasmic OS=Mus musculus OX=10090 GN=Mdh1 PE=1 SV=3
Q6PER3	0.65	-0.187087	12.42	0.0572796	1.242	Microtubule-associated protein RP/EB family member 3 OS=Mus musculus OX=10090 GN=Mapre3 PE=1 SV=1
Q62420	0.57	-0.244125	12.41	0.0574116	1.241	Endophilin-A1 OS=Mus musculus OX=10090 GN=Sh3gl2 PE=1 SV=2
P60766	0.54	-0.267606	12.39	0.0576766	1.239	Cell division control protein 42 homolog OS=Mus musculus OX=10090 GN=Cdc42 PE=1 SV=2
P68254	0.65	-0.187087	12.23	0.0598412	1.223	14-3-3 protein theta OS=Mus musculus OX=10090 GN=Ywhaq PE=1 SV=1
P00920	1.39	0.143015	12.18	0.0605341	1.218	Carbonic anhydrase 2 OS=Mus musculus OX=10090 GN=Ca2 PE=1 SV=4
P63040	1.7	0.230449	11.94	0.0639735	1.194	Complexin-1 OS=Mus musculus OX=10090 GN=Cplx1 PE=1 SV=1
P14602	2.77	0.44248	11.92	0.0642688	1.192	Heat shock protein beta-1 OS=Mus musculus OX=10090 GN=Hspb1 PE=1 SV=3
Q99KC8	1.65	0.217484	11.89	0.0647143	1.189	von Willebrand factor A domain-containing protein 5A OS=Mus musculus OX=10090 GN=Vwa5a PE=1 SV=2
P50171	1.71	0.232996	11.88	0.0648634	1.188	Estradiol 17-beta-dehydrogenase 8 OS=Mus musculus OX=10090 GN=Hsd17b8 PE=1 SV=2
B2RSH2	0.59	-0.229148	11.86	0.0651628	1.186	Guanine nucleotide-binding protein G(i) subunit alpha-1 OS=Mus musculus OX=10090 GN=Gnai1 PE=1 SV=1
P46097	0.65	-0.187087	11.74	0.0669885	1.174	Synaptotagmin-2 OS=Mus musculus OX=10090 GN=Syt2 PE=1 SV=1
Q8BZ98	0.57	-0.244125	11.71	0.0674528	1.171	Dynamin-3 OS=Mus musculus OX=10090 GN=Dnm3 PE=1 SV=1
Q91Z53	1.69	0.227887	11.7	0.0676083	1.17	Glyoxylate reductase/hydroxypyruvate reductase OS=Mus musculus OX=10090 GN=Grhpr PE=1 SV=1
P14733	2.38	0.376577	11.68	0.0679204	1.168	Lamin-B1 OS=Mus musculus OX=10090 GN=Lmnb1 PE=1 SV=3
P52760	1.63	0.212188	11.66	0.0682339	1.166	2-iminobutanoate/2-iminopropanoate deaminase OS=Mus musculus OX=10090 GN=Rida PE=1 SV=3
Q80Y17	1.74	0.240549	11.62	0.0688652	1.162	Lethal(2) giant larvae protein homolog 1 OS=Mus musculus OX=10090 GN=Llgl1 PE=1 SV=1
Q99LC3	0.9	-0.0457575	11.56	0.0698232	1.156	NADH dehydrogenase [ubiquinone] 1 alpha subcomplex subunit 10 mitochondrial OS=Mus musculus OX=10090 GN=Ndufa10 PE=1 SV=1
Q62188	0.65	-0.187087	11.55	0.0699842	1.155	Dihydropyrimidinase-related protein 3 OS=Mus musculus OX=10090 GN=Dpysl3 PE=1 SV=1
P08003	1.78	0.25042	11.53	0.0703072	1.153	Protein disulfide-isomerase A4 OS=Mus musculus OX=10090 GN=Pdia4 PE=1 SV=3
Q91ZA3	0.51	-0.29243	11.48	0.0711214	1.148	Propionyl-CoA carboxylase alpha chain mitochondrial OS=Mus musculus OX=10090 GN=Pcca PE=1 SV=2
P15379	3.63	0.559907	11.47	0.0712853	1.147	CD44 antigen OS=Mus musculus OX=10090 GN=Cd44 PE=1 SV=3
Q9JMH9	0.55	-0.259637	11.44	0.0717794	1.144	Unconventional myosin-XVIIIa OS=Mus musculus OX=10090 GN=Myo18a PE=1 SV=2
P97324	1.64	0.214844	11.33	0.0736207	1.133	Glucose-6-phosphate 1-dehydrogenase 2 OS=Mus musculus OX=10090 GN=G6pd2 PE=1 SV=3
Q00612	1.64	0.214844	11.33	0.0736207	1.133	Glucose-6-phosphate 1-dehydrogenase X OS=Mus musculus OX=10090 GN=G6pdx PE=1 SV=3
Q9D0K2	1.77	0.247973	11.33	0.0736207	1.133	Succinyl-CoA:3-ketoacid coenzyme A transferase 1 mitochondrial OS=Mus musculus OX=10090 GN=Oxct1 PE=1 SV=1
P51174	1.57	0.1959	11.12	0.0772681	1.112	Long-chain specific acyl-CoA dehydrogenase mitochondrial OS=Mus musculus OX=10090 GN=Acadl PE=1 SV=2
Q8VHI6	2.03	0.307496	11.05	0.0785236	1.105	Wiskott-Aldrich syndrome protein family member 3 OS=Mus musculus OX=10090 GN=Wasf3 PE=1 SV=1
Q8BGH4	0.63	-0.200659	11.01	0.0792501	1.101	Receptor expression-enhancing protein 1 OS=Mus musculus OX=10090 GN=Reep1 PE=1 SV=1
P70335	1.67	0.222716	11	0.0794328	1.1	Rho-associated protein kinase 1 OS=Mus musculus OX=10090 GN=Rock1 PE=1 SV=1
P70336	1.67	0.222716	11	0.0794328	1.1	Rho-associated protein kinase 2 OS=Mus musculus OX=10090 GN=Rock2 PE=1 SV=1
Q61316	0.93	-0.0315171	10.97	0.0799834	1.097	Heat shock 70 kDa protein 4 OS=Mus musculus OX=10090 GN=Hspa4 PE=1 SV=1
P63011	0.66	-0.180456	10.93	0.0807235	1.093	Ras-related protein Rab-3A OS=Mus musculus OX=10090 GN=Rab3a PE=1 SV=1
Q9D1G1	1.68	0.225309	10.92	0.0809096	1.092	Ras-related protein Rab-1B OS=Mus musculus OX=10090 GN=Rab1b PE=1 SV=1
P70168	0.61	-0.21467	10.87	0.0818465	1.087	Importin subunit beta-1 OS=Mus musculus OX=10090 GN=Kpnb1 PE=1 SV=2
P20357	0.65	-0.187087	10.84	0.0824138	1.084	Microtubule-associated protein 2 OS=Mus musculus OX=10090 GN=Map2 PE=1 SV=2
Q9DBG3	0.64	-0.19382	10.73	0.0845279	1.073	AP-2 complex subunit beta OS=Mus musculus OX=10090 GN=Ap2b1 PE=1 SV=1
P97315	1.6	0.20412	10.71	0.084918	1.071	Cysteine and glycine-rich protein 1 OS=Mus musculus OX=10090 GN=Csrp1 PE=1 SV=3
Q9WVL0	1.71	0.232996	10.64	0.0862979	1.064	Maleylacetoacetate isomerase OS=Mus musculus OX=10090 GN=Gstz1 PE=1 SV=1
P62962	1.53	0.184691	10.51	0.0889201	1.051	Profilin-1 OS=Mus musculus OX=10090 GN=Pfn1 PE=1 SV=2
Q9JM63	0.47	-0.327902	10.5	0.0891251	1.05	ATP-sensitive inward rectifier potassium channel 10 OS=Mus musculus OX=10090 GN=Kcnj10 PE=1 SV=1
Q9CZN7	1.66	0.220108	10.45	0.0901571	1.045	Serine hydroxymethyltransferase mitochondrial OS=Mus musculus OX=10090 GN=Shmt2 PE=1 SV=1
Q9R0P9	0.65	-0.187087	10.44	0.0903649	1.044	Ubiquitin carboxyl-terminal hydrolase isozyme L1 OS=Mus musculus OX=10090 GN=Uchl1 PE=1 SV=1
Q6ZWN5	1.61	0.206826	10.42	0.0907821	1.042	40S ribosomal protein S9 OS=Mus musculus OX=10090 GN=Rps9 PE=1 SV=3
P24270	1.61	0.206826	10.36	0.092045	1.036	Catalase OS=Mus musculus OX=10090 GN=Cat PE=1 SV=4
Q61699	0.9	-0.0457575	10.36	0.092045	1.036	Heat shock protein 105 kDa OS=Mus musculus OX=10090 GN=Hsph1 PE=1 SV=2
P62482	0.6	-0.221849	10.35	0.0922571	1.035	Voltage-gated potassium channel subunit beta-2 OS=Mus musculus OX=10090 GN=Kcnab2 PE=1 SV=1
P62270	1.58	0.198657	10.25	0.0944061	1.025	40S ribosomal protein S18 OS=Mus musculus OX=10090 GN=Rps18 PE=1 SV=3
Q60931	0.69	-0.161151	10.1	0.0977237	1.01	Voltage-dependent anion-selective channel protein 3 OS=Mus musculus OX=10090 GN=Vdac3 PE=1 SV=1
P10649	1.36	0.133539	10.06	0.0986279	1.006	Glutathione S-transferase Mu 1 OS=Mus musculus OX=10090 GN=Gstm1 PE=1 SV=2
O55143	0.63	-0.200659	10	0.1	1	Sarcoplasmic/endoplasmic reticulum calcium ATPase 2 OS=Mus musculus OX=10090 GN=Atp2a2 PE=1 SV=2
Q8R429	0.82	-0.0861861	10	0.1	1	Sarcoplasmic/endoplasmic reticulum calcium ATPase 1 OS=Mus musculus OX=10090 GN=Atp2a1 PE=1 SV=1
Q921F2	2.82	0.450249	10	0.1	1	TAR DNA-binding protein 43 OS=Mus musculus OX=10090 GN=Tardbp PE=1 SV=1
Q9CRB9	1.5	0.176091	9.9	0.102329	0.99	MICOS complex subunit Mic19 OS=Mus musculus OX=10090 GN=Chchd3 PE=1 SV=1
Q9JL62	1.56	0.193125	9.79	0.104954	0.979	Glycolipid transfer protein OS=Mus musculus OX=10090 GN=Gltp PE=1 SV=3
Q60668	1.56	0.193125	9.74	0.10617	0.974	Heterogeneous nuclear ribonucleoprotein D0 OS=Mus musculus OX=10090 GN=Hnrnpd PE=1 SV=2
Q9CPY7	1.48	0.170262	9.56	0.110662	0.956	Cytosol aminopeptidase OS=Mus musculus OX=10090 GN=Lap3 PE=1 SV=3
Q6PIC6	0.71	-0.148742	9.55	0.110917	0.955	Sodium/potassium-transporting ATPase subunit alpha-3 OS=Mus musculus OX=10090 GN=Atp1a3 PE=1 SV=1
Q8CHX7	0.61	-0.21467	9.54	0.111173	0.954	Raftlin-2 OS=Mus musculus OX=10090 GN=Rftn2 PE=1 SV=3
Q9CZU6	0.7	-0.154902	9.54	0.111173	0.954	Citrate synthase mitochondrial OS=Mus musculus OX=10090 GN=Cs PE=1 SV=1
P68368	0.75	-0.124939	9.53	0.111429	0.953	Tubulin alpha-4A chain OS=Mus musculus OX=10090 GN=Tuba4a PE=1 SV=1
Q8BYA0	1.63	0.212188	9.5	0.112202	0.95	Tubulin-specific chaperone D OS=Mus musculus OX=10090 GN=Tbcd PE=1 SV=1
Q9QZ88	1.54	0.187521	9.45	0.113501	0.945	Vacuolar protein sorting-associated protein 29 OS=Mus musculus OX=10090 GN=Vps29 PE=1 SV=1
O70503	1.47	0.167317	9.44	0.113763	0.944	Very-long-chain 3-oxoacyl-CoA reductase OS=Mus musculus OX=10090 GN=Hsd17b12 PE=1 SV=1
P47915	1.53	0.184691	9.34	0.116413	0.934	60S ribosomal protein L29 OS=Mus musculus OX=10090 GN=Rpl29 PE=1 SV=2
P34884	1.53	0.184691	9.29	0.117761	0.929	Macrophage migration inhibitory factor OS=Mus musculus OX=10090 GN=Mif PE=1 SV=2
P12960	0.6	-0.221849	9.25	0.11885	0.925	Contactin-1 OS=Mus musculus OX=10090 GN=Cntn1 PE=1 SV=1
O88712	0.33	-0.481486	9.21	0.11995	0.921	C-terminal-binding protein 1 OS=Mus musculus OX=10090 GN=Ctbp1 PE=1 SV=2
Q9WV80	1.53	0.184691	9.18	0.120781	0.918	Sorting nexin-1 OS=Mus musculus OX=10090 GN=Snx1 PE=1 SV=1
P31650	0.68	-0.167491	9.06	0.124165	0.906	Sodium- and chloride-dependent GABA transporter 3 OS=Mus musculus OX=10090 GN=Slc6a11 PE=1 SV=2
Q99KJ8	0.53	-0.275724	9.06	0.124165	0.906	Dynactin subunit 2 OS=Mus musculus OX=10090 GN=Dctn2 PE=1 SV=3
P35278	1.52	0.181844	9.04	0.124738	0.904	Ras-related protein Rab-5C OS=Mus musculus OX=10090 GN=Rab5c PE=1 SV=2
Q91V14	0.7	-0.154902	8.96	0.127057	0.896	Solute carrier family 12 member 5 OS=Mus musculus OX=10090 GN=Slc12a5 PE=1 SV=2
Q8BPU7	0.64	-0.19382	8.94	0.127644	0.894	Engulfment and cell motility protein 1 OS=Mus musculus OX=10090 GN=Elmo1 PE=1 SV=2
Q8VEJ9	0.53	-0.275724	8.94	0.127644	0.894	Vacuolar protein sorting-associated protein 4A OS=Mus musculus OX=10090 GN=Vps4a PE=1 SV=1
Q9QY76	0.65	-0.187087	8.93	0.127938	0.893	Vesicle-associated membrane protein-associated protein B OS=Mus musculus OX=10090 GN=Vapb PE=1 SV=3
Q9WV55	0.65	-0.187087	8.93	0.127938	0.893	Vesicle-associated membrane protein-associated protein A OS=Mus musculus OX=10090 GN=Vapa PE=1 SV=2
P24369	1.61	0.206826	8.91	0.128529	0.891	Peptidyl-prolyl cis-trans isomerase B OS=Mus musculus OX=10090 GN=Ppib PE=1 SV=2
Q64332	0.67	-0.173925	8.89	0.129122	0.889	Synapsin-2 OS=Mus musculus OX=10090 GN=Syn2 PE=1 SV=2
Q8K4Q7	1.63	0.212188	8.88	0.12942	0.888	Ceramide kinase OS=Mus musculus OX=10090 GN=Cerk PE=1 SV=2
P51660	1.5	0.176091	8.85	0.130317	0.885	Peroxisomal multifunctional enzyme type 2 OS=Mus musculus OX=10090 GN=Hsd17b4 PE=1 SV=3
Q9CZ42	1.61	0.206826	8.79	0.13213	0.879	ATP-dependent (S)-NAD(P)H-hydrate dehydratase OS=Mus musculus OX=10090 GN=Naxd PE=1 SV=1
P46638	0.64	-0.19382	8.71	0.134586	0.871	Ras-related protein Rab-11B OS=Mus musculus OX=10090 GN=Rab11b PE=1 SV=3
P62492	0.64	-0.19382	8.71	0.134586	0.871	Ras-related protein Rab-11A OS=Mus musculus OX=10090 GN=Rab11a PE=1 SV=3
Q8VHX6	1.59	0.201397	8.65	0.136458	0.865	Filamin-C OS=Mus musculus OX=10090 GN=Flnc PE=1 SV=3
Q8K009	1.25	0.09691	8.64	0.136773	0.864	Mitochondrial 10-formyltetrahydrofolate dehydrogenase OS=Mus musculus OX=10090 GN=Aldh1l2 PE=1 SV=2
Q8R0Y6	1.49	0.173186	8.64	0.136773	0.864	Cytosolic 10-formyltetrahydrofolate dehydrogenase OS=Mus musculus OX=10090 GN=Aldh1l1 PE=1 SV=1
P70398	1.6	0.20412	8.5	0.141254	0.85	Probable ubiquitin carboxyl-terminal hydrolase FAF-X OS=Mus musculus OX=10090 GN=Usp9x PE=1 SV=2
P97823	0.37	-0.431798	8.47	0.142233	0.847	Acyl-protein thioesterase 1 OS=Mus musculus OX=10090 GN=Lypla1 PE=1 SV=1
Q9WV92	0.71	-0.148742	8.44	0.143219	0.844	Band 4.1-like protein 3 OS=Mus musculus OX=10090 GN=Epb41l3 PE=1 SV=1
Q8BH66	0.65	-0.187087	8.35	0.146218	0.835	Atlastin-1 OS=Mus musculus OX=10090 GN=Atl1 PE=1 SV=1
Q8CGA0	0.62	-0.207608	8.26	0.149279	0.826	Protein phosphatase 1F OS=Mus musculus OX=10090 GN=Ppm1f PE=1 SV=1
Q920I9	0.65	-0.187087	8.22	0.150661	0.822	WD repeat-containing protein 7 OS=Mus musculus OX=10090 GN=Wdr7 PE=1 SV=3
Q8VHP7	0.68	-0.167491	8.14	0.153462	0.814	Leukocyte elastase inhibitor B OS=Mus musculus OX=10090 GN=Serpinb1b PE=1 SV=1
P35980	1.48	0.170262	8.11	0.154525	0.811	60S ribosomal protein L18 OS=Mus musculus OX=10090 GN=Rpl18 PE=1 SV=3
P62814	0.79	-0.102373	8.09	0.155239	0.809	V-type proton ATPase subunit B brain isoform OS=Mus musculus OX=10090 GN=Atp6v1b2 PE=1 SV=1
Q6P1F6	0.65	-0.187087	8.05	0.156675	0.805	Serine/threonine-protein phosphatase 2A 55 kDa regulatory subunit B alpha isoform OS=Mus musculus OX=10090 GN=Ppp2r2a PE=1 SV=1
Q8BG02	0.69	-0.161151	8.05	0.156675	0.805	Serine/threonine-protein phosphatase 2A 55 kDa regulatory subunit B gamma isoform OS=Mus musculus OX=10090 GN=Ppp2r2c PE=1 SV=1
Q3UYC0	0.71	-0.148742	8.04	0.157036	0.804	Protein phosphatase 1H OS=Mus musculus OX=10090 GN=Ppm1h PE=1 SV=1
P08551	0.72	-0.142668	8.03	0.157398	0.803	Neurofilament light polypeptide OS=Mus musculus OX=10090 GN=Nefl PE=1 SV=5
Q9JLJ2	1.47	0.167317	7.98	0.159221	0.798	4-trimethylaminobutyraldehyde dehydrogenase OS=Mus musculus OX=10090 GN=Aldh9a1 PE=1 SV=1
Q80VQ0	0.66	-0.180456	7.88	0.16293	0.788	Aldehyde dehydrogenase family 3 member B1 OS=Mus musculus OX=10090 GN=Aldh3b1 PE=1 SV=1
Q8C8R3	1.44	0.158362	7.87	0.163305	0.787	Ankyrin-2 OS=Mus musculus OX=10090 GN=Ank2 PE=1 SV=2
P26041	4.49	0.652246	7.85	0.164059	0.785	Moesin OS=Mus musculus OX=10090 GN=Msn PE=1 SV=3
Q8VEK3	1.49	0.173186	7.83	0.164816	0.783	Heterogeneous nuclear ribonucleoprotein U OS=Mus musculus OX=10090 GN=Hnrnpu PE=1 SV=1
Q5SYD0	0.63	-0.200659	7.8	0.165959	0.78	Unconventional myosin-Id OS=Mus musculus OX=10090 GN=Myo1d PE=1 SV=1
Q62442	0.6	-0.221849	7.8	0.165959	0.78	Vesicle-associated membrane protein 1 OS=Mus musculus OX=10090 GN=Vamp1 PE=1 SV=1
P56382	1.51	0.178977	7.75	0.16788	0.775	ATP synthase subunit epsilon mitochondrial OS=Mus musculus OX=10090 GN=Atp5f1e PE=1 SV=2
Q9D8B7	1.47	0.167317	7.75	0.16788	0.775	Junctional adhesion molecule C OS=Mus musculus OX=10090 GN=Jam3 PE=1 SV=2
P53994	0.66	-0.180456	7.67	0.171002	0.767	Ras-related protein Rab-2A OS=Mus musculus OX=10090 GN=Rab2a PE=1 SV=1
P59279	0.66	-0.180456	7.67	0.171002	0.767	Ras-related protein Rab-2B OS=Mus musculus OX=10090 GN=Rab2b PE=1 SV=1
P70670	1.53	0.184691	7.66	0.171396	0.766	Nascent polypeptide-associated complex subunit alpha muscle-specific form OS=Mus musculus OX=10090 GN=Naca PE=1 SV=2
Q60817	1.53	0.184691	7.66	0.171396	0.766	Nascent polypeptide-associated complex subunit alpha OS=Mus musculus OX=10090 GN=Naca PE=1 SV=1
O55137	1.43	0.155336	7.63	0.172584	0.763	Acyl-coenzyme A thioesterase 1 OS=Mus musculus OX=10090 GN=Acot1 PE=1 SV=1
Q32Q92	1.26	0.100371	7.63	0.172584	0.763	Acyl-coenzyme A thioesterase 6 OS=Mus musculus OX=10090 GN=Acot6 PE=1 SV=1
Q6Q2Z6	1.26	0.100371	7.63	0.172584	0.763	Acyl-coenzyme A thioesterase 5 OS=Mus musculus OX=10090 GN=Acot5 PE=1 SV=2
Q8BWN8	1.26	0.100371	7.63	0.172584	0.763	Peroxisomal succinyl-coenzyme A thioesterase OS=Mus musculus OX=10090 GN=Acot4 PE=1 SV=1
Q9QYR7	1.26	0.100371	7.63	0.172584	0.763	Acyl-coenzyme A thioesterase 3 OS=Mus musculus OX=10090 GN=Acot3 PE=1 SV=1
Q9QYR9	1.43	0.155336	7.63	0.172584	0.763	Acyl-coenzyme A thioesterase 2 mitochondrial OS=Mus musculus OX=10090 GN=Acot2 PE=1 SV=2
P17183	0.8	-0.09691	7.6	0.17378	0.76	Gamma-enolase OS=Mus musculus OX=10090 GN=Eno2 PE=1 SV=2
Q3UM45	0.69	-0.161151	7.54	0.176198	0.754	Protein phosphatase 1 regulatory subunit 7 OS=Mus musculus OX=10090 GN=Ppp1r7 PE=1 SV=2
Q99LX0	0.68	-0.167491	7.53	0.176604	0.753	Parkinson disease protein 7 homolog OS=Mus musculus OX=10090 GN=Park7 PE=1 SV=1
P52503	0.69	-0.161151	7.45	0.179887	0.745	NADH dehydrogenase [ubiquinone] iron-sulfur protein 6 mitochondrial OS=Mus musculus OX=10090 GN=Ndufs6 PE=1 SV=2
Q64523	1.37	0.136721	7.4	0.18197	0.74	Histone H2A type 2-C OS=Mus musculus OX=10090 GN=H2ac20 PE=1 SV=3
Q6GSS7	1.37	0.136721	7.4	0.18197	0.74	Histone H2A type 2-A OS=Mus musculus OX=10090 GN=Hist2h2aa1 PE=1 SV=3
Q8BMG7	0.63	-0.200659	7.4	0.18197	0.74	Rab3 GTPase-activating protein non-catalytic subunit OS=Mus musculus OX=10090 GN=Rab3gap2 PE=1 SV=2
Q80SW1	1.46	0.164353	7.36	0.183654	0.736	S-adenosylhomocysteine hydrolase-like protein 1 OS=Mus musculus OX=10090 GN=Ahcyl1 PE=1 SV=1
Q99KI0	1.48	0.170262	7.36	0.183654	0.736	Aconitate hydratase mitochondrial OS=Mus musculus OX=10090 GN=Aco2 PE=1 SV=1
Q99K51	0.68	-0.167491	7.31	0.18578	0.731	Plastin-3 OS=Mus musculus OX=10090 GN=Pls3 PE=1 SV=3
Q8CAA7	0.66	-0.180456	7.2	0.190546	0.72	Glucose 1 6-bisphosphate synthase OS=Mus musculus OX=10090 GN=Pgm2l1 PE=1 SV=1
Q9DB77	0.78	-0.107905	7.18	0.191426	0.718	Cytochrome b-c1 complex subunit 2 mitochondrial OS=Mus musculus OX=10090 GN=Uqcrc2 PE=1 SV=1
P62761	0.74	-0.130768	7.15	0.192752	0.715	Visinin-like protein 1 OS=Mus musculus OX=10090 GN=Vsnl1 PE=1 SV=2
Q61234	1.44	0.158362	7.13	0.193642	0.713	Alpha-1-syntrophin OS=Mus musculus OX=10090 GN=Snta1 PE=1 SV=1
Q9CR62	0.69	-0.161151	7.12	0.194089	0.712	Mitochondrial 2-oxoglutarate/malate carrier protein OS=Mus musculus OX=10090 GN=Slc25a11 PE=1 SV=3
Q8VEM8	0.76	-0.119186	7.11	0.194536	0.711	Phosphate carrier protein mitochondrial OS=Mus musculus OX=10090 GN=Slc25a3 PE=1 SV=1
O55091	0.68	-0.167491	7.06	0.196789	0.706	Protein IMPACT OS=Mus musculus OX=10090 GN=Impact PE=1 SV=2
P05201	0.78	-0.107905	7.01	0.199067	0.701	Aspartate aminotransferase cytoplasmic OS=Mus musculus OX=10090 GN=Got1 PE=1 SV=3
P80313	0.72	-0.142668	6.96	0.201372	0.696	T-complex protein 1 subunit eta OS=Mus musculus OX=10090 GN=Cct7 PE=1 SV=1
P46460	0.7	-0.154902	6.95	0.201837	0.695	Vesicle-fusing ATPase OS=Mus musculus OX=10090 GN=Nsf PE=1 SV=2
P35564	0.69	-0.161151	6.93	0.202768	0.693	Calnexin OS=Mus musculus OX=10090 GN=Canx PE=1 SV=1
Q64514	0.67	-0.173925	6.92	0.203236	0.692	Tripeptidyl-peptidase 2 OS=Mus musculus OX=10090 GN=Tpp2 PE=1 SV=3
P97351	1.39	0.143015	6.89	0.204644	0.689	40S ribosomal protein S3a OS=Mus musculus OX=10090 GN=Rps3a PE=1 SV=3
Q8CAY6	0.7	-0.154902	6.84	0.207014	0.684	Acetyl-CoA acetyltransferase cytosolic OS=Mus musculus OX=10090 GN=Acat2 PE=1 SV=2
P10852	0.76	-0.119186	6.83	0.207491	0.683	4F2 cell-surface antigen heavy chain OS=Mus musculus OX=10090 GN=Slc3a2 PE=1 SV=1
Q8VDN2	0.78	-0.107905	6.81	0.208449	0.681	Sodium/potassium-transporting ATPase subunit alpha-1 OS=Mus musculus OX=10090 GN=Atp1a1 PE=1 SV=1
Q60930	0.71	-0.148742	6.8	0.20893	0.68	Voltage-dependent anion-selective channel protein 2 OS=Mus musculus OX=10090 GN=Vdac2 PE=1 SV=2
Q9EQH3	1.37	0.136721	6.79	0.209411	0.679	Vacuolar protein sorting-associated protein 35 OS=Mus musculus OX=10090 GN=Vps35 PE=1 SV=1
Q8BHG3	1.43	0.155336	6.75	0.211349	0.675	Cell cycle control protein 50B OS=Mus musculus OX=10090 GN=Tmem30b PE=2 SV=1
Q8VEK0	1.43	0.155336	6.75	0.211349	0.675	Cell cycle control protein 50A OS=Mus musculus OX=10090 GN=Tmem30a PE=1 SV=1
Q61656	1.5	0.176091	6.71	0.213304	0.671	Probable ATP-dependent RNA helicase DDX5 OS=Mus musculus OX=10090 GN=Ddx5 PE=1 SV=2
P46471	1.4	0.146128	6.68	0.214783	0.668	26S proteasome regulatory subunit 7 OS=Mus musculus OX=10090 GN=Psmc2 PE=1 SV=5
Q69ZK9	0.69	-0.161151	6.68	0.214783	0.668	Neuroligin-2 OS=Mus musculus OX=10090 GN=Nlgn2 PE=1 SV=2
Q99K10	0.69	-0.161151	6.68	0.214783	0.668	Neuroligin-1 OS=Mus musculus OX=10090 GN=Nlgn1 PE=1 SV=2
Q640R3	1.4	0.146128	6.61	0.218273	0.661	Hepatocyte cell adhesion molecule OS=Mus musculus OX=10090 GN=Hepacam PE=1 SV=2
Q76MZ3	0.73	-0.136677	6.61	0.218273	0.661	Serine/threonine-protein phosphatase 2A 65 kDa regulatory subunit A alpha isoform OS=Mus musculus OX=10090 GN=Ppp2r1a PE=1 SV=3
Q9CPV4	1.4	0.146128	6.61	0.218273	0.661	Glyoxalase domain-containing protein 4 OS=Mus musculus OX=10090 GN=Glod4 PE=1 SV=1
C0HKE1	1.49	0.173186	6.52	0.222844	0.652	Histone H2A type 1-B OS=Mus musculus OX=10090 GN=H2ac4 PE=1 SV=1
C0HKE2	1.49	0.173186	6.52	0.222844	0.652	Histone H2A type 1-C OS=Mus musculus OX=10090 GN=H2ac6 PE=1 SV=1
C0HKE3	1.49	0.173186	6.52	0.222844	0.652	Histone H2A type 1-D OS=Mus musculus OX=10090 GN=H2ac7 PE=1 SV=1
C0HKE4	1.49	0.173186	6.52	0.222844	0.652	Histone H2A type 1-E OS=Mus musculus OX=10090 GN=H2ac8 PE=1 SV=1
C0HKE5	1.49	0.173186	6.52	0.222844	0.652	Histone H2A type 1-G OS=Mus musculus OX=10090 GN=H2ac11 PE=1 SV=1
C0HKE6	1.49	0.173186	6.52	0.222844	0.652	Histone H2A type 1-I OS=Mus musculus OX=10090 GN=H2ac13 PE=1 SV=1
C0HKE7	1.49	0.173186	6.52	0.222844	0.652	Histone H2A type 1-N OS=Mus musculus OX=10090 GN=Hist1h2an PE=1 SV=1
C0HKE8	1.49	0.173186	6.52	0.222844	0.652	Histone H2A type 1-O OS=Mus musculus OX=10090 GN=Hist1h2ao PE=1 SV=1
C0HKE9	1.49	0.173186	6.52	0.222844	0.652	Histone H2A type 1-P OS=Mus musculus OX=10090 GN=Hist1h2ap PE=1 SV=1
P57776	1.4	0.146128	6.52	0.222844	0.652	Elongation factor 1-delta OS=Mus musculus OX=10090 GN=Eef1d PE=1 SV=3
Q8BFU2	1.49	0.173186	6.52	0.222844	0.652	Histone H2A type 3 OS=Mus musculus OX=10090 GN=H2aw PE=1 SV=3
Q8CGP5	1.49	0.173186	6.52	0.222844	0.652	Histone H2A type 1-F OS=Mus musculus OX=10090 GN=Hist1h2af PE=1 SV=3
Q8CGP6	1.49	0.173186	6.52	0.222844	0.652	Histone H2A type 1-H OS=Mus musculus OX=10090 GN=H2ac12 PE=1 SV=3
Q8CGP7	1.49	0.173186	6.52	0.222844	0.652	Histone H2A type 1-K OS=Mus musculus OX=10090 GN=H2ac15 PE=1 SV=3
Q8R1M2	1.49	0.173186	6.52	0.222844	0.652	Histone H2A.J OS=Mus musculus OX=10090 GN=H2aj PE=1 SV=1
O08539	0.71	-0.148742	6.5	0.223872	0.65	Myc box-dependent-interacting protein 1 OS=Mus musculus OX=10090 GN=Bin1 PE=1 SV=1
Q62048	1.4	0.146128	6.5	0.223872	0.65	Astrocytic phosphoprotein PEA-15 OS=Mus musculus OX=10090 GN=Pea15 PE=1 SV=1
P60710	1.22	0.0863598	6.47	0.225424	0.647	Actin cytoplasmic 1 OS=Mus musculus OX=10090 GN=Actb PE=1 SV=1
P63260	1.22	0.0863598	6.47	0.225424	0.647	Actin cytoplasmic 2 OS=Mus musculus OX=10090 GN=Actg1 PE=1 SV=1
P48036	1.33	0.123852	6.45	0.226464	0.645	Annexin A5 OS=Mus musculus OX=10090 GN=Anxa5 PE=1 SV=1
Q91ZJ5	1.42	0.152288	6.44	0.226986	0.644	UTP--glucose-1-phosphate uridylyltransferase OS=Mus musculus OX=10090 GN=Ugp2 PE=1 SV=3
O88643	0.73	-0.136677	6.42	0.228034	0.642	Serine/threonine-protein kinase PAK 1 OS=Mus musculus OX=10090 GN=Pak1 PE=1 SV=1
O08529	1.42	0.152288	6.39	0.229615	0.639	Calpain-2 catalytic subunit OS=Mus musculus OX=10090 GN=Capn2 PE=1 SV=4
Q9D394	0.72	-0.142668	6.38	0.230144	0.638	Protein RUFY3 OS=Mus musculus OX=10090 GN=Rufy3 PE=1 SV=1
P35282	1.44	0.158362	6.34	0.232274	0.634	Ras-related protein Rab-21 OS=Mus musculus OX=10090 GN=Rab21 PE=1 SV=4
Q8BJW6	0.7	-0.154902	6.29	0.234963	0.629	Eukaryotic translation initiation factor 2A OS=Mus musculus OX=10090 GN=Eif2a PE=1 SV=2
Q8JZQ9	1.41	0.149219	6.22	0.238781	0.622	Eukaryotic translation initiation factor 3 subunit B OS=Mus musculus OX=10090 GN=Eif3b PE=1 SV=1
Q9CWK8	1.42	0.152288	6.22	0.238781	0.622	Sorting nexin-2 OS=Mus musculus OX=10090 GN=Snx2 PE=1 SV=2
P47708	0.75	-0.124939	6.21	0.239332	0.621	Rabphilin-3A OS=Mus musculus OX=10090 GN=Rph3a PE=1 SV=2
O88569	1.36	0.133539	6.14	0.24322	0.614	Heterogeneous nuclear ribonucleoproteins A2/B1 OS=Mus musculus OX=10090 GN=Hnrnpa2b1 PE=1 SV=2
Q60854	1.42	0.152288	6.14	0.24322	0.614	Serpin B6 OS=Mus musculus OX=10090 GN=Serpinb6 PE=1 SV=1
Q6PIE5	0.79	-0.102373	6.11	0.244906	0.611	Sodium/potassium-transporting ATPase subunit alpha-2 OS=Mus musculus OX=10090 GN=Atp1a2 PE=1 SV=1
P61358	1.37	0.136721	6.1	0.245471	0.61	60S ribosomal protein L27 OS=Mus musculus OX=10090 GN=Rpl27 PE=1 SV=2
P47809	1.53	0.184691	6.09	0.246037	0.609	Dual specificity mitogen-activated protein kinase kinase 4 OS=Mus musculus OX=10090 GN=Map2k4 PE=1 SV=2
P17426	0.73	-0.136677	6.07	0.247172	0.607	AP-2 complex subunit alpha-1 OS=Mus musculus OX=10090 GN=Ap2a1 PE=1 SV=1
P18872	0.73	-0.136677	6.07	0.247172	0.607	Guanine nucleotide-binding protein G(o) subunit alpha OS=Mus musculus OX=10090 GN=Gnao1 PE=1 SV=3
P43006	1.32	0.120574	6.02	0.250035	0.602	Excitatory amino acid transporter 2 OS=Mus musculus OX=10090 GN=Slc1a2 PE=1 SV=1
P24288	0.74	-0.130768	5.98	0.252348	0.598	Branched-chain-amino-acid aminotransferase cytosolic OS=Mus musculus OX=10090 GN=Bcat1 PE=1 SV=2
Q08331	0.73	-0.136677	5.94	0.254683	0.594	Calretinin OS=Mus musculus OX=10090 GN=Calb2 PE=1 SV=3
P61022	0.73	-0.136677	5.93	0.25527	0.593	Calcineurin B homologous protein 1 OS=Mus musculus OX=10090 GN=Chp1 PE=1 SV=2
Q9R0Q6	0.74	-0.130768	5.92	0.255859	0.592	Actin-related protein 2/3 complex subunit 1A OS=Mus musculus OX=10090 GN=Arpc1a PE=1 SV=1
P70663	0.73	-0.136677	5.91	0.256448	0.591	SPARC-like protein 1 OS=Mus musculus OX=10090 GN=Sparcl1 PE=1 SV=3
Q9CQ75	0.54	-0.267606	5.9	0.25704	0.59	NADH dehydrogenase [ubiquinone] 1 alpha subcomplex subunit 2 OS=Mus musculus OX=10090 GN=Ndufa2 PE=1 SV=3
P60904	0.74	-0.130768	5.8	0.263027	0.58	DnaJ homolog subfamily C member 5 OS=Mus musculus OX=10090 GN=Dnajc5 PE=1 SV=1
P08032	0.98	-0.00877392	5.75	0.266073	0.575	Spectrin alpha chain erythrocytic 1 OS=Mus musculus OX=10090 GN=Spta1 PE=1 SV=3
P16546	0.77	-0.113509	5.75	0.266073	0.575	Spectrin alpha chain non-erythrocytic 1 OS=Mus musculus OX=10090 GN=Sptan1 PE=1 SV=4
Q925N0	1.25	0.09691	5.74	0.266686	0.574	Sideroflexin-5 OS=Mus musculus OX=10090 GN=Sfxn5 PE=1 SV=2
O54991	0.73	-0.136677	5.72	0.267917	0.572	Contactin-associated protein 1 OS=Mus musculus OX=10090 GN=Cntnap1 PE=1 SV=2
P47964	0.72	-0.142668	5.72	0.267917	0.572	60S ribosomal protein L36 OS=Mus musculus OX=10090 GN=Rpl36 PE=1 SV=2
P97370	0.74	-0.130768	5.72	0.267917	0.572	Sodium/potassium-transporting ATPase subunit beta-3 OS=Mus musculus OX=10090 GN=Atp1b3 PE=1 SV=1
Q99LD8	1.36	0.133539	5.71	0.268534	0.571	N(G) N(G)-dimethylarginine dimethylaminohydrolase 2 OS=Mus musculus OX=10090 GN=Ddah2 PE=1 SV=1
P48771	0.8	-0.09691	5.68	0.270396	0.568	Cytochrome c oxidase subunit 7A2 mitochondrial OS=Mus musculus OX=10090 GN=Cox7a2 PE=1 SV=2
Q7TPR4	1.37	0.136721	5.67	0.271019	0.567	Alpha-actinin-1 OS=Mus musculus OX=10090 GN=Actn1 PE=1 SV=1
Q8K406	0.74	-0.130768	5.67	0.271019	0.567	Leucine-rich repeat LGI family member 3 OS=Mus musculus OX=10090 GN=Lgi3 PE=1 SV=1
Q9Z2I9	0.74	-0.130768	5.67	0.271019	0.567	Succinate--CoA ligase [ADP-forming] subunit beta mitochondrial OS=Mus musculus OX=10090 GN=Sucla2 PE=1 SV=2
Q91YX5	0.71	-0.148742	5.65	0.27227	0.565	Acyl-CoA:lysophosphatidylglycerol acyltransferase 1 OS=Mus musculus OX=10090 GN=Lpgat1 PE=1 SV=1
P63321	1.32	0.120574	5.64	0.272898	0.564	Ras-related protein Ral-A OS=Mus musculus OX=10090 GN=Rala PE=1 SV=1
Q9JIW9	1.38	0.139879	5.64	0.272898	0.564	Ras-related protein Ral-B OS=Mus musculus OX=10090 GN=Ralb PE=1 SV=1
Q99104	0.74	-0.130768	5.63	0.273527	0.563	Unconventional myosin-Va OS=Mus musculus OX=10090 GN=Myo5a PE=1 SV=2
Q61548	0.74	-0.130768	5.6	0.275423	0.56	Clathrin coat assembly protein AP180 OS=Mus musculus OX=10090 GN=Snap91 PE=1 SV=1
P68040	1.33	0.123852	5.59	0.276058	0.559	Receptor of activated protein C kinase 1 OS=Mus musculus OX=10090 GN=Rack1 PE=1 SV=3
Q9CQ62	1.36	0.133539	5.59	0.276058	0.559	2 4-dienoyl-CoA reductase [(3E)-enoyl-CoA-producing] mitochondrial OS=Mus musculus OX=10090 GN=Decr1 PE=1 SV=1
Q9JHU4	0.7	-0.154902	5.59	0.276058	0.559	Cytoplasmic dynein 1 heavy chain 1 OS=Mus musculus OX=10090 GN=Dync1h1 PE=1 SV=2
P16330	0.86	-0.0655015	5.58	0.276694	0.558	2' 3'-cyclic-nucleotide 3'-phosphodiesterase OS=Mus musculus OX=10090 GN=Cnp PE=1 SV=3
P63030	2	0.30103	5.52	0.280543	0.552	Mitochondrial pyruvate carrier 1 OS=Mus musculus OX=10090 GN=Mpc1 PE=1 SV=1
P33173	0.73	-0.136677	5.48	0.283139	0.548	Kinesin-like protein KIF1A OS=Mus musculus OX=10090 GN=Kif1a PE=1 SV=2
Q60575	0.54	-0.267606	5.48	0.283139	0.548	Kinesin-like protein KIF1B OS=Mus musculus OX=10090 GN=Kif1b PE=1 SV=2
P14873	0.76	-0.119186	5.47	0.283792	0.547	Microtubule-associated protein 1B OS=Mus musculus OX=10090 GN=Map1b PE=1 SV=2
P14115	1.32	0.120574	5.46	0.284446	0.546	60S ribosomal protein L27a OS=Mus musculus OX=10090 GN=Rpl27a PE=1 SV=5
A2ASZ8	1.35	0.130334	5.45	0.285102	0.545	Calcium-binding mitochondrial carrier protein SCaMC-2 OS=Mus musculus OX=10090 GN=Slc25a25 PE=1 SV=1
Q91V12	0.75	-0.124939	5.43	0.286418	0.543	Cytosolic acyl coenzyme A thioester hydrolase OS=Mus musculus OX=10090 GN=Acot7 PE=1 SV=2
O55022	1.34	0.127105	5.4	0.288403	0.54	Membrane-associated progesterone receptor component 1 OS=Mus musculus OX=10090 GN=Pgrmc1 PE=1 SV=4
Q9D051	0.75	-0.124939	5.4	0.288403	0.54	Pyruvate dehydrogenase E1 component subunit beta mitochondrial OS=Mus musculus OX=10090 GN=Pdhb PE=1 SV=1
P30275	0.83	-0.0809219	5.15	0.305492	0.515	Creatine kinase U-type mitochondrial OS=Mus musculus OX=10090 GN=Ckmt1 PE=1 SV=1
P07724	1.28	0.10721	5.14	0.306196	0.514	Albumin OS=Mus musculus OX=10090 GN=Alb PE=1 SV=3
Q9DCZ4	0.51	-0.29243	5.13	0.306902	0.513	MICOS complex subunit Mic26 OS=Mus musculus OX=10090 GN=Apoo PE=1 SV=2
P24472	0.76	-0.119186	5.11	0.308319	0.511	Glutathione S-transferase A4 OS=Mus musculus OX=10090 GN=Gsta4 PE=1 SV=3
Q7TQD2	1.32	0.120574	5.11	0.308319	0.511	Tubulin polymerization-promoting protein OS=Mus musculus OX=10090 GN=Tppp PE=1 SV=1
P70441	1.35	0.130334	5.1	0.30903	0.51	Na(+)/H(+) exchange regulatory cofactor NHE-RF1 OS=Mus musculus OX=10090 GN=Slc9a3r1 PE=1 SV=3
Q9WTT4	0.73	-0.136677	5.09	0.309742	0.509	V-type proton ATPase subunit G 2 OS=Mus musculus OX=10090 GN=Atp6v1g2 PE=1 SV=1
G5E829	0.74	-0.130768	5.08	0.310456	0.508	Plasma membrane calcium-transporting ATPase 1 OS=Mus musculus OX=10090 GN=Atp2b1 PE=1 SV=1
P00493	0.77	-0.113509	5.07	0.311172	0.507	Hypoxanthine-guanine phosphoribosyltransferase OS=Mus musculus OX=10090 GN=Hprt1 PE=1 SV=3
Q8BMS1	1.26	0.100371	5.06	0.311889	0.506	Trifunctional enzyme subunit alpha mitochondrial OS=Mus musculus OX=10090 GN=Hadha PE=1 SV=1
P31938	1.36	0.133539	5.05	0.312608	0.505	Dual specificity mitogen-activated protein kinase kinase 1 OS=Mus musculus OX=10090 GN=Map2k1 PE=1 SV=2
O88737	0.75	-0.124939	5.04	0.313329	0.504	Protein bassoon OS=Mus musculus OX=10090 GN=Bsn PE=1 SV=4
Q8K1M6	0.76	-0.119186	5.04	0.313329	0.504	Dynamin-1-like protein OS=Mus musculus OX=10090 GN=Dnm1l PE=1 SV=2
Q99JY0	1.29	0.11059	5.04	0.313329	0.504	Trifunctional enzyme subunit beta mitochondrial OS=Mus musculus OX=10090 GN=Hadhb PE=1 SV=1
O35215	0.78	-0.107905	5.03	0.314051	0.503	D-dopachrome decarboxylase OS=Mus musculus OX=10090 GN=Ddt PE=1 SV=3
P50516	0.79	-0.102373	5.02	0.314775	0.502	V-type proton ATPase catalytic subunit A OS=Mus musculus OX=10090 GN=Atp6v1a PE=1 SV=2
Q99KB8	0.74	-0.130768	5.02	0.314775	0.502	Hydroxyacylglutathione hydrolase mitochondrial OS=Mus musculus OX=10090 GN=Hagh PE=1 SV=2
Q58A65	1.37	0.136721	5	0.316228	0.5	C-Jun-amino-terminal kinase-interacting protein 4 OS=Mus musculus OX=10090 GN=Spag9 PE=1 SV=2
Q9ESN9	1.37	0.136721	5	0.316228	0.5	C-Jun-amino-terminal kinase-interacting protein 3 OS=Mus musculus OX=10090 GN=Mapk8ip3 PE=1 SV=1
P62983	1.26	0.100371	4.99	0.316957	0.499	Ubiquitin-40S ribosomal protein S27a OS=Mus musculus OX=10090 GN=Rps27a PE=1 SV=2
P62984	1.26	0.100371	4.99	0.316957	0.499	Ubiquitin-60S ribosomal protein L40 OS=Mus musculus OX=10090 GN=Uba52 PE=1 SV=2
Q8K0T0	0.74	-0.130768	4.99	0.316957	0.499	Reticulon-1 OS=Mus musculus OX=10090 GN=Rtn1 PE=1 SV=1
Q60932	0.79	-0.102373	4.96	0.319154	0.496	Voltage-dependent anion-selective channel protein 1 OS=Mus musculus OX=10090 GN=Vdac1 PE=1 SV=3
Q64105	0.77	-0.113509	4.96	0.319154	0.496	Sepiapterin reductase OS=Mus musculus OX=10090 GN=Spr PE=1 SV=1
P39053	0.77	-0.113509	4.95	0.31989	0.495	Dynamin-1 OS=Mus musculus OX=10090 GN=Dnm1 PE=1 SV=2
Q6P9K8	0.74	-0.130768	4.94	0.320627	0.494	Caskin-1 OS=Mus musculus OX=10090 GN=Caskin1 PE=1 SV=2
Q9Z204	1.76	0.245513	4.86	0.326588	0.486	Heterogeneous nuclear ribonucleoproteins C1/C2 OS=Mus musculus OX=10090 GN=Hnrnpc PE=1 SV=1
Q68FD5	0.83	-0.0809219	4.85	0.327341	0.485	Clathrin heavy chain 1 OS=Mus musculus OX=10090 GN=Cltc PE=1 SV=3
P01117	0.75	-0.124939	4.82	0.32961	0.482	GTPase KRas OS=Kirsten murine sarcoma virus OX=11808 GN=K-RAS PE=1 SV=1
P32883	0.75	-0.124939	4.82	0.32961	0.482	GTPase KRas OS=Mus musculus OX=10090 GN=Kras PE=1 SV=1
P19157	1.32	0.120574	4.81	0.33037	0.481	Glutathione S-transferase P 1 OS=Mus musculus OX=10090 GN=Gstp1 PE=1 SV=2
P46425	1.32	0.120574	4.81	0.33037	0.481	Glutathione S-transferase P 2 OS=Mus musculus OX=10090 GN=Gstp2 PE=1 SV=2
P47754	1.31	0.117271	4.81	0.33037	0.481	F-actin-capping protein subunit alpha-2 OS=Mus musculus OX=10090 GN=Capza2 PE=1 SV=3
P50247	1.27	0.103804	4.8	0.331131	0.48	Adenosylhomocysteinase OS=Mus musculus OX=10090 GN=Ahcy PE=1 SV=3
Q8K4Z3	0.79	-0.102373	4.8	0.331131	0.48	NAD(P)H-hydrate epimerase OS=Mus musculus OX=10090 GN=Naxe PE=1 SV=1
Q64010	1.33	0.123852	4.78	0.33266	0.478	Adapter molecule crk OS=Mus musculus OX=10090 GN=Crk PE=1 SV=1
P35505	1.31	0.117271	4.76	0.334195	0.476	Fumarylacetoacetase OS=Mus musculus OX=10090 GN=Fah PE=1 SV=2
Q9WVK4	1.82	0.260071	4.75	0.334965	0.475	EH domain-containing protein 1 OS=Mus musculus OX=10090 GN=Ehd1 PE=1 SV=1
P53810	0.79	-0.102373	4.73	0.336512	0.473	Phosphatidylinositol transfer protein alpha isoform OS=Mus musculus OX=10090 GN=Pitpna PE=1 SV=2
P53811	0.9	-0.0457575	4.73	0.336512	0.473	Phosphatidylinositol transfer protein beta isoform OS=Mus musculus OX=10090 GN=Pitpnb PE=1 SV=2
Q9QYC0	1.27	0.103804	4.69	0.339625	0.469	Alpha-adducin OS=Mus musculus OX=10090 GN=Add1 PE=1 SV=2
P52196	1.3	0.113943	4.68	0.340408	0.468	Thiosulfate sulfurtransferase OS=Mus musculus OX=10090 GN=Tst PE=1 SV=3
Q6ZWU9	0.77	-0.113509	4.63	0.34435	0.463	40S ribosomal protein S27 OS=Mus musculus OX=10090 GN=Rps27 PE=1 SV=3
Q6ZWY3	0.71	-0.148742	4.63	0.34435	0.463	40S ribosomal protein S27-like OS=Mus musculus OX=10090 GN=Rps27l PE=1 SV=3
Q6P069	1.27	0.103804	4.54	0.35156	0.454	Sorcin OS=Mus musculus OX=10090 GN=Sri PE=1 SV=1
Q6PDL0	0.76	-0.119186	4.54	0.35156	0.454	Cytoplasmic dynein 1 light intermediate chain 2 OS=Mus musculus OX=10090 GN=Dync1li2 PE=1 SV=2
Q63844	0.83	-0.0809219	4.53	0.352371	0.453	Mitogen-activated protein kinase 3 OS=Mus musculus OX=10090 GN=Mapk3 PE=1 SV=5
Q9CQI6	1.25	0.09691	4.53	0.352371	0.453	Coactosin-like protein OS=Mus musculus OX=10090 GN=Cotl1 PE=1 SV=3
Q8BP67	1.29	0.11059	4.52	0.353183	0.452	60S ribosomal protein L24 OS=Mus musculus OX=10090 GN=Rpl24 PE=1 SV=2
Q9CQC9	1.32	0.120574	4.5	0.354813	0.45	GTP-binding protein SAR1b OS=Mus musculus OX=10090 GN=Sar1b PE=1 SV=1
Q8CHP8	0.79	-0.102373	4.47	0.357273	0.447	Glycerol-3-phosphate phosphatase OS=Mus musculus OX=10090 GN=Pgp PE=1 SV=1
P14824	0.81	-0.091515	4.42	0.36141	0.442	Annexin A6 OS=Mus musculus OX=10090 GN=Anxa6 PE=1 SV=3
Q9WUA3	0.83	-0.0809219	4.35	0.367282	0.435	ATP-dependent 6-phosphofructokinase platelet type OS=Mus musculus OX=10090 GN=Pfkp PE=1 SV=1
Q6PFD5	1.3	0.113943	4.32	0.369828	0.432	Disks large-associated protein 3 OS=Mus musculus OX=10090 GN=Dlgap3 PE=1 SV=1
Q9DAS9	0.79	-0.102373	4.31	0.370681	0.431	Guanine nucleotide-binding protein G(I)/G(S)/G(O) subunit gamma-12 OS=Mus musculus OX=10090 GN=Gng12 PE=1 SV=3
Q9WUM5	0.82	-0.0861861	4.3	0.371535	0.43	Succinate--CoA ligase [ADP/GDP-forming] subunit alpha mitochondrial OS=Mus musculus OX=10090 GN=Suclg1 PE=1 SV=4
Q60692	1.23	0.0899051	4.29	0.372392	0.429	Proteasome subunit beta type-6 OS=Mus musculus OX=10090 GN=Psmb6 PE=1 SV=3
P18760	1.23	0.0899051	4.28	0.37325	0.428	Cofilin-1 OS=Mus musculus OX=10090 GN=Cfl1 PE=1 SV=3
Q9DBL7	1.71	0.232996	4.27	0.374111	0.427	Bifunctional coenzyme A synthase OS=Mus musculus OX=10090 GN=Coasy PE=1 SV=2
Q62277	0.8	-0.09691	4.23	0.377572	0.423	Synaptophysin OS=Mus musculus OX=10090 GN=Syp PE=1 SV=2
Q9D0F9	0.81	-0.091515	4.23	0.377572	0.423	Phosphoglucomutase-1 OS=Mus musculus OX=10090 GN=Pgm1 PE=1 SV=4
Q9CQQ7	0.82	-0.0861861	4.22	0.378443	0.422	ATP synthase F(0) complex subunit B1 mitochondrial OS=Mus musculus OX=10090 GN=Atp5pb PE=1 SV=1
P61979	1.34	0.127105	4.2	0.380189	0.42	Heterogeneous nuclear ribonucleoprotein K OS=Mus musculus OX=10090 GN=Hnrnpk PE=1 SV=1
O88544	1.3	0.113943	4.19	0.381066	0.419	COP9 signalosome complex subunit 4 OS=Mus musculus OX=10090 GN=Cops4 PE=1 SV=1
P0C7M9	0.56	-0.251812	4.17	0.382825	0.417	C-type lectin domain family 2 member L OS=Mus musculus OX=10090 GN=Clec2l PE=1 SV=1
Q9ERD7	1.28	0.10721	4.15	0.384592	0.415	Tubulin beta-3 chain OS=Mus musculus OX=10090 GN=Tubb3 PE=1 SV=1
P58252	1.2	0.0791812	4.14	0.385478	0.414	Elongation factor 2 OS=Mus musculus OX=10090 GN=Eef2 PE=1 SV=2
Q80XI4	0.79	-0.102373	4.14	0.385478	0.414	Phosphatidylinositol 5-phosphate 4-kinase type-2 beta OS=Mus musculus OX=10090 GN=Pip4k2b PE=1 SV=1
Q99P72	1.26	0.100371	4.14	0.385478	0.414	Reticulon-4 OS=Mus musculus OX=10090 GN=Rtn4 PE=1 SV=2
O35621	0.79	-0.102373	4.12	0.387258	0.412	Phosphomannomutase 1 OS=Mus musculus OX=10090 GN=Pmm1 PE=1 SV=1
P63001	0.8	-0.09691	4.1	0.389045	0.41	Ras-related C3 botulinum toxin substrate 1 OS=Mus musculus OX=10090 GN=Rac1 PE=1 SV=1
Q05144	0.64	-0.19382	4.1	0.389045	0.41	Ras-related C3 botulinum toxin substrate 2 OS=Mus musculus OX=10090 GN=Rac2 PE=1 SV=1
P61161	1.27	0.103804	4.09	0.389942	0.409	Actin-related protein 2 OS=Mus musculus OX=10090 GN=Actr2 PE=1 SV=1
Q9JJV2	0.79	-0.102373	4.08	0.390841	0.408	Profilin-2 OS=Mus musculus OX=10090 GN=Pfn2 PE=1 SV=3
Q91XV3	0.77	-0.113509	4.05	0.39355	0.405	Brain acid soluble protein 1 OS=Mus musculus OX=10090 GN=Basp1 PE=1 SV=3
P55066	1.28	0.10721	4.02	0.396278	0.402	Neurocan core protein OS=Mus musculus OX=10090 GN=Ncan PE=1 SV=1
P40336	1.77	0.247973	4	0.398107	0.4	Vacuolar protein sorting-associated protein 26A OS=Mus musculus OX=10090 GN=Vps26a PE=1 SV=1
Q8BVI4	1.19	0.075547	4	0.398107	0.4	Dihydropteridine reductase OS=Mus musculus OX=10090 GN=Qdpr PE=1 SV=2
Q01768	1.44	0.158362	3.98	0.399945	0.398	Nucleoside diphosphate kinase B OS=Mus musculus OX=10090 GN=Nme2 PE=1 SV=1
Q9CR86	1.72	0.235528	3.98	0.399945	0.398	Calcium-regulated heat stable protein 1 OS=Mus musculus OX=10090 GN=Carhsp1 PE=1 SV=1
Q91V92	0.79	-0.102373	3.96	0.401791	0.396	ATP-citrate synthase OS=Mus musculus OX=10090 GN=Acly PE=1 SV=1
Q641P0	1.29	0.11059	3.92	0.405509	0.392	Actin-related protein 3B OS=Mus musculus OX=10090 GN=Actr3b PE=1 SV=1
Q99JY9	1.29	0.11059	3.92	0.405509	0.392	Actin-related protein 3 OS=Mus musculus OX=10090 GN=Actr3 PE=1 SV=3
P09103	0.78	-0.107905	3.89	0.408319	0.389	Protein disulfide-isomerase OS=Mus musculus OX=10090 GN=P4hb PE=1 SV=2
Q8R3P0	0.76	-0.119186	3.85	0.412098	0.385	Aspartoacylase OS=Mus musculus OX=10090 GN=Aspa PE=1 SV=2
P63085	0.81	-0.091515	3.81	0.415911	0.381	Mitogen-activated protein kinase 1 OS=Mus musculus OX=10090 GN=Mapk1 PE=1 SV=3
O55125	1.19	0.075547	3.8	0.416869	0.38	Protein NipSnap homolog 1 OS=Mus musculus OX=10090 GN=Nipsnap1 PE=1 SV=1
P61264	0.84	-0.0757207	3.8	0.416869	0.38	Syntaxin-1B OS=Mus musculus OX=10090 GN=Stx1b PE=1 SV=1
Q9CXW4	1.26	0.100371	3.8	0.416869	0.38	60S ribosomal protein L11 OS=Mus musculus OX=10090 GN=Rpl11 PE=1 SV=4
P62702	1.27	0.103804	3.79	0.41783	0.379	40S ribosomal protein S4 X isoform OS=Mus musculus OX=10090 GN=Rps4x PE=1 SV=2
P62242	1.24	0.0934217	3.78	0.418794	0.378	40S ribosomal protein S8 OS=Mus musculus OX=10090 GN=Rps8 PE=1 SV=2
Q91YT0	0.8	-0.09691	3.78	0.418794	0.378	NADH dehydrogenase [ubiquinone] flavoprotein 1 mitochondrial OS=Mus musculus OX=10090 GN=Ndufv1 PE=1 SV=1
Q9D7X3	1.26	0.100371	3.78	0.418794	0.378	Dual specificity protein phosphatase 3 OS=Mus musculus OX=10090 GN=Dusp3 PE=1 SV=1
P51855	1.24	0.0934217	3.75	0.421697	0.375	Glutathione synthetase OS=Mus musculus OX=10090 GN=Gss PE=1 SV=1
Q8K183	0.81	-0.091515	3.73	0.423643	0.373	Pyridoxal kinase OS=Mus musculus OX=10090 GN=Pdxk PE=1 SV=1
Q99JR1	1.26	0.100371	3.71	0.425598	0.371	Sideroflexin-1 OS=Mus musculus OX=10090 GN=Sfxn1 PE=1 SV=3
Q9D1A2	1.22	0.0863598	3.67	0.429536	0.367	Cytosolic non-specific dipeptidase OS=Mus musculus OX=10090 GN=Cndp2 PE=1 SV=1
P27773	1.19	0.075547	3.66	0.430527	0.366	Protein disulfide-isomerase A3 OS=Mus musculus OX=10090 GN=Pdia3 PE=1 SV=2
P27659	1.31	0.117271	3.65	0.431519	0.365	60S ribosomal protein L3 OS=Mus musculus OX=10090 GN=Rpl3 PE=1 SV=3
Q9D1K2	0.81	-0.091515	3.65	0.431519	0.365	V-type proton ATPase subunit F OS=Mus musculus OX=10090 GN=Atp6v1f PE=1 SV=2
Q80UG5	1.24	0.0934217	3.64	0.432514	0.364	Septin-9 OS=Mus musculus OX=10090 GN=Septin9 PE=1 SV=1
Q9DBG5	1.29	0.11059	3.64	0.432514	0.364	Perilipin-3 OS=Mus musculus OX=10090 GN=Plin3 PE=1 SV=1
P14148	1.21	0.0827854	3.63	0.433511	0.363	60S ribosomal protein L7 OS=Mus musculus OX=10090 GN=Rpl7 PE=1 SV=2
P62908	1.23	0.0899051	3.63	0.433511	0.363	40S ribosomal protein S3 OS=Mus musculus OX=10090 GN=Rps3 PE=1 SV=1
Q9QYR6	0.82	-0.0861861	3.62	0.43451	0.362	Microtubule-associated protein 1A OS=Mus musculus OX=10090 GN=Map1a PE=1 SV=2
E9PUL5	1.32	0.120574	3.61	0.435512	0.361	Proline-rich transmembrane protein 2 OS=Mus musculus OX=10090 GN=Prrt2 PE=1 SV=1
Q06185	0.84	-0.0757207	3.59	0.437522	0.359	ATP synthase subunit e mitochondrial OS=Mus musculus OX=10090 GN=Atp5me PE=1 SV=2
P60202	1.19	0.075547	3.56	0.440555	0.356	Myelin proteolipid protein OS=Mus musculus OX=10090 GN=Plp1 PE=1 SV=2
Q8R366	1.2	0.0791812	3.56	0.440555	0.356	Immunoglobulin superfamily member 8 OS=Mus musculus OX=10090 GN=Igsf8 PE=1 SV=2
Q02248	1.24	0.0934217	3.55	0.44157	0.355	Catenin beta-1 OS=Mus musculus OX=10090 GN=Ctnnb1 PE=1 SV=1
P62806	1.19	0.075547	3.51	0.445656	0.351	Histone H4 OS=Mus musculus OX=10090 GN=H4c1 PE=1 SV=2
Q9JMH6	1.23	0.0899051	3.51	0.445656	0.351	Thioredoxin reductase 1 cytoplasmic OS=Mus musculus OX=10090 GN=Txnrd1 PE=1 SV=3
P61982	1.19	0.075547	3.5	0.446684	0.35	14-3-3 protein gamma OS=Mus musculus OX=10090 GN=Ywhag PE=1 SV=2
Q8BGT8	0.82	-0.0861861	3.46	0.450817	0.346	Phytanoyl-CoA hydroxylase-interacting protein-like OS=Mus musculus OX=10090 GN=Phyhipl PE=1 SV=1
Q8K0S0	1.27	0.103804	3.46	0.450817	0.346	Phytanoyl-CoA hydroxylase-interacting protein OS=Mus musculus OX=10090 GN=Phyhip PE=1 SV=1
Q04447	0.83	-0.0809219	3.45	0.451856	0.345	Creatine kinase B-type OS=Mus musculus OX=10090 GN=Ckb PE=1 SV=1
Q9R1R2	0.79	-0.102373	3.45	0.451856	0.345	Tripartite motif-containing protein 3 OS=Mus musculus OX=10090 GN=Trim3 PE=1 SV=1
P04370	0.86	-0.0655015	3.44	0.452898	0.344	Myelin basic protein OS=Mus musculus OX=10090 GN=Mbp PE=1 SV=2
Q03265	0.9	-0.0457575	3.42	0.454988	0.342	ATP synthase subunit alpha mitochondrial OS=Mus musculus OX=10090 GN=Atp5f1a PE=1 SV=1
O35326	1.52	0.181844	3.39	0.458142	0.339	Serine/arginine-rich splicing factor 5 OS=Mus musculus OX=10090 GN=Srsf5 PE=1 SV=2
Q3TWW8	1.52	0.181844	3.39	0.458142	0.339	Serine/arginine-rich splicing factor 6 OS=Mus musculus OX=10090 GN=Srsf6 PE=1 SV=1
Q8VE97	1.52	0.181844	3.39	0.458142	0.339	Serine/arginine-rich splicing factor 4 OS=Mus musculus OX=10090 GN=Srsf4 PE=2 SV=1
Q5DU25	0.72	-0.142668	3.38	0.459198	0.338	IQ motif and SEC7 domain-containing protein 2 OS=Mus musculus OX=10090 GN=Iqsec2 PE=1 SV=3
Q8R0S2	0.79	-0.102373	3.38	0.459198	0.338	IQ motif and SEC7 domain-containing protein 1 OS=Mus musculus OX=10090 GN=Iqsec1 PE=1 SV=2
Q9EQF6	0.82	-0.0861861	3.38	0.459198	0.338	Dihydropyrimidinase-related protein 5 OS=Mus musculus OX=10090 GN=Dpysl5 PE=1 SV=1
O08749	0.82	-0.0861861	3.37	0.460257	0.337	Dihydrolipoyl dehydrogenase mitochondrial OS=Mus musculus OX=10090 GN=Dld PE=1 SV=2
Q8VEH3	1.22	0.0863598	3.35	0.462381	0.335	ADP-ribosylation factor-like protein 8A OS=Mus musculus OX=10090 GN=Arl8a PE=1 SV=1
Q99JY8	1.25	0.09691	3.35	0.462381	0.335	Phospholipid phosphatase 3 OS=Mus musculus OX=10090 GN=Plpp3 PE=1 SV=1
Q9CQW2	1.22	0.0863598	3.35	0.462381	0.335	ADP-ribosylation factor-like protein 8B OS=Mus musculus OX=10090 GN=Arl8b PE=1 SV=1
Q91XE4	1.24	0.0934217	3.34	0.463447	0.334	N-acyl-aromatic-L-amino acid amidohydrolase (carboxylate-forming) OS=Mus musculus OX=10090 GN=Acy3 PE=1 SV=1
O35598	1.56	0.193125	3.32	0.465586	0.332	Disintegrin and metalloproteinase domain-containing protein 10 OS=Mus musculus OX=10090 GN=Adam10 PE=1 SV=2
P62874	0.87	-0.0604807	3.32	0.465586	0.332	Guanine nucleotide-binding protein G(I)/G(S)/G(T) subunit beta-1 OS=Mus musculus OX=10090 GN=Gnb1 PE=1 SV=3
Q9Z0P4	0.81	-0.091515	3.32	0.465586	0.332	Paralemmin-1 OS=Mus musculus OX=10090 GN=Palm PE=1 SV=1
Q8VEH5	1.25	0.09691	3.3	0.467735	0.33	EPM2A-interacting protein 1 OS=Mus musculus OX=10090 GN=Epm2aip1 PE=1 SV=1
O88487	1.23	0.0899051	3.28	0.469894	0.328	Cytoplasmic dynein 1 intermediate chain 2 OS=Mus musculus OX=10090 GN=Dync1i2 PE=1 SV=1
P36993	0.78	-0.107905	3.26	0.472063	0.326	Protein phosphatase 1B OS=Mus musculus OX=10090 GN=Ppm1b PE=1 SV=1
P49443	0.78	-0.107905	3.26	0.472063	0.326	Protein phosphatase 1A OS=Mus musculus OX=10090 GN=Ppm1a PE=1 SV=1
P62751	0.81	-0.091515	3.22	0.476431	0.322	60S ribosomal protein L23a OS=Mus musculus OX=10090 GN=Rpl23a PE=1 SV=1
Q3UHJ0	0.82	-0.0861861	3.22	0.476431	0.322	AP2-associated protein kinase 1 OS=Mus musculus OX=10090 GN=Aak1 PE=1 SV=2
P14206	1.19	0.075547	3.2	0.47863	0.32	40S ribosomal protein SA OS=Mus musculus OX=10090 GN=Rpsa PE=1 SV=4
Q61205	0.65	-0.187087	3.18	0.480839	0.318	Platelet-activating factor acetylhydrolase IB subunit alpha1 OS=Mus musculus OX=10090 GN=Pafah1b3 PE=1 SV=1
Q91VI7	1.22	0.0863598	3.18	0.480839	0.318	Ribonuclease inhibitor OS=Mus musculus OX=10090 GN=Rnh1 PE=1 SV=1
Q8BG05	0.81	-0.091515	3.16	0.483059	0.316	Heterogeneous nuclear ribonucleoprotein A3 OS=Mus musculus OX=10090 GN=Hnrnpa3 PE=1 SV=1
Q8CAQ8	0.85	-0.0705811	3.16	0.483059	0.316	MICOS complex subunit Mic60 OS=Mus musculus OX=10090 GN=Immt PE=1 SV=1
Q3V3V9	1.61	0.206826	3.15	0.484172	0.315	Capping protein Arp2/3 and myosin-I linker protein 2 OS=Mus musculus OX=10090 GN=Carmil2 PE=1 SV=2
P51150	1.22	0.0863598	3.14	0.485289	0.314	Ras-related protein Rab-7a OS=Mus musculus OX=10090 GN=Rab7a PE=1 SV=2
Q9WTR5	1.21	0.0827854	3.14	0.485289	0.314	Cadherin-13 OS=Mus musculus OX=10090 GN=Cdh13 PE=1 SV=2
P16460	1.22	0.0863598	3.13	0.486407	0.313	Argininosuccinate synthase OS=Mus musculus OX=10090 GN=Ass1 PE=1 SV=1
P56379	0.83	-0.0809219	3.13	0.486407	0.313	ATP synthase subunit ATP5MJ mitochondrial OS=Mus musculus OX=10090 GN=Atp5mj PE=1 SV=1
Q9JMA1	1.2	0.0791812	3.12	0.487528	0.312	Ubiquitin carboxyl-terminal hydrolase 14 OS=Mus musculus OX=10090 GN=Usp14 PE=1 SV=3
P15105	0.87	-0.0604807	3.11	0.488652	0.311	Glutamine synthetase OS=Mus musculus OX=10090 GN=Glul PE=1 SV=6
P55012	0.84	-0.0757207	3.1	0.489779	0.31	Solute carrier family 12 member 2 OS=Mus musculus OX=10090 GN=Slc12a2 PE=1 SV=2
P55014	1.24	0.0934217	3.1	0.489779	0.31	Solute carrier family 12 member 1 OS=Mus musculus OX=10090 GN=Slc12a1 PE=1 SV=2
O88343	1.18	0.071882	3.09	0.490908	0.309	Electrogenic sodium bicarbonate cotransporter 1 OS=Mus musculus OX=10090 GN=Slc4a4 PE=1 SV=2
Q01853	1.19	0.075547	3.09	0.490908	0.309	Transitional endoplasmic reticulum ATPase OS=Mus musculus OX=10090 GN=Vcp PE=1 SV=4
Q62261	1.15	0.0606978	3.08	0.49204	0.308	Spectrin beta chain non-erythrocytic 1 OS=Mus musculus OX=10090 GN=Sptbn1 PE=1 SV=2
Q7TQF7	1.23	0.0899051	3.08	0.49204	0.308	Amphiphysin OS=Mus musculus OX=10090 GN=Amph PE=1 SV=1
Q8BGH2	1.21	0.0827854	3.07	0.493174	0.307	Sorting and assembly machinery component 50 homolog OS=Mus musculus OX=10090 GN=Samm50 PE=1 SV=1
P10853	1.16	0.064458	3.04	0.496592	0.304	Histone H2B type 1-F/J/L OS=Mus musculus OX=10090 GN=H2bc7 PE=1 SV=2
P10854	1.16	0.064458	3.04	0.496592	0.304	Histone H2B type 1-M OS=Mus musculus OX=10090 GN=H2bc14 PE=1 SV=2
P70696	1.11	0.045323	3.04	0.496592	0.304	Histone H2B type 1-A OS=Mus musculus OX=10090 GN=H2bc1 PE=1 SV=3
Q64478	1.16	0.064458	3.04	0.496592	0.304	Histone H2B type 1-H OS=Mus musculus OX=10090 GN=H2bc9 PE=1 SV=3
Q64525	1.16	0.064458	3.04	0.496592	0.304	Histone H2B type 2-B OS=Mus musculus OX=10090 GN=Hist2h2bb PE=1 SV=3
Q6ZWY9	1.16	0.064458	3.04	0.496592	0.304	Histone H2B type 1-C/E/G OS=Mus musculus OX=10090 GN=H2bc4 PE=1 SV=3
Q8CGP1	1.16	0.064458	3.04	0.496592	0.304	Histone H2B type 1-K OS=Mus musculus OX=10090 GN=H2bc12 PE=1 SV=3
Q8CGP2	1.16	0.064458	3.04	0.496592	0.304	Histone H2B type 1-P OS=Mus musculus OX=10090 GN=Hist1h2bp PE=1 SV=3
Q91WC3	0.85	-0.0705811	3.04	0.496592	0.304	Long-chain-fatty-acid--CoA ligase 6 OS=Mus musculus OX=10090 GN=Acsl6 PE=1 SV=1
Q93092	1.19	0.075547	3.02	0.498884	0.302	Transaldolase OS=Mus musculus OX=10090 GN=Taldo1 PE=1 SV=2
Q9JLZ3	0.81	-0.091515	3.02	0.498884	0.302	Methylglutaconyl-CoA hydratase mitochondrial OS=Mus musculus OX=10090 GN=Auh PE=1 SV=1
O88447	0.8	-0.09691	3.01	0.500035	0.301	Kinesin light chain 1 OS=Mus musculus OX=10090 GN=Klc1 PE=1 SV=3
P62320	1.46	0.164353	3.01	0.500035	0.301	Small nuclear ribonucleoprotein Sm D3 OS=Mus musculus OX=10090 GN=Snrpd3 PE=1 SV=1
Q64331	0.56	-0.251812	3.01	0.500035	0.301	Unconventional myosin-VI OS=Mus musculus OX=10090 GN=Myo6 PE=1 SV=1
Q8BWT1	1.18	0.071882	3	0.501187	0.3	3-ketoacyl-CoA thiolase mitochondrial OS=Mus musculus OX=10090 GN=Acaa2 PE=1 SV=3
P46660	0.89	-0.05061	2.96	0.505825	0.296	Alpha-internexin OS=Mus musculus OX=10090 GN=Ina PE=1 SV=3
Q9D9V3	0.84	-0.0757207	2.93	0.509331	0.293	Ethylmalonyl-CoA decarboxylase OS=Mus musculus OX=10090 GN=Echdc1 PE=1 SV=2
Q9CQT1	0.78	-0.107905	2.92	0.510505	0.292	Methylthioribose-1-phosphate isomerase OS=Mus musculus OX=10090 GN=Mri1 PE=1 SV=1
O35945	0.12	-0.920819	2.91	0.511682	0.291	Aldehyde dehydrogenase cytosolic 1 OS=Mus musculus OX=10090 GN=Aldh1a7 PE=1 SV=1
P24549	0.82	-0.0861861	2.91	0.511682	0.291	Retinal dehydrogenase 1 OS=Mus musculus OX=10090 GN=Aldh1a1 PE=1 SV=5
Q5M8N0	1.22	0.0863598	2.89	0.514044	0.289	CB1 cannabinoid receptor-interacting protein 1 OS=Mus musculus OX=10090 GN=Cnrip1 PE=1 SV=1
Q91VD9	0.72	-0.142668	2.89	0.514044	0.289	NADH-ubiquinone oxidoreductase 75 kDa subunit mitochondrial OS=Mus musculus OX=10090 GN=Ndufs1 PE=1 SV=2
Q8BHZ0	0.83	-0.0809219	2.87	0.516416	0.287	CYFIP-related Rac1 interactor A OS=Mus musculus OX=10090 GN=Cyria PE=1 SV=1
Q921M7	0.83	-0.0809219	2.87	0.516416	0.287	CYFIP-related Rac1 interactor B OS=Mus musculus OX=10090 GN=Cyrib PE=1 SV=1
Q9DD18	1.18	0.071882	2.86	0.517607	0.286	D-aminoacyl-tRNA deacylase 1 OS=Mus musculus OX=10090 GN=Dtd1 PE=1 SV=2
P10922	1.19	0.075547	2.85	0.5188	0.285	Histone H1.0 OS=Mus musculus OX=10090 GN=H1-0 PE=2 SV=4
Q8BH59	0.84	-0.0757207	2.85	0.5188	0.285	Calcium-binding mitochondrial carrier protein Aralar1 OS=Mus musculus OX=10090 GN=Slc25a12 PE=1 SV=1
Q9Z0N1	1.21	0.0827854	2.84	0.519996	0.284	Eukaryotic translation initiation factor 2 subunit 3 X-linked OS=Mus musculus OX=10090 GN=Eif2s3x PE=1 SV=2
O55023	0.86	-0.0655015	2.83	0.521195	0.283	Inositol monophosphatase 1 OS=Mus musculus OX=10090 GN=Impa1 PE=1 SV=1
P28663	0.85	-0.0705811	2.83	0.521195	0.283	Beta-soluble NSF attachment protein OS=Mus musculus OX=10090 GN=Napb PE=1 SV=2
P29218	0.84	-0.0757207	2.83	0.521195	0.283	Inositol monophosphatase 1 OS=Homo sapiens OX=9606 GN=IMPA1 PE=1 SV=1
Q9CR95	1.26	0.100371	2.83	0.521195	0.283	Adaptin ear-binding coat-associated protein 1 OS=Mus musculus OX=10090 GN=Necap1 PE=1 SV=2
Q8R464	1.2	0.0791812	2.82	0.522396	0.282	Cell adhesion molecule 4 OS=Mus musculus OX=10090 GN=Cadm4 PE=1 SV=1
Q8CDN6	0.8	-0.09691	2.81	0.5236	0.281	Thioredoxin-like protein 1 OS=Mus musculus OX=10090 GN=Txnl1 PE=1 SV=3
Q91WS0	0.85	-0.0705811	2.8	0.524807	0.28	CDGSH iron-sulfur domain-containing protein 1 OS=Mus musculus OX=10090 GN=Cisd1 PE=1 SV=1
Q9QXS1	1.19	0.075547	2.8	0.524807	0.28	Plectin OS=Mus musculus OX=10090 GN=Plec PE=1 SV=3
P01113	1.25	0.09691	2.76	0.529663	0.276	GTPase HRas OS=Moloney murine sarcoma virus OX=11809 GN=H-RAS PE=3 SV=1
P01115	1.25	0.09691	2.76	0.529663	0.276	Transforming protein p29 OS=Harvey murine sarcoma virus OX=11807 GN=H-RAS PE=1 SV=1
P23175	1.25	0.09691	2.76	0.529663	0.276	GTPase HRas OS=Murine sarcoma virus NS.C58 OX=11815 GN=H-RAS PE=3 SV=1
Q61411	1.25	0.09691	2.76	0.529663	0.276	GTPase HRas OS=Mus musculus OX=10090 GN=Hras PE=1 SV=2
Q9CQW1	1.47	0.167317	2.76	0.529663	0.276	Synaptobrevin homolog YKT6 OS=Mus musculus OX=10090 GN=Ykt6 PE=1 SV=1
P67778	1.19	0.075547	2.75	0.530884	0.275	Prohibitin OS=Mus musculus OX=10090 GN=Phb PE=1 SV=1
Q64337	2.31	0.363612	2.75	0.530884	0.275	Sequestosome-1 OS=Mus musculus OX=10090 GN=Sqstm1 PE=1 SV=1
Q9CPQ1	0.85	-0.0705811	2.75	0.530884	0.275	Cytochrome c oxidase subunit 6C OS=Mus musculus OX=10090 GN=Cox6c PE=1 SV=3
Q9DCD0	0.84	-0.0757207	2.75	0.530884	0.275	6-phosphogluconate dehydrogenase decarboxylating OS=Mus musculus OX=10090 GN=Pgd PE=1 SV=3
Q9CQD1	1.2	0.0791812	2.72	0.534564	0.272	Ras-related protein Rab-5A OS=Mus musculus OX=10090 GN=Rab5a PE=1 SV=1
Q91V41	0.82	-0.0861861	2.71	0.535797	0.271	Ras-related protein Rab-14 OS=Mus musculus OX=10090 GN=Rab14 PE=1 SV=3
O88533	1.56	0.193125	2.69	0.53827	0.269	Aromatic-L-amino-acid decarboxylase OS=Mus musculus OX=10090 GN=Ddc PE=1 SV=1
Q99MR8	0.83	-0.0809219	2.69	0.53827	0.269	Methylcrotonoyl-CoA carboxylase subunit alpha mitochondrial OS=Mus musculus OX=10090 GN=Mccc1 PE=1 SV=2
Q62376	1.19	0.075547	2.68	0.539511	0.268	U1 small nuclear ribonucleoprotein 70 kDa OS=Mus musculus OX=10090 GN=Snrnp70 PE=1 SV=2
Q9JIA1	1.19	0.075547	2.66	0.542001	0.266	Leucine-rich glioma-inactivated protein 1 OS=Mus musculus OX=10090 GN=Lgi1 PE=1 SV=1
P61021	0.84	-0.0757207	2.64	0.544503	0.264	Ras-related protein Rab-5B OS=Mus musculus OX=10090 GN=Rab5b PE=1 SV=1
P48318	1.19	0.075547	2.63	0.545758	0.263	Glutamate decarboxylase 1 OS=Mus musculus OX=10090 GN=Gad1 PE=1 SV=2
Q9QY42	1.45	0.161368	2.63	0.545758	0.263	Prosaposin receptor GPR37 OS=Mus musculus OX=10090 GN=Gpr37 PE=2 SV=1
Q9D6F9	0.85	-0.0705811	2.61	0.548277	0.261	Tubulin beta-4A chain OS=Mus musculus OX=10090 GN=Tubb4a PE=1 SV=3
Q9JHI5	0.83	-0.0809219	2.61	0.548277	0.261	Isovaleryl-CoA dehydrogenase mitochondrial OS=Mus musculus OX=10090 GN=Ivd PE=1 SV=1
Q8BFZ3	1.13	0.0530784	2.6	0.549541	0.26	Beta-actin-like protein 2 OS=Mus musculus OX=10090 GN=Actbl2 PE=1 SV=1
Q8VDQ8	0.86	-0.0655015	2.57	0.55335	0.257	NAD-dependent protein deacetylase sirtuin-2 OS=Mus musculus OX=10090 GN=Sirt2 PE=1 SV=2
P62881	0.81	-0.091515	2.51	0.561048	0.251	Guanine nucleotide-binding protein subunit beta-5 OS=Mus musculus OX=10090 GN=Gnb5 PE=1 SV=1
P70296	1.15	0.0606978	2.51	0.561048	0.251	Phosphatidylethanolamine-binding protein 1 OS=Mus musculus OX=10090 GN=Pebp1 PE=1 SV=3
P61082	0.84	-0.0757207	2.49	0.563638	0.249	NEDD8-conjugating enzyme Ubc12 OS=Mus musculus OX=10090 GN=Ube2m PE=1 SV=1
Q9CQ54	0.84	-0.0757207	2.49	0.563638	0.249	NADH dehydrogenase [ubiquinone] 1 subunit C2 OS=Mus musculus OX=10090 GN=Ndufc2 PE=1 SV=1
Q8CI94	1.13	0.0530784	2.48	0.564937	0.248	Glycogen phosphorylase brain form OS=Mus musculus OX=10090 GN=Pygb PE=1 SV=3
Q91WQ3	0.84	-0.0757207	2.48	0.564937	0.248	Tyrosine--tRNA ligase cytoplasmic OS=Mus musculus OX=10090 GN=Yars1 PE=1 SV=3
Q9DB20	0.86	-0.0655015	2.48	0.564937	0.248	ATP synthase subunit O mitochondrial OS=Mus musculus OX=10090 GN=Atp5po PE=1 SV=1
Q7TQI3	0.86	-0.0655015	2.47	0.566239	0.247	Ubiquitin thioesterase OTUB1 OS=Mus musculus OX=10090 GN=Otub1 PE=1 SV=2
Q8BLK3	0.85	-0.0705811	2.46	0.567545	0.246	Limbic system-associated membrane protein OS=Mus musculus OX=10090 GN=Lsamp PE=1 SV=1
Q9CWF2	1.16	0.064458	2.46	0.567545	0.246	Tubulin beta-2B chain OS=Mus musculus OX=10090 GN=Tubb2b PE=1 SV=1
Q80TJ1	0.86	-0.0655015	2.45	0.568853	0.245	Calcium-dependent secretion activator 1 OS=Mus musculus OX=10090 GN=Cadps PE=1 SV=3
Q8BYR5	0.99	-0.00436481	2.45	0.568853	0.245	Calcium-dependent secretion activator 2 OS=Mus musculus OX=10090 GN=Cadps2 PE=1 SV=2
Q8VED9	1.18	0.071882	2.43	0.571479	0.243	Galectin-related protein OS=Mus musculus OX=10090 GN=Lgalsl PE=1 SV=1
Q9CQ60	1.63	0.212188	2.43	0.571479	0.243	6-phosphogluconolactonase OS=Mus musculus OX=10090 GN=Pgls PE=1 SV=1
P61255	1.16	0.064458	2.42	0.572796	0.242	60S ribosomal protein L26 OS=Mus musculus OX=10090 GN=Rpl26 PE=1 SV=1
P26043	1.18	0.071882	2.4	0.57544	0.24	Radixin OS=Mus musculus OX=10090 GN=Rdx PE=1 SV=3
Q62348	1.18	0.071882	2.4	0.57544	0.24	Translin OS=Mus musculus OX=10090 GN=Tsn PE=1 SV=1
P59999	1.16	0.064458	2.39	0.576766	0.239	Actin-related protein 2/3 complex subunit 4 OS=Mus musculus OX=10090 GN=Arpc4 PE=1 SV=3
Q99JI4	1.18	0.071882	2.39	0.576766	0.239	26S proteasome non-ATPase regulatory subunit 6 OS=Mus musculus OX=10090 GN=Psmd6 PE=1 SV=1
P29758	2.1	0.322219	2.38	0.578096	0.238	Ornithine aminotransferase mitochondrial OS=Mus musculus OX=10090 GN=Oat PE=1 SV=1
Q9CQV8	0.87	-0.0604807	2.38	0.578096	0.238	14-3-3 protein beta/alpha OS=Mus musculus OX=10090 GN=Ywhab PE=1 SV=3
O88703	1.16	0.064458	2.37	0.579429	0.237	Potassium/sodium hyperpolarization-activated cyclic nucleotide-gated channel 2 OS=Mus musculus OX=10090 GN=Hcn2 PE=1 SV=1
P01831	0.9	-0.0457575	2.37	0.579429	0.237	Thy-1 membrane glycoprotein OS=Mus musculus OX=10090 GN=Thy1 PE=1 SV=1
P24527	0.86	-0.0655015	2.37	0.579429	0.237	Leukotriene A-4 hydrolase OS=Mus musculus OX=10090 GN=Lta4h PE=1 SV=4
Q8BG32	0.84	-0.0757207	2.36	0.580764	0.236	26S proteasome non-ATPase regulatory subunit 11 OS=Mus musculus OX=10090 GN=Psmd11 PE=1 SV=3
Q9CZ04	1.27	0.103804	2.36	0.580764	0.236	COP9 signalosome complex subunit 7a OS=Mus musculus OX=10090 GN=Cops7a PE=1 SV=2
Q60899	0.86	-0.0655015	2.34	0.583445	0.234	ELAV-like protein 2 OS=Mus musculus OX=10090 GN=Elavl2 PE=1 SV=1
Q68FL4	0.86	-0.0655015	2.32	0.586138	0.232	Putative adenosylhomocysteinase 3 OS=Mus musculus OX=10090 GN=Ahcyl2 PE=1 SV=1
Q9Z2W0	0.85	-0.0705811	2.32	0.586138	0.232	Aspartyl aminopeptidase OS=Mus musculus OX=10090 GN=Dnpep PE=1 SV=2
P26443	1.11	0.045323	2.31	0.587489	0.231	Glutamate dehydrogenase 1 mitochondrial OS=Mus musculus OX=10090 GN=Glud1 PE=1 SV=1
P51863	0.86	-0.0655015	2.31	0.587489	0.231	V-type proton ATPase subunit d 1 OS=Mus musculus OX=10090 GN=Atp6v0d1 PE=1 SV=2
Q9D855	0.86	-0.0655015	2.31	0.587489	0.231	Cytochrome b-c1 complex subunit 7 OS=Mus musculus OX=10090 GN=Uqcrb PE=1 SV=3
P10630	0.87	-0.0604807	2.3	0.588844	0.23	Eukaryotic initiation factor 4A-II OS=Mus musculus OX=10090 GN=Eif4a2 PE=1 SV=2
Q9QUP5	0.85	-0.0705811	2.3	0.588844	0.23	Hyaluronan and proteoglycan link protein 1 OS=Mus musculus OX=10090 GN=Hapln1 PE=1 SV=1
Q8VDJ3	1.18	0.071882	2.29	0.590201	0.229	Vigilin OS=Mus musculus OX=10090 GN=Hdlbp PE=1 SV=1
Q7TSJ2	0.88	-0.0555173	2.26	0.594292	0.226	Microtubule-associated protein 6 OS=Mus musculus OX=10090 GN=Map6 PE=1 SV=2
Q3V0K9	0.82	-0.0861861	2.23	0.598412	0.223	Plastin-1 OS=Mus musculus OX=10090 GN=Pls1 PE=1 SV=1
O55234	0.85	-0.0705811	2.22	0.599791	0.222	Proteasome subunit beta type-5 OS=Mus musculus OX=10090 GN=Psmb5 PE=1 SV=3
P42125	0.72	-0.142668	2.22	0.599791	0.222	Enoyl-CoA delta isomerase 1 mitochondrial OS=Mus musculus OX=10090 GN=Eci1 PE=1 SV=2
Q8BPN8	1.18	0.071882	2.22	0.599791	0.222	DmX-like protein 2 OS=Mus musculus OX=10090 GN=Dmxl2 PE=1 SV=3
P35293	0.85	-0.0705811	2.21	0.601174	0.221	Ras-related protein Rab-18 OS=Mus musculus OX=10090 GN=Rab18 PE=1 SV=2
Q8QZT1	0.89	-0.05061	2.21	0.601174	0.221	Acetyl-CoA acetyltransferase mitochondrial OS=Mus musculus OX=10090 GN=Acat1 PE=1 SV=1
P62754	1.16	0.064458	2.19	0.603949	0.219	40S ribosomal protein S6 OS=Mus musculus OX=10090 GN=Rps6 PE=1 SV=1
Q9CWH6	0.84	-0.0757207	2.18	0.605341	0.218	Proteasome subunit alpha type-8 OS=Mus musculus OX=10090 GN=Psma8 PE=1 SV=1
Q9Z2U0	0.86	-0.0655015	2.18	0.605341	0.218	Proteasome subunit alpha type-7 OS=Mus musculus OX=10090 GN=Psma7 PE=1 SV=1
P35802	0.87	-0.0604807	2.17	0.606736	0.217	Neuronal membrane glycoprotein M6-a OS=Mus musculus OX=10090 GN=Gpm6a PE=1 SV=1
Q9CRD2	1.15	0.0606978	2.17	0.606736	0.217	ER membrane protein complex subunit 2 OS=Mus musculus OX=10090 GN=Emc2 PE=1 SV=1
P62301	1.15	0.0606978	2.14	0.610942	0.214	40S ribosomal protein S13 OS=Mus musculus OX=10090 GN=Rps13 PE=1 SV=2
Q3TC72	0.73	-0.136677	2.12	0.613762	0.212	Fumarylacetoacetate hydrolase domain-containing protein 2A OS=Mus musculus OX=10090 GN=Fahd2 PE=1 SV=1
Q3UH60	0.86	-0.0655015	2.12	0.613762	0.212	Disco-interacting protein 2 homolog B OS=Mus musculus OX=10090 GN=Dip2b PE=1 SV=1
Q64521	1.13	0.0530784	2.12	0.613762	0.212	Glycerol-3-phosphate dehydrogenase mitochondrial OS=Mus musculus OX=10090 GN=Gpd2 PE=1 SV=2
Q9WTQ5	0.83	-0.0809219	2.12	0.613762	0.212	A-kinase anchor protein 12 OS=Mus musculus OX=10090 GN=Akap12 PE=1 SV=1
P17742	0.9	-0.0457575	2.11	0.615177	0.211	Peptidyl-prolyl cis-trans isomerase A OS=Mus musculus OX=10090 GN=Ppia PE=1 SV=2
Q8K2T1	0.86	-0.0655015	2.11	0.615177	0.211	NmrA-like family domain-containing protein 1 OS=Mus musculus OX=10090 GN=Nmral1 PE=1 SV=1
P48774	0.88	-0.0555173	2.07	0.620869	0.207	Glutathione S-transferase Mu 5 OS=Mus musculus OX=10090 GN=Gstm5 PE=1 SV=1
Q9D358	1.15	0.0606978	2.07	0.620869	0.207	Low molecular weight phosphotyrosine protein phosphatase OS=Mus musculus OX=10090 GN=Acp1 PE=1 SV=3
Q9CZD3	0.88	-0.0555173	2.06	0.6223	0.206	Glycine--tRNA ligase OS=Mus musculus OX=10090 GN=Gars1 PE=1 SV=1
P97352	0.82	-0.0861861	2.05	0.623735	0.205	Protein S100-A13 OS=Mus musculus OX=10090 GN=S100a13 PE=1 SV=1
Q9QYB8	0.87	-0.0604807	2.05	0.623735	0.205	Beta-adducin OS=Mus musculus OX=10090 GN=Add2 PE=1 SV=4
Q9D0I9	1.16	0.064458	2.04	0.625173	0.204	Arginine--tRNA ligase cytoplasmic OS=Mus musculus OX=10090 GN=Rars1 PE=1 SV=2
O35129	1.16	0.064458	2.02	0.628058	0.202	Prohibitin-2 OS=Mus musculus OX=10090 GN=Phb2 PE=1 SV=1
P20108	0.89	-0.05061	2.02	0.628058	0.202	Thioredoxin-dependent peroxide reductase mitochondrial OS=Mus musculus OX=10090 GN=Prdx3 PE=1 SV=1
P58321	0.84	-0.0757207	2.02	0.628058	0.202	Ubiquitin carboxyl-terminal hydrolase isozyme L4 OS=Mus musculus OX=10090 GN=Uchl4 PE=2 SV=1
P60867	1.14	0.0569049	2.02	0.628058	0.202	40S ribosomal protein S20 OS=Mus musculus OX=10090 GN=Rps20 PE=1 SV=1
Q80U87	1.19	0.075547	2.02	0.628058	0.202	Ubiquitin carboxyl-terminal hydrolase 8 OS=Mus musculus OX=10090 GN=Usp8 PE=1 SV=2
Q9JKB1	0.84	-0.0757207	2.02	0.628058	0.202	Ubiquitin carboxyl-terminal hydrolase isozyme L3 OS=Mus musculus OX=10090 GN=Uchl3 PE=1 SV=2
Q9CZX8	1.14	0.0569049	2	0.630957	0.2	40S ribosomal protein S19 OS=Mus musculus OX=10090 GN=Rps19 PE=1 SV=3
O88456	1.14	0.0569049	1.96	0.636796	0.196	Calpain small subunit 1 OS=Mus musculus OX=10090 GN=Capns1 PE=1 SV=1
O89053	0.89	-0.05061	1.94	0.639735	0.194	Coronin-1A OS=Mus musculus OX=10090 GN=Coro1a PE=1 SV=5
Q9WUM3	0.87	-0.0604807	1.94	0.639735	0.194	Coronin-1B OS=Mus musculus OX=10090 GN=Coro1b PE=1 SV=1
P13707	1.11	0.045323	1.93	0.64121	0.193	Glycerol-3-phosphate dehydrogenase [NAD(+)] cytoplasmic OS=Mus musculus OX=10090 GN=Gpd1 PE=1 SV=3
P45591	1.14	0.0569049	1.91	0.644169	0.191	Cofilin-2 OS=Mus musculus OX=10090 GN=Cfl2 PE=1 SV=1
P84096	0.9	-0.0457575	1.91	0.644169	0.191	Rho-related GTP-binding protein RhoG OS=Mus musculus OX=10090 GN=Rhog PE=1 SV=1
Q9CQ69	0.89	-0.05061	1.9	0.645654	0.19	Cytochrome b-c1 complex subunit 8 OS=Mus musculus OX=10090 GN=Uqcrq PE=1 SV=3
Q9QXV0	0.89	-0.05061	1.9	0.645654	0.19	ProSAAS OS=Mus musculus OX=10090 GN=Pcsk1n PE=1 SV=2
Q8CHC4	0.89	-0.05061	1.89	0.647143	0.189	Synaptojanin-1 OS=Mus musculus OX=10090 GN=Synj1 PE=1 SV=3
P63158	1.12	0.049218	1.88	0.648634	0.188	High mobility group protein B1 OS=Mus musculus OX=10090 GN=Hmgb1 PE=1 SV=2
Q9Z0H8	0.54	-0.267606	1.88	0.648634	0.188	CAP-Gly domain-containing linker protein 2 OS=Mus musculus OX=10090 GN=Clip2 PE=1 SV=2
Q9JLM8	0.88	-0.0555173	1.86	0.651628	0.186	Serine/threonine-protein kinase DCLK1 OS=Mus musculus OX=10090 GN=Dclk1 PE=1 SV=1
Q9Z1P6	1.15	0.0606978	1.86	0.651628	0.186	NADH dehydrogenase [ubiquinone] 1 alpha subcomplex subunit 7 OS=Mus musculus OX=10090 GN=Ndufa7 PE=1 SV=3
Q9DBT5	0.86	-0.0655015	1.85	0.653131	0.185	AMP deaminase 2 OS=Mus musculus OX=10090 GN=Ampd2 PE=1 SV=1
O08583	0.55	-0.259637	1.84	0.654636	0.184	THO complex subunit 4 OS=Mus musculus OX=10090 GN=Alyref PE=1 SV=3
P46096	0.89	-0.05061	1.84	0.654636	0.184	Synaptotagmin-1 OS=Mus musculus OX=10090 GN=Syt1 PE=1 SV=1
Q9JJW6	0.55	-0.259637	1.84	0.654636	0.184	Aly/REF export factor 2 OS=Mus musculus OX=10090 GN=Alyref2 PE=1 SV=1
Q9R1T4	0.89	-0.05061	1.84	0.654636	0.184	Septin-6 OS=Mus musculus OX=10090 GN=Septin6 PE=1 SV=4
P70404	0.87	-0.0604807	1.83	0.656145	0.183	Isocitrate dehydrogenase [NAD] subunit gamma 1 mitochondrial OS=Mus musculus OX=10090 GN=Idh3g PE=1 SV=1
P06837	1.12	0.049218	1.82	0.657658	0.182	Neuromodulin OS=Mus musculus OX=10090 GN=Gap43 PE=1 SV=1
P62897	1.26	0.100371	1.82	0.657658	0.182	Cytochrome c somatic OS=Mus musculus OX=10090 GN=Cycs PE=1 SV=2
Q9CWS0	1.1	0.0413927	1.82	0.657658	0.182	N(G) N(G)-dimethylarginine dimethylaminohydrolase 1 OS=Mus musculus OX=10090 GN=Ddah1 PE=1 SV=3
P14231	0.87	-0.0604807	1.81	0.659174	0.181	Sodium/potassium-transporting ATPase subunit beta-2 OS=Mus musculus OX=10090 GN=Atp1b2 PE=1 SV=2
P48453	0.89	-0.05061	1.81	0.659174	0.181	Serine/threonine-protein phosphatase 2B catalytic subunit beta isoform OS=Mus musculus OX=10090 GN=Ppp3cb PE=1 SV=2
P70704	0.88	-0.0555173	1.77	0.665273	0.177	Phospholipid-transporting ATPase IA OS=Mus musculus OX=10090 GN=Atp8a1 PE=1 SV=2
Q6P5F7	0.88	-0.0555173	1.77	0.665273	0.177	Protein tweety homolog 3 OS=Mus musculus OX=10090 GN=Ttyh3 PE=1 SV=1
Q91V61	0.9	-0.0457575	1.77	0.665273	0.177	Sideroflexin-3 OS=Mus musculus OX=10090 GN=Sfxn3 PE=1 SV=1
Q9DC69	0.9	-0.0457575	1.77	0.665273	0.177	NADH dehydrogenase [ubiquinone] 1 alpha subcomplex subunit 9 mitochondrial OS=Mus musculus OX=10090 GN=Ndufa9 PE=1 SV=2
Q9JJK2	1.13	0.0530784	1.75	0.668344	0.175	LanC-like protein 2 OS=Mus musculus OX=10090 GN=Lancl2 PE=1 SV=1
P47963	1.12	0.049218	1.74	0.669885	0.174	60S ribosomal protein L13 OS=Mus musculus OX=10090 GN=Rpl13 PE=1 SV=3
Q80YN3	0.89	-0.05061	1.74	0.669885	0.174	Breast carcinoma-amplified sequence 1 homolog OS=Mus musculus OX=10090 GN=Bcas1 PE=1 SV=3
Q3U276	1.29	0.11059	1.73	0.671429	0.173	Succinate dehydrogenase assembly factor 1 mitochondrial OS=Mus musculus OX=10090 GN=Sdhaf1 PE=1 SV=1
Q921G7	1.12	0.049218	1.72	0.672977	0.172	Electron transfer flavoprotein-ubiquinone oxidoreductase mitochondrial OS=Mus musculus OX=10090 GN=Etfdh PE=1 SV=1
Q99L13	0.88	-0.0555173	1.69	0.677642	0.169	3-hydroxyisobutyrate dehydrogenase mitochondrial OS=Mus musculus OX=10090 GN=Hibadh PE=1 SV=1
Q60597	1.11	0.045323	1.65	0.683912	0.165	2-oxoglutarate dehydrogenase mitochondrial OS=Mus musculus OX=10090 GN=Ogdh PE=1 SV=3
P50518	0.9	-0.0457575	1.64	0.685488	0.164	V-type proton ATPase subunit E 1 OS=Mus musculus OX=10090 GN=Atp6v1e1 PE=1 SV=2
Q8K3J1	0.89	-0.05061	1.64	0.685488	0.164	NADH dehydrogenase [ubiquinone] iron-sulfur protein 8 mitochondrial OS=Mus musculus OX=10090 GN=Ndufs8 PE=1 SV=1
Q61753	1.1	0.0413927	1.63	0.687068	0.163	D-3-phosphoglycerate dehydrogenase OS=Mus musculus OX=10090 GN=Phgdh PE=1 SV=3
Q61831	0.89	-0.05061	1.63	0.687068	0.163	Mitogen-activated protein kinase 10 OS=Mus musculus OX=10090 GN=Mapk10 PE=1 SV=2
Q91Y86	0.89	-0.05061	1.63	0.687068	0.163	Mitogen-activated protein kinase 8 OS=Mus musculus OX=10090 GN=Mapk8 PE=1 SV=1
Q9WTU6	0.89	-0.05061	1.63	0.687068	0.163	Mitogen-activated protein kinase 9 OS=Mus musculus OX=10090 GN=Mapk9 PE=1 SV=2
Q9Z0E0	0.9	-0.0457575	1.63	0.687068	0.163	Neurochondrin OS=Mus musculus OX=10090 GN=Ncdn PE=1 SV=1
Q9D8N0	0.9	-0.0457575	1.62	0.688652	0.162	Elongation factor 1-gamma OS=Mus musculus OX=10090 GN=Eef1g PE=1 SV=3
Q9CQN1	1.12	0.049218	1.59	0.693426	0.159	Heat shock protein 75 kDa mitochondrial OS=Mus musculus OX=10090 GN=Trap1 PE=1 SV=1
Q99K85	0.92	-0.0362122	1.58	0.695024	0.158	Phosphoserine aminotransferase OS=Mus musculus OX=10090 GN=Psat1 PE=1 SV=1
O35405	1.27	0.103804	1.55	0.699842	0.155	5'-3' exonuclease PLD3 OS=Mus musculus OX=10090 GN=Pld3 PE=1 SV=1
Q8R191	0.92	-0.0362122	1.54	0.701455	0.154	Synaptogyrin-3 OS=Mus musculus OX=10090 GN=Syngr3 PE=1 SV=1
P47857	0.89	-0.05061	1.52	0.704693	0.152	ATP-dependent 6-phosphofructokinase muscle type OS=Mus musculus OX=10090 GN=Pfkm PE=1 SV=3
Q9Z1Q9	1.11	0.045323	1.52	0.704693	0.152	Valine--tRNA ligase OS=Mus musculus OX=10090 GN=Vars1 PE=1 SV=1
P61027	1.11	0.045323	1.5	0.707946	0.15	Ras-related protein Rab-10 OS=Mus musculus OX=10090 GN=Rab10 PE=1 SV=1
Q505F5	1.12	0.049218	1.49	0.709578	0.149	Leucine-rich repeat-containing protein 47 OS=Mus musculus OX=10090 GN=Lrrc47 PE=1 SV=1
Q9D154	0.9	-0.0457575	1.49	0.709578	0.149	Leukocyte elastase inhibitor A OS=Mus musculus OX=10090 GN=Serpinb1a PE=1 SV=1
Q61885	0.92	-0.0362122	1.47	0.712853	0.147	Myelin-oligodendrocyte glycoprotein OS=Mus musculus OX=10090 GN=Mog PE=1 SV=1
Q8K310	1.19	0.075547	1.47	0.712853	0.147	Matrin-3 OS=Mus musculus OX=10090 GN=Matr3 PE=1 SV=1
Q62465	1.1	0.0413927	1.46	0.714496	0.146	Synaptic vesicle membrane protein VAT-1 homolog OS=Mus musculus OX=10090 GN=Vat1 PE=1 SV=3
Q8BFR5	1.09	0.0374265	1.46	0.714496	0.146	Elongation factor Tu mitochondrial OS=Mus musculus OX=10090 GN=Tufm PE=1 SV=1
Q9Z0S1	1.11	0.045323	1.46	0.714496	0.146	3'(2') 5'-bisphosphate nucleotidase 1 OS=Mus musculus OX=10090 GN=Bpnt1 PE=1 SV=2
P42932	0.92	-0.0362122	1.45	0.716143	0.145	T-complex protein 1 subunit theta OS=Mus musculus OX=10090 GN=Cct8 PE=1 SV=3
Q91WD5	0.92	-0.0362122	1.45	0.716143	0.145	NADH dehydrogenase [ubiquinone] iron-sulfur protein 2 mitochondrial OS=Mus musculus OX=10090 GN=Ndufs2 PE=1 SV=1
Q922J6	0.81	-0.091515	1.45	0.716143	0.145	Tetraspanin-2 OS=Mus musculus OX=10090 GN=Tspan2 PE=1 SV=1
O08756	0.91	-0.0409586	1.44	0.717794	0.144	3-hydroxyacyl-CoA dehydrogenase type-2 OS=Mus musculus OX=10090 GN=Hsd17b10 PE=1 SV=4
P35279	1.11	0.045323	1.43	0.719449	0.143	Ras-related protein Rab-6A OS=Mus musculus OX=10090 GN=Rab6a PE=1 SV=4
P61205	1.09	0.0374265	1.43	0.719449	0.143	ADP-ribosylation factor 3 OS=Mus musculus OX=10090 GN=Arf3 PE=2 SV=2
P61294	1.11	0.045323	1.43	0.719449	0.143	Ras-related protein Rab-6B OS=Mus musculus OX=10090 GN=Rab6b PE=1 SV=1
P84078	1.09	0.0374265	1.43	0.719449	0.143	ADP-ribosylation factor 1 OS=Mus musculus OX=10090 GN=Arf1 PE=1 SV=2
Q8BSL7	1.09	0.0374265	1.43	0.719449	0.143	ADP-ribosylation factor 2 OS=Mus musculus OX=10090 GN=Arf2 PE=1 SV=2
Q922F4	0.92	-0.0362122	1.41	0.72277	0.141	Tubulin beta-6 chain OS=Mus musculus OX=10090 GN=Tubb6 PE=1 SV=1
O09061	1.1	0.0413927	1.4	0.724436	0.14	Proteasome subunit beta type-1 OS=Mus musculus OX=10090 GN=Psmb1 PE=1 SV=1
P28656	0.85	-0.0705811	1.4	0.724436	0.14	Nucleosome assembly protein 1-like 1 OS=Mus musculus OX=10090 GN=Nap1l1 PE=1 SV=2
Q78ZA7	0.9	-0.0457575	1.4	0.724436	0.14	Nucleosome assembly protein 1-like 4 OS=Mus musculus OX=10090 GN=Nap1l4 PE=1 SV=1
Q8BTG7	1.11	0.045323	1.39	0.726106	0.139	Protein NDRG4 OS=Mus musculus OX=10090 GN=Ndrg4 PE=1 SV=1
P51881	0.94	-0.0268721	1.38	0.72778	0.138	ADP/ATP translocase 2 OS=Mus musculus OX=10090 GN=Slc25a5 PE=1 SV=3
P62827	0.91	-0.0409586	1.34	0.734514	0.134	GTP-binding nuclear protein Ran OS=Mus musculus OX=10090 GN=Ran PE=1 SV=3
Q8R4V2	1.1	0.0413927	1.34	0.734514	0.134	Dual specificity protein phosphatase 15 OS=Mus musculus OX=10090 GN=Dusp15 PE=1 SV=3
P21278	1.22	0.0863598	1.33	0.736207	0.133	Guanine nucleotide-binding protein subunit alpha-11 OS=Mus musculus OX=10090 GN=Gna11 PE=1 SV=1
Q64433	1.29	0.11059	1.32	0.737904	0.132	10 kDa heat shock protein mitochondrial OS=Mus musculus OX=10090 GN=Hspe1 PE=1 SV=2
Q6ZQ38	0.91	-0.0409586	1.32	0.737904	0.132	Cullin-associated NEDD8-dissociated protein 1 OS=Mus musculus OX=10090 GN=Cand1 PE=1 SV=2
O55100	1.1	0.0413927	1.31	0.739605	0.131	Synaptogyrin-1 OS=Mus musculus OX=10090 GN=Syngr1 PE=1 SV=2
P62737	0.93	-0.0315171	1.31	0.739605	0.131	Actin aortic smooth muscle OS=Mus musculus OX=10090 GN=Acta2 PE=1 SV=1
P63268	0.91	-0.0409586	1.31	0.739605	0.131	Actin gamma-enteric smooth muscle OS=Mus musculus OX=10090 GN=Actg2 PE=1 SV=1
P68033	0.93	-0.0315171	1.31	0.739605	0.131	Actin alpha cardiac muscle 1 OS=Mus musculus OX=10090 GN=Actc1 PE=1 SV=1
P68134	0.93	-0.0315171	1.31	0.739605	0.131	Actin alpha skeletal muscle OS=Mus musculus OX=10090 GN=Acta1 PE=1 SV=1
P80314	1.09	0.0374265	1.31	0.739605	0.131	T-complex protein 1 subunit beta OS=Mus musculus OX=10090 GN=Cct2 PE=1 SV=4
P40124	1.12	0.049218	1.3	0.74131	0.13	Adenylyl cyclase-associated protein 1 OS=Mus musculus OX=10090 GN=Cap1 PE=1 SV=4
P97300	0.91	-0.0409586	1.3	0.74131	0.13	Neuroplastin OS=Mus musculus OX=10090 GN=Nptn PE=1 SV=3
Q8VDM4	0.92	-0.0362122	1.29	0.743019	0.129	26S proteasome non-ATPase regulatory subunit 2 OS=Mus musculus OX=10090 GN=Psmd2 PE=1 SV=1
Q9JHR7	1.11	0.045323	1.29	0.743019	0.129	Insulin-degrading enzyme OS=Mus musculus OX=10090 GN=Ide PE=1 SV=1
Q6URW6	0.91	-0.0409586	1.28	0.744732	0.128	Myosin-14 OS=Mus musculus OX=10090 GN=Myh14 PE=1 SV=1
Q9ES97	0.92	-0.0362122	1.28	0.744732	0.128	Reticulon-3 OS=Mus musculus OX=10090 GN=Rtn3 PE=1 SV=2
Q6PB66	1.54	0.187521	1.26	0.74817	0.126	Leucine-rich PPR motif-containing protein mitochondrial OS=Mus musculus OX=10090 GN=Lrpprc PE=1 SV=2
P48678	1.33	0.123852	1.24	0.751623	0.124	Prelamin-A/C OS=Mus musculus OX=10090 GN=Lmna PE=1 SV=2
Q3THE2	0.91	-0.0409586	1.24	0.751623	0.124	Myosin regulatory light chain 12B OS=Mus musculus OX=10090 GN=Myl12b PE=1 SV=2
Q99L60	0.9	-0.0457575	1.24	0.751623	0.124	V-type proton ATPase subunit C 2 OS=Mus musculus OX=10090 GN=Atp6v1c2 PE=1 SV=1
Q9CQ19	0.72	-0.142668	1.24	0.751623	0.124	Myosin regulatory light polypeptide 9 OS=Mus musculus OX=10090 GN=Myl9 PE=1 SV=3
Q9Z1G3	0.9	-0.0457575	1.24	0.751623	0.124	V-type proton ATPase subunit C 1 OS=Mus musculus OX=10090 GN=Atp6v1c1 PE=1 SV=4
E9Q912	0.93	-0.0315171	1.23	0.753356	0.123	Rap1 GTPase-GDP dissociation stimulator 1 OS=Mus musculus OX=10090 GN=Rap1gds1 PE=2 SV=1
B9EKR1	0.92	-0.0362122	1.22	0.755092	0.122	Receptor-type tyrosine-protein phosphatase zeta OS=Mus musculus OX=10090 GN=Ptprz1 PE=1 SV=1
Q9ESM3	1.09	0.0374265	1.22	0.755092	0.122	Hyaluronan and proteoglycan link protein 2 OS=Mus musculus OX=10090 GN=Hapln2 PE=1 SV=1
P63094	1.09	0.0374265	1.21	0.756833	0.121	Guanine nucleotide-binding protein G(s) subunit alpha isoforms short OS=Mus musculus OX=10090 GN=Gnas PE=1 SV=1
P70372	1.09	0.0374265	1.21	0.756833	0.121	ELAV-like protein 1 OS=Mus musculus OX=10090 GN=Elavl1 PE=1 SV=2
Q6R0H7	1.09	0.0374265	1.21	0.756833	0.121	Guanine nucleotide-binding protein G(s) subunit alpha isoforms XLas OS=Mus musculus OX=10090 GN=Gnas PE=1 SV=1
P62141	0.83	-0.0809219	1.2	0.758578	0.12	Serine/threonine-protein phosphatase PP1-beta catalytic subunit OS=Mus musculus OX=10090 GN=Ppp1cb PE=1 SV=3
Q99L47	1.09	0.0374265	1.2	0.758578	0.12	Hsc70-interacting protein OS=Mus musculus OX=10090 GN=St13 PE=1 SV=1
P01942	1.08	0.0334238	1.19	0.760326	0.119	Hemoglobin subunit alpha OS=Mus musculus OX=10090 GN=Hba PE=1 SV=2
P58771	0.92	-0.0362122	1.19	0.760326	0.119	Tropomyosin alpha-1 chain OS=Mus musculus OX=10090 GN=Tpm1 PE=1 SV=1
P14131	0.9	-0.0457575	1.18	0.762079	0.118	40S ribosomal protein S16 OS=Mus musculus OX=10090 GN=Rps16 PE=1 SV=4
Q9CPU0	0.92	-0.0362122	1.18	0.762079	0.118	Lactoylglutathione lyase OS=Mus musculus OX=10090 GN=Glo1 PE=1 SV=3
P62746	1.09	0.0374265	1.15	0.767361	0.115	Rho-related GTP-binding protein RhoB OS=Mus musculus OX=10090 GN=Rhob PE=1 SV=1
A2AJI0	1.09	0.0374265	1.14	0.76913	0.114	MAP7 domain-containing protein 1 OS=Mus musculus OX=10090 GN=Map7d1 PE=1 SV=1
P35486	0.93	-0.0315171	1.14	0.76913	0.114	Pyruvate dehydrogenase E1 component subunit alpha somatic form mitochondrial OS=Mus musculus OX=10090 GN=Pdha1 PE=1 SV=1
Q9Z127	1.08	0.0334238	1.13	0.770903	0.113	Large neutral amino acids transporter small subunit 1 OS=Mus musculus OX=10090 GN=Slc7a5 PE=1 SV=2
Q3UZP4	0.92	-0.0362122	1.11	0.774462	0.111	Small VCP/p97-interacting protein OS=Mus musculus OX=10090 GN=Svip PE=3 SV=1
Q8BRT1	0.91	-0.0409586	1.1	0.776247	0.11	CLIP-associating protein 2 OS=Mus musculus OX=10090 GN=Clasp2 PE=1 SV=1
P17427	0.93	-0.0315171	1.08	0.77983	0.108	AP-2 complex subunit alpha-2 OS=Mus musculus OX=10090 GN=Ap2a2 PE=1 SV=2
P48962	0.94	-0.0268721	1.07	0.781628	0.107	ADP/ATP translocase 1 OS=Mus musculus OX=10090 GN=Slc25a4 PE=1 SV=4
P63037	1.08	0.0334238	1.07	0.781628	0.107	DnaJ homolog subfamily A member 1 OS=Mus musculus OX=10090 GN=Dnaja1 PE=1 SV=1
Q8BGN3	1.08	0.0334238	1.07	0.781628	0.107	Glycerophosphocholine cholinephosphodiesterase ENPP6 OS=Mus musculus OX=10090 GN=Enpp6 PE=1 SV=1
P62823	1.08	0.0334238	1.06	0.78343	0.106	Ras-related protein Rab-3C OS=Mus musculus OX=10090 GN=Rab3c PE=1 SV=1
Q3THS6	1.08	0.0334238	1.06	0.78343	0.106	S-adenosylmethionine synthase isoform type-2 OS=Mus musculus OX=10090 GN=Mat2a PE=1 SV=2
Q9CWZ7	0.92	-0.0362122	1.06	0.78343	0.106	Gamma-soluble NSF attachment protein OS=Mus musculus OX=10090 GN=Napg PE=1 SV=1
P84104	1.09	0.0374265	1.05	0.785236	0.105	Serine/arginine-rich splicing factor 3 OS=Mus musculus OX=10090 GN=Srsf3 PE=1 SV=1
Q791V5	0.93	-0.0315171	1.05	0.785236	0.105	Mitochondrial carrier homolog 2 OS=Mus musculus OX=10090 GN=Mtch2 PE=1 SV=1
Q8VBV7	1.09	0.0374265	1.04	0.787046	0.104	COP9 signalosome complex subunit 8 OS=Mus musculus OX=10090 GN=Cops8 PE=1 SV=1
Q9Z2I0	0.7	-0.154902	1.04	0.787046	0.104	Mitochondrial proton/calcium exchanger protein OS=Mus musculus OX=10090 GN=Letm1 PE=1 SV=1
A2BDX3	0.7	-0.154902	1.03	0.78886	0.103	Adenylyltransferase and sulfurtransferase MOCS3 OS=Mus musculus OX=10090 GN=Mocs3 PE=1 SV=1
Q8CHH9	1.08	0.0334238	1.03	0.78886	0.103	Septin-8 OS=Mus musculus OX=10090 GN=Septin8 PE=1 SV=4
Q9R0P3	0.93	-0.0315171	1.03	0.78886	0.103	S-formylglutathione hydrolase OS=Mus musculus OX=10090 GN=Esd PE=1 SV=1
Q9R0Y5	0.92	-0.0362122	1.03	0.78886	0.103	Adenylate kinase isoenzyme 1 OS=Mus musculus OX=10090 GN=Ak1 PE=1 SV=1
P05132	1.16	0.064458	1.02	0.790679	0.102	cAMP-dependent protein kinase catalytic subunit alpha OS=Mus musculus OX=10090 GN=Prkaca PE=1 SV=3
P68181	1.16	0.064458	1.02	0.790679	0.102	cAMP-dependent protein kinase catalytic subunit beta OS=Mus musculus OX=10090 GN=Prkacb PE=1 SV=2
P06745	1.06	0.0253059	1.01	0.792501	0.101	Glucose-6-phosphate isomerase OS=Mus musculus OX=10090 GN=Gpi PE=1 SV=4
O09167	0.92	-0.0362122	1	0.794328	0.1	60S ribosomal protein L21 OS=Mus musculus OX=10090 GN=Rpl21 PE=1 SV=3
Q62159	0.9	-0.0457575	1	0.794328	0.1	Rho-related GTP-binding protein RhoC OS=Mus musculus OX=10090 GN=Rhoc PE=1 SV=2
Q9QUI0	0.94	-0.0268721	1	0.794328	0.1	Transforming protein RhoA OS=Mus musculus OX=10090 GN=Rhoa PE=1 SV=1
Q9D172	1.08	0.0334238	0.99	0.796159	0.099	Glutamine amidotransferase-like class 1 domain-containing protein 3A mitochondrial OS=Mus musculus OX=10090 GN=Gatd3a PE=1 SV=1
Q9EQ20	0.93	-0.0315171	0.99	0.796159	0.099	Methylmalonate-semialdehyde dehydrogenase [acylating] mitochondrial OS=Mus musculus OX=10090 GN=Aldh6a1 PE=1 SV=1
Q05920	1.07	0.0293838	0.98	0.797995	0.098	Pyruvate carboxylase mitochondrial OS=Mus musculus OX=10090 GN=Pc PE=1 SV=1
Q9CZ13	0.95	-0.0222764	0.96	0.801678	0.096	Cytochrome b-c1 complex subunit 1 mitochondrial OS=Mus musculus OX=10090 GN=Uqcrc1 PE=1 SV=2
Q11011	0.94	-0.0268721	0.94	0.805378	0.094	Puromycin-sensitive aminopeptidase OS=Mus musculus OX=10090 GN=Npepps PE=1 SV=2
Q922B2	0.93	-0.0315171	0.94	0.805378	0.094	Aspartate--tRNA ligase cytoplasmic OS=Mus musculus OX=10090 GN=Dars1 PE=1 SV=2
P62259	0.93	-0.0315171	0.93	0.807235	0.093	14-3-3 protein epsilon OS=Mus musculus OX=10090 GN=Ywhae PE=1 SV=1
O35737	0.94	-0.0268721	0.92	0.809096	0.092	Heterogeneous nuclear ribonucleoprotein H OS=Mus musculus OX=10090 GN=Hnrnph1 PE=1 SV=3
P70333	0.94	-0.0268721	0.92	0.809096	0.092	Heterogeneous nuclear ribonucleoprotein H2 OS=Mus musculus OX=10090 GN=Hnrnph2 PE=1 SV=1
Q9Z2X1	1.3	0.113943	0.92	0.809096	0.092	Heterogeneous nuclear ribonucleoprotein F OS=Mus musculus OX=10090 GN=Hnrnpf PE=1 SV=3
O35927	1.14	0.0569049	0.91	0.810961	0.091	Catenin delta-2 OS=Mus musculus OX=10090 GN=Ctnnd2 PE=1 SV=1
P13020	1.07	0.0293838	0.91	0.810961	0.091	Gelsolin OS=Mus musculus OX=10090 GN=Gsn PE=1 SV=3
P47757	0.93	-0.0315171	0.91	0.810961	0.091	F-actin-capping protein subunit beta OS=Mus musculus OX=10090 GN=Capzb PE=1 SV=3
P48758	0.94	-0.0268721	0.91	0.810961	0.091	Carbonyl reductase [NADPH] 1 OS=Mus musculus OX=10090 GN=Cbr1 PE=1 SV=3
P63328	0.95	-0.0222764	0.91	0.810961	0.091	Serine/threonine-protein phosphatase 2B catalytic subunit alpha isoform OS=Mus musculus OX=10090 GN=Ppp3ca PE=1 SV=1
P45952	0.86	-0.0655015	0.9	0.812831	0.09	Medium-chain specific acyl-CoA dehydrogenase mitochondrial OS=Mus musculus OX=10090 GN=Acadm PE=1 SV=1
Q9DCW4	1.06	0.0253059	0.9	0.812831	0.09	Electron transfer flavoprotein subunit beta OS=Mus musculus OX=10090 GN=Etfb PE=1 SV=3
Q9DCX2	0.94	-0.0268721	0.89	0.814704	0.089	ATP synthase subunit d mitochondrial OS=Mus musculus OX=10090 GN=Atp5pd PE=1 SV=3
O55131	1.06	0.0253059	0.87	0.818465	0.087	Septin-7 OS=Mus musculus OX=10090 GN=Septin7 PE=1 SV=1
Q61598	0.94	-0.0268721	0.87	0.818465	0.087	Rab GDP dissociation inhibitor beta OS=Mus musculus OX=10090 GN=Gdi2 PE=1 SV=1
Q9D6R2	1.06	0.0253059	0.87	0.818465	0.087	Isocitrate dehydrogenase [NAD] subunit alpha mitochondrial OS=Mus musculus OX=10090 GN=Idh3a PE=1 SV=1
Q9R0P5	0.93	-0.0315171	0.87	0.818465	0.087	Destrin OS=Mus musculus OX=10090 GN=Dstn PE=1 SV=3
P62821	1.09	0.0374265	0.85	0.822243	0.085	Ras-related protein Rab-1A OS=Mus musculus OX=10090 GN=Rab1A PE=1 SV=3
Q9D2G2	1.05	0.0211893	0.85	0.822243	0.085	Dihydrolipoyllysine-residue succinyltransferase component of 2-oxoglutarate dehydrogenase complex mitochondrial OS=Mus musculus OX=10090 GN=Dlst PE=1 SV=1
P28660	1.35	0.130334	0.84	0.824138	0.084	Nck-associated protein 1 OS=Mus musculus OX=10090 GN=Nckap1 PE=1 SV=2
P40142	1.06	0.0253059	0.84	0.824138	0.084	Transketolase OS=Mus musculus OX=10090 GN=Tkt PE=1 SV=1
Q8BH95	1.08	0.0334238	0.84	0.824138	0.084	Enoyl-CoA hydratase mitochondrial OS=Mus musculus OX=10090 GN=Echs1 PE=1 SV=1
Q8C0M9	1.06	0.0253059	0.84	0.824138	0.084	Isoaspartyl peptidase/L-asparaginase OS=Mus musculus OX=10090 GN=Asrgl1 PE=1 SV=1
P35803	0.84	-0.0757207	0.83	0.826038	0.083	Neuronal membrane glycoprotein M6-b OS=Mus musculus OX=10090 GN=Gpm6b PE=1 SV=2
Q3U0V1	1.07	0.0293838	0.83	0.826038	0.083	Far upstream element-binding protein 2 OS=Mus musculus OX=10090 GN=Khsrp PE=1 SV=2
P56399	0.93	-0.0315171	0.82	0.827942	0.082	Ubiquitin carboxyl-terminal hydrolase 5 OS=Mus musculus OX=10090 GN=Usp5 PE=1 SV=1
Q9Z0X1	1.07	0.0293838	0.82	0.827942	0.082	Apoptosis-inducing factor 1 mitochondrial OS=Mus musculus OX=10090 GN=Aifm1 PE=1 SV=1
P26883	1.07	0.0293838	0.81	0.829851	0.081	Peptidyl-prolyl cis-trans isomerase FKBP1A OS=Mus musculus OX=10090 GN=Fkbp1a PE=1 SV=2
Q9CZY3	0.95	-0.0222764	0.79	0.833681	0.079	Ubiquitin-conjugating enzyme E2 variant 1 OS=Mus musculus OX=10090 GN=Ube2v1 PE=1 SV=1
Q9D2M8	0.95	-0.0222764	0.79	0.833681	0.079	Ubiquitin-conjugating enzyme E2 variant 2 OS=Mus musculus OX=10090 GN=Ube2v2 PE=1 SV=4
Q9EQP2	1.06	0.0253059	0.79	0.833681	0.079	EH domain-containing protein 4 OS=Mus musculus OX=10090 GN=Ehd4 PE=1 SV=1
Q9QXY6	1.06	0.0253059	0.79	0.833681	0.079	EH domain-containing protein 3 OS=Mus musculus OX=10090 GN=Ehd3 PE=1 SV=2
P97797	0.95	-0.0222764	0.78	0.835603	0.078	Tyrosine-protein phosphatase non-receptor type substrate 1 OS=Mus musculus OX=10090 GN=Sirpa PE=1 SV=2
Q810U3	1.05	0.0211893	0.78	0.835603	0.078	Neurofascin OS=Mus musculus OX=10090 GN=Nfasc PE=1 SV=1
P31254	0.95	-0.0222764	0.77	0.837529	0.077	Ubiquitin-like modifier-activating enzyme 1 Y OS=Mus musculus OX=10090 GN=Uba1y PE=1 SV=2
Q02053	0.95	-0.0222764	0.77	0.837529	0.077	Ubiquitin-like modifier-activating enzyme 1 OS=Mus musculus OX=10090 GN=Uba1 PE=1 SV=1
Q62433	1.05	0.0211893	0.77	0.837529	0.077	Protein NDRG1 OS=Mus musculus OX=10090 GN=Ndrg1 PE=1 SV=1
P84091	0.95	-0.0222764	0.76	0.83946	0.076	AP-2 complex subunit mu OS=Mus musculus OX=10090 GN=Ap2m1 PE=1 SV=1
Q9D6K5	0.94	-0.0268721	0.76	0.83946	0.076	Synaptojanin-2-binding protein OS=Mus musculus OX=10090 GN=Synj2bp PE=1 SV=1
Q60864	0.95	-0.0222764	0.72	0.847227	0.072	Stress-induced-phosphoprotein 1 OS=Mus musculus OX=10090 GN=Stip1 PE=1 SV=1
P86048	0.94	-0.0268721	0.71	0.84918	0.071	60S ribosomal protein L10-like OS=Mus musculus OX=10090 GN=Rpl10l PE=2 SV=1
Q6ZWV3	0.94	-0.0268721	0.71	0.84918	0.071	60S ribosomal protein L10 OS=Mus musculus OX=10090 GN=Rpl10 PE=1 SV=3
Q791T5	1.06	0.0253059	0.71	0.84918	0.071	Mitochondrial carrier homolog 1 OS=Mus musculus OX=10090 GN=Mtch1 PE=1 SV=1
Q8BWG8	0.89	-0.05061	0.7	0.851138	0.07	Beta-arrestin-1 OS=Mus musculus OX=10090 GN=Arrb1 PE=1 SV=1
Q60605	1.05	0.0211893	0.68	0.855067	0.068	Myosin light polypeptide 6 OS=Mus musculus OX=10090 GN=Myl6 PE=1 SV=3
Q8CI43	1.05	0.0211893	0.68	0.855067	0.068	Myosin light chain 6B OS=Mus musculus OX=10090 GN=Myl6b PE=1 SV=1
Q9WTP7	0.95	-0.0222764	0.68	0.855067	0.068	GTP:AMP phosphotransferase AK3 mitochondrial OS=Mus musculus OX=10090 GN=Ak3 PE=1 SV=3
Q80XN0	1.11	0.045323	0.67	0.857038	0.067	D-beta-hydroxybutyrate dehydrogenase mitochondrial OS=Mus musculus OX=10090 GN=Bdh1 PE=1 SV=2
Q8BVE3	0.95	-0.0222764	0.67	0.857038	0.067	V-type proton ATPase subunit H OS=Mus musculus OX=10090 GN=Atp6v1h PE=1 SV=1
P43274	1.05	0.0211893	0.66	0.859014	0.066	Histone H1.4 OS=Mus musculus OX=10090 GN=H1-4 PE=1 SV=2
Q99PT1	0.95	-0.0222764	0.66	0.859014	0.066	Rho GDP-dissociation inhibitor 1 OS=Mus musculus OX=10090 GN=Arhgdia PE=1 SV=3
P14211	1.05	0.0211893	0.65	0.860994	0.065	Calreticulin OS=Mus musculus OX=10090 GN=Calr PE=1 SV=1
P97461	0.9	-0.0457575	0.65	0.860994	0.065	40S ribosomal protein S5 OS=Mus musculus OX=10090 GN=Rps5 PE=1 SV=3
P61089	0.95	-0.0222764	0.64	0.862979	0.064	Ubiquitin-conjugating enzyme E2 N OS=Mus musculus OX=10090 GN=Ube2n PE=1 SV=1
Q9WUR9	0.94	-0.0268721	0.64	0.862979	0.064	Adenylate kinase 4 mitochondrial OS=Mus musculus OX=10090 GN=Ak4 PE=1 SV=1
Q9CRB6	1.05	0.0211893	0.63	0.864968	0.063	Tubulin polymerization-promoting protein family member 3 OS=Mus musculus OX=10090 GN=Tppp3 PE=1 SV=1
Q9D0E1	1.05	0.0211893	0.63	0.864968	0.063	Heterogeneous nuclear ribonucleoprotein M OS=Mus musculus OX=10090 GN=Hnrnpm PE=1 SV=3
P02088	1.02	0.00860017	0.62	0.866962	0.062	Hemoglobin subunit beta-1 OS=Mus musculus OX=10090 GN=Hbb-b1 PE=1 SV=2
Q5EG47	0.91	-0.0409586	0.62	0.866962	0.062	5'-AMP-activated protein kinase catalytic subunit alpha-1 OS=Mus musculus OX=10090 GN=Prkaa1 PE=1 SV=2
Q61035	0.96	-0.0177288	0.62	0.866962	0.062	Histidine--tRNA ligase cytoplasmic OS=Mus musculus OX=10090 GN=Hars1 PE=1 SV=2
Q9DCJ5	1.05	0.0211893	0.62	0.866962	0.062	NADH dehydrogenase [ubiquinone] 1 alpha subcomplex subunit 8 OS=Mus musculus OX=10090 GN=Ndufa8 PE=1 SV=3
P40237	1.05	0.0211893	0.61	0.86896	0.061	CD82 antigen OS=Mus musculus OX=10090 GN=Cd82 PE=1 SV=1
Q8C052	0.91	-0.0409586	0.61	0.86896	0.061	Microtubule-associated protein 1S OS=Mus musculus OX=10090 GN=Map1s PE=1 SV=2
P62843	0.95	-0.0222764	0.59	0.872971	0.059	40S ribosomal protein S15 OS=Mus musculus OX=10090 GN=Rps15 PE=1 SV=2
Q4VAE3	1.05	0.0211893	0.59	0.872971	0.059	Transmembrane protein 65 OS=Mus musculus OX=10090 GN=Tmem65 PE=1 SV=1
Q61553	0.96	-0.0177288	0.58	0.874984	0.058	Fascin OS=Mus musculus OX=10090 GN=Fscn1 PE=1 SV=4
Q9CVB6	0.94	-0.0268721	0.58	0.874984	0.058	Actin-related protein 2/3 complex subunit 2 OS=Mus musculus OX=10090 GN=Arpc2 PE=1 SV=3
Q9D2P8	1.03	0.0128372	0.58	0.874984	0.058	Myelin-associated oligodendrocyte basic protein OS=Mus musculus OX=10090 GN=Mobp PE=1 SV=1
Q9Z2H2	0.91	-0.0409586	0.58	0.874984	0.058	Regulator of G-protein signaling 6 OS=Mus musculus OX=10090 GN=Rgs6 PE=1 SV=2
Q8CIG8	1.05	0.0211893	0.57	0.877001	0.057	Protein arginine N-methyltransferase 5 OS=Mus musculus OX=10090 GN=Prmt5 PE=1 SV=3
Q62059	0.96	-0.0177288	0.56	0.879023	0.056	Versican core protein OS=Mus musculus OX=10090 GN=Vcan PE=1 SV=2
P47911	1.04	0.0170333	0.55	0.881049	0.055	60S ribosomal protein L6 OS=Mus musculus OX=10090 GN=Rpl6 PE=1 SV=3
P80317	0.96	-0.0177288	0.55	0.881049	0.055	T-complex protein 1 subunit zeta OS=Mus musculus OX=10090 GN=Cct6a PE=1 SV=3
Q61390	0.96	-0.0177288	0.55	0.881049	0.055	T-complex protein 1 subunit zeta-2 OS=Mus musculus OX=10090 GN=Cct6b PE=1 SV=4
Q9D1Q4	1.04	0.0170333	0.55	0.881049	0.055	Dolichol-phosphate mannosyltransferase subunit 3 OS=Mus musculus OX=10090 GN=Dpm3 PE=1 SV=1
P45376	1.04	0.0170333	0.54	0.88308	0.054	Aldo-keto reductase family 1 member B1 OS=Mus musculus OX=10090 GN=Akr1b1 PE=1 SV=3
Q14BB9	1.22	0.0863598	0.54	0.88308	0.054	MAP6 domain-containing protein 1 OS=Mus musculus OX=10090 GN=Map6d1 PE=1 SV=1
Q61361	1.05	0.0211893	0.54	0.88308	0.054	Brevican core protein OS=Mus musculus OX=10090 GN=Bcan PE=1 SV=2
P09405	1.04	0.0170333	0.53	0.885116	0.053	Nucleolin OS=Mus musculus OX=10090 GN=Ncl PE=1 SV=2
P26638	1.04	0.0170333	0.51	0.889201	0.051	Serine--tRNA ligase cytoplasmic OS=Mus musculus OX=10090 GN=Sars1 PE=1 SV=3
P27546	0.96	-0.0177288	0.5	0.891251	0.05	Microtubule-associated protein 4 OS=Mus musculus OX=10090 GN=Map4 PE=1 SV=3
P97807	0.96	-0.0177288	0.49	0.893305	0.049	Fumarate hydratase mitochondrial OS=Mus musculus OX=10090 GN=Fh PE=1 SV=3
P80318	0.97	-0.0132283	0.48	0.895365	0.048	T-complex protein 1 subunit gamma OS=Mus musculus OX=10090 GN=Cct3 PE=1 SV=1
Q8BGD9	1.04	0.0170333	0.48	0.895365	0.048	Eukaryotic translation initiation factor 4B OS=Mus musculus OX=10090 GN=Eif4b PE=1 SV=1
P80315	0.97	-0.0132283	0.47	0.897429	0.047	T-complex protein 1 subunit delta OS=Mus musculus OX=10090 GN=Cct4 PE=1 SV=3
Q5SWU9	1.05	0.0211893	0.47	0.897429	0.047	Acetyl-CoA carboxylase 1 OS=Mus musculus OX=10090 GN=Acaca PE=1 SV=1
Q8C522	1.03	0.0128372	0.46	0.899498	0.046	Endonuclease domain-containing 1 protein OS=Mus musculus OX=10090 GN=Endod1 PE=1 SV=2
P68510	1.02	0.00860017	0.45	0.901571	0.045	14-3-3 protein eta OS=Mus musculus OX=10090 GN=Ywhah PE=1 SV=2
O35954	0.97	-0.0132283	0.44	0.903649	0.044	Membrane-associated phosphatidylinositol transfer protein 1 OS=Mus musculus OX=10090 GN=Pitpnm1 PE=1 SV=1
O88455	1.03	0.0128372	0.44	0.903649	0.044	7-dehydrocholesterol reductase OS=Mus musculus OX=10090 GN=Dhcr7 PE=1 SV=1
P63101	0.97	-0.0132283	0.44	0.903649	0.044	14-3-3 protein zeta/delta OS=Mus musculus OX=10090 GN=Ywhaz PE=1 SV=1
Q99K01	1.04	0.0170333	0.44	0.903649	0.044	Pyridoxal-dependent decarboxylase domain-containing protein 1 OS=Mus musculus OX=10090 GN=Pdxdc1 PE=1 SV=2
Q9CY64	0.26	-0.585027	0.44	0.903649	0.044	Biliverdin reductase A OS=Mus musculus OX=10090 GN=Blvra PE=1 SV=1
P05202	0.97	-0.0132283	0.42	0.907821	0.042	Aspartate aminotransferase mitochondrial OS=Mus musculus OX=10090 GN=Got2 PE=1 SV=1
P13595	1.02	0.00860017	0.42	0.907821	0.042	Neural cell adhesion molecule 1 OS=Mus musculus OX=10090 GN=Ncam1 PE=1 SV=3
P28738	0.97	-0.0132283	0.42	0.907821	0.042	Kinesin heavy chain isoform 5C OS=Mus musculus OX=10090 GN=Kif5c PE=1 SV=3
P28571	1.03	0.0128372	0.41	0.909913	0.041	Sodium- and chloride-dependent glycine transporter 1 OS=Mus musculus OX=10090 GN=Slc6a9 PE=1 SV=3
P42208	0.97	-0.0132283	0.41	0.909913	0.041	Septin-2 OS=Mus musculus OX=10090 GN=Septin2 PE=1 SV=2
Q8VIJ6	0.97	-0.0132283	0.41	0.909913	0.041	Splicing factor proline- and glutamine-rich OS=Mus musculus OX=10090 GN=Sfpq PE=1 SV=1
P21107	0.97	-0.0132283	0.4	0.912011	0.04	Tropomyosin alpha-3 chain OS=Mus musculus OX=10090 GN=Tpm3 PE=1 SV=3
Q6PDY2	1.16	0.064458	0.4	0.912011	0.04	2-aminoethanethiol dioxygenase OS=Mus musculus OX=10090 GN=Ado PE=1 SV=2
O08553	0.97	-0.0132283	0.39	0.914113	0.039	Dihydropyrimidinase-related protein 2 OS=Mus musculus OX=10090 GN=Dpysl2 PE=1 SV=2
P62307	0.94	-0.0268721	0.39	0.914113	0.039	Small nuclear ribonucleoprotein F OS=Mus musculus OX=10090 GN=Snrpf PE=1 SV=1
Q8BYI9	1.03	0.0128372	0.39	0.914113	0.039	Tenascin-R OS=Mus musculus OX=10090 GN=Tnr PE=1 SV=2
Q8BWF0	0.97	-0.0132283	0.38	0.91622	0.038	Succinate-semialdehyde dehydrogenase mitochondrial OS=Mus musculus OX=10090 GN=Aldh5a1 PE=1 SV=1
Q9JIG8	1.03	0.0128372	0.38	0.91622	0.038	PRA1 family protein 2 OS=Mus musculus OX=10090 GN=Praf2 PE=1 SV=1
P12023	0.97	-0.0132283	0.37	0.918333	0.037	Amyloid-beta A4 protein OS=Mus musculus OX=10090 GN=App PE=1 SV=3
P12815	0.97	-0.0132283	0.37	0.918333	0.037	Programmed cell death protein 6 OS=Mus musculus OX=10090 GN=Pdcd6 PE=1 SV=2
P20917	1.03	0.0128372	0.37	0.918333	0.037	Myelin-associated glycoprotein OS=Mus musculus OX=10090 GN=Mag PE=1 SV=3
Q91VR2	0.97	-0.0132283	0.37	0.918333	0.037	ATP synthase subunit gamma mitochondrial OS=Mus musculus OX=10090 GN=Atp5f1c PE=1 SV=1
O88398	0.94	-0.0268721	0.36	0.92045	0.036	Advillin OS=Mus musculus OX=10090 GN=Avil PE=1 SV=2
O88741	1.03	0.0128372	0.35	0.922571	0.035	Ganglioside-induced differentiation-associated protein 1 OS=Mus musculus OX=10090 GN=Gdap1 PE=1 SV=1
P25444	1.03	0.0128372	0.35	0.922571	0.035	40S ribosomal protein S2 OS=Mus musculus OX=10090 GN=Rps2 PE=1 SV=3
P12382	1.03	0.0128372	0.34	0.924698	0.034	ATP-dependent 6-phosphofructokinase liver type OS=Mus musculus OX=10090 GN=Pfkl PE=1 SV=4
Q8BGQ7	0.98	-0.00877392	0.34	0.924698	0.034	Alanine--tRNA ligase cytoplasmic OS=Mus musculus OX=10090 GN=Aars1 PE=1 SV=1
Q07076	1.03	0.0128372	0.32	0.928966	0.032	Annexin A7 OS=Mus musculus OX=10090 GN=Anxa7 PE=1 SV=2
Q922H4	0.89	-0.05061	0.32	0.928966	0.032	Mannose-1-phosphate guanyltransferase alpha OS=Mus musculus OX=10090 GN=Gmppa PE=1 SV=1
Q9ET01	0.65	-0.187087	0.32	0.928966	0.032	Glycogen phosphorylase liver form OS=Mus musculus OX=10090 GN=Pygl PE=1 SV=4
Q9WUB3	0.98	-0.00877392	0.32	0.928966	0.032	Glycogen phosphorylase muscle form OS=Mus musculus OX=10090 GN=Pygm PE=1 SV=3
Q761V0	0.97	-0.0132283	0.31	0.931108	0.031	Sodium- and chloride-dependent glycine transporter 2 OS=Mus musculus OX=10090 GN=Slc6a5 PE=1 SV=1
P54822	1.02	0.00860017	0.3	0.933254	0.03	Adenylosuccinate lyase OS=Mus musculus OX=10090 GN=Adsl PE=1 SV=2
Q3TDD9	0.93	-0.0315171	0.3	0.933254	0.03	Protein phosphatase 1 regulatory subunit 21 OS=Mus musculus OX=10090 GN=Ppp1r21 PE=1 SV=2
P50396	1.02	0.00860017	0.29	0.935406	0.029	Rab GDP dissociation inhibitor alpha OS=Mus musculus OX=10090 GN=Gdi1 PE=1 SV=3
Q9EPL8	0.9	-0.0457575	0.28	0.937562	0.028	Importin-7 OS=Mus musculus OX=10090 GN=Ipo7 PE=1 SV=2
Q8BMF4	1.02	0.00860017	0.27	0.939723	0.027	Dihydrolipoyllysine-residue acetyltransferase component of pyruvate dehydrogenase complex mitochondrial OS=Mus musculus OX=10090 GN=Dlat PE=1 SV=2
Q99M71	1.02	0.00860017	0.26	0.94189	0.026	Mammalian ependymin-related protein 1 OS=Mus musculus OX=10090 GN=Epdr1 PE=1 SV=1
Q78IK2	1.02	0.00860017	0.24	0.946237	0.024	ATP synthase membrane subunit K mitochondrial OS=Mus musculus OX=10090 GN=Atp5mk PE=1 SV=1
Q8K2B3	0.98	-0.00877392	0.24	0.946237	0.024	Succinate dehydrogenase [ubiquinone] flavoprotein subunit mitochondrial OS=Mus musculus OX=10090 GN=Sdha PE=1 SV=1
Q9CPR4	0.98	-0.00877392	0.24	0.946237	0.024	60S ribosomal protein L17 OS=Mus musculus OX=10090 GN=Rpl17 PE=1 SV=3
Q9ESN6	0.98	-0.00877392	0.24	0.946237	0.024	Tripartite motif-containing protein 2 OS=Mus musculus OX=10090 GN=Trim2 PE=1 SV=1
Q9JII6	0.98	-0.00877392	0.23	0.948418	0.023	Aldo-keto reductase family 1 member A1 OS=Mus musculus OX=10090 GN=Akr1a1 PE=1 SV=3
Q9D880	0.98	-0.00877392	0.22	0.950605	0.022	Mitochondrial import inner membrane translocase subunit TIM50 OS=Mus musculus OX=10090 GN=Timm50 PE=1 SV=1
P35276	0.93	-0.0315171	0.2	0.954993	0.02	Ras-related protein Rab-3D OS=Mus musculus OX=10090 GN=Rab3d PE=1 SV=1
Q99MQ5	0.98	-0.00877392	0.2	0.954993	0.02	Collagen alpha-1(XXV) chain OS=Mus musculus OX=10090 GN=Col25a1 PE=2 SV=2
Q9Z2Q6	0.97	-0.0132283	0.2	0.954993	0.02	Septin-5 OS=Mus musculus OX=10090 GN=Septin5 PE=1 SV=2
P17751	0.99	-0.00436481	0.18	0.959401	0.018	Triosephosphate isomerase OS=Mus musculus OX=10090 GN=Tpi1 PE=1 SV=5
Q9QUM9	1.01	0.00432137	0.17	0.961612	0.017	Proteasome subunit alpha type-6 OS=Mus musculus OX=10090 GN=Psma6 PE=1 SV=1
P61922	1.01	0.00432137	0.16	0.963829	0.016	4-aminobutyrate aminotransferase mitochondrial OS=Mus musculus OX=10090 GN=Abat PE=1 SV=1
P62631	1.02	0.00860017	0.16	0.963829	0.016	Elongation factor 1-alpha 2 OS=Mus musculus OX=10090 GN=Eef1a2 PE=1 SV=1
Q63912	1.01	0.00432137	0.15	0.966051	0.015	Oligodendrocyte-myelin glycoprotein OS=Mus musculus OX=10090 GN=Omg PE=1 SV=1
Q923T9	0.99	-0.00436481	0.15	0.966051	0.015	Calcium/calmodulin-dependent protein kinase type II subunit gamma OS=Mus musculus OX=10090 GN=Camk2g PE=1 SV=1
Q8CJH3	0.99	-0.00436481	0.14	0.968278	0.014	Plexin-B1 OS=Mus musculus OX=10090 GN=Plxnb1 PE=1 SV=2
Q61187	1.01	0.00432137	0.1	0.977237	0.01	Tumor susceptibility gene 101 protein OS=Mus musculus OX=10090 GN=Tsg101 PE=1 SV=2
Q8C0E2	0.99	-0.00436481	0.1	0.977237	0.01	Vacuolar protein sorting-associated protein 26B OS=Mus musculus OX=10090 GN=Vps26b PE=1 SV=1
P12970	0.99	-0.00436481	0.09	0.97949	0.009	60S ribosomal protein L7a OS=Mus musculus OX=10090 GN=Rpl7a PE=1 SV=2
Q8BHL3	1	0	0.06	0.986279	0.006	TBC1 domain family member 10B OS=Mus musculus OX=10090 GN=Tbc1d10b PE=1 SV=2
Q9CQ26	1.01	0.00432137	0.06	0.986279	0.006	STAM-binding protein OS=Mus musculus OX=10090 GN=Stambp PE=1 SV=1
O35295	1	0	0.05	0.988553	0.005	Transcriptional activator protein Pur-beta OS=Mus musculus OX=10090 GN=Purb PE=1 SV=3
P63005	1	0	0.05	0.988553	0.005	Platelet-activating factor acetylhydrolase IB subunit beta OS=Mus musculus OX=10090 GN=Pafah1b1 PE=1 SV=2
Q8BJY1	1	0	0.05	0.988553	0.005	26S proteasome non-ATPase regulatory subunit 5 OS=Mus musculus OX=10090 GN=Psmd5 PE=1 SV=4
Q9WVJ2	1	0	0.05	0.988553	0.005	26S proteasome non-ATPase regulatory subunit 13 OS=Mus musculus OX=10090 GN=Psmd13 PE=1 SV=1
O88342	0.99	-0.00436481	0.04	0.990832	0.004	WD repeat-containing protein 1 OS=Mus musculus OX=10090 GN=Wdr1 PE=1 SV=3
Q60900	1	0	0.04	0.990832	0.004	ELAV-like protein 3 OS=Mus musculus OX=10090 GN=Elavl3 PE=1 SV=1
Q6WVG3	1	0	0.04	0.990832	0.004	BTB/POZ domain-containing protein KCTD12 OS=Mus musculus OX=10090 GN=Kctd12 PE=1 SV=1
Q8C3W1	1	0	0.04	0.990832	0.004	Uncharacterized protein C1orf198 homolog OS=Mus musculus OX=10090 PE=1 SV=1
P09041	1.13	0.0530784	0.03	0.993116	0.003	Phosphoglycerate kinase 2 OS=Mus musculus OX=10090 GN=Pgk2 PE=1 SV=4
P09411	1	0	0.03	0.993116	0.003	Phosphoglycerate kinase 1 OS=Mus musculus OX=10090 GN=Pgk1 PE=1 SV=4
P28661	1	0	0.03	0.993116	0.003	Septin-4 OS=Mus musculus OX=10090 GN=Septin4 PE=1 SV=1
Q9WV60	1	0	0.03	0.993116	0.003	Glycogen synthase kinase-3 beta OS=Mus musculus OX=10090 GN=Gsk3b PE=1 SV=2
O08788	1	0	0.02	0.995405	0.002	Dynactin subunit 1 OS=Mus musculus OX=10090 GN=Dctn1 PE=1 SV=3
Q4KMM3	1	0	0.01	0.9977	0.001	Oxidation resistance protein 1 OS=Mus musculus OX=10090 GN=Oxr1 PE=1 SV=3
Q9CPQ8	1	0	0.01	0.9977	0.001	ATP synthase subunit g mitochondrial OS=Mus musculus OX=10090 GN=Atp5mg PE=1 SV=1

## Sheet: Fig. 3 j
© 2000-2023 QIAGEN. All rights reserved.
Ingenuity Canonical Pathways	-log(p-value)	Ratio	z-score	Molecules
Mitochondrial Dysfunction	27.7	0.367	0.93	ACADL,ACO2,AIFM1,APP,ATP1A1,ATP1A2,ATP1A3,ATP1B1,ATP1B2,ATP1B3,Atp5e,ATP5F1A,ATP5F1B,ATP5F1C,ATP5F1D,ATP5MG,ATP5PB,ATP5PD,Calm1 (includes others),CAMK2B,CAMK2G,CAPNS1,CHP1,COX4I1,COX5A,Cox6c,COX7A2,CYC1,CYCS,DLAT,DLD,DNM1L,GPD2,GSTZ1,HSD17B10,IDH2,MAP2K4,MAPK10,MAPK8,MAPT,NDUFA10,NDUFA12,NDUFA2,NDUFA8,NDUFA9,NDUFB3,NDUFB4,NDUFB6,NDUFS1,NDUFS2,NDUFS3,NDUFS6,NDUFS7,NDUFS8,NDUFV1,NDUFV2,OGDH,OPA1,PA…
Oxidative Phosphorylation	17.8	0.507	-4.004	Atp5e,ATP5F1A,ATP5F1B,ATP5F1C,ATP5F1D,ATP5MG,ATP5PB,ATP5PD,COX4I1,COX5A,Cox6c,COX7A2,CYC1,CYCS,NDUFA10,NDUFA12,NDUFA2,NDUFA8,NDUFA9,NDUFB3,NDUFB4,NDUFB6,NDUFS1,NDUFS2,NDUFS3,NDUFS6,NDUFS7,NDUFS8,NDUFV1,NDUFV2,SDHA,UQCRC1,UQCRC2,UQCRFS1
Remodeling of Epithelial Adherens Junctions	17.5	0.628	0.632	ACTA1,ACTA2,ACTB,ACTG1,ACTR2,ACTR3,ARPC1A,ARPC2,ARPC4,CTNNB1,DNM1,DNM1L,DNM3,MAPRE3,RAB5A,RAB5B,RAB5C,RAB7A,RALA,TUBA4A,TUBB,TUBB2A,TUBB2B,TUBB3,TUBB4A,TUBB4B,VCL
Sirtuin Signaling Pathway	15	0.314	3.43	ACADL,ACLY,ADAM10,APP,ATP5F1A,ATP5F1B,ATP5F1C,ATP5F1D,ATP5PB,CYC1,GLUD1,GOT2,GSK3B,H1-0,IDH2,LDHB,MAPK1,MAPK3,NDRG1,NDUFA10,NDUFA12,NDUFA2,NDUFA8,NDUFA9,NDUFB3,NDUFB4,NDUFB6,NDUFS1,NDUFS2,NDUFS3,NDUFS6,NDUFS7,NDUFS8,NDUFV1,NDUFV2,PDHA1,PFKM,PGAM1,PGK1,PRKAA1,SDHA,SLC25A4,SOD1,SOD2,TUBA4A,UQCRC2,UQCRFS1,VDAC1,VDAC2,VDAC3
Phagosome Maturation	14	0.405	#NUM!	ATP6V0A1,ATP6V0D1,ATP6V1A,ATP6V1B2,ATP6V1C1,ATP6V1F,ATP6V1G2,CALR,CANX,DYNC1H1,Dync1i2,DYNC1LI2,NAPB,NAPG,NSF,PRDX1,PRDX2,PRDX5,PRDX6,RAB5A,RAB5B,RAB5C,RAB7A,RAC1,SNAP25,TSG101,TUBA4A,TUBB,TUBB2A,TUBB2B,TUBB3,TUBB4A,TUBB4B,YKT6
Clathrin-mediated Endocytosis Signaling	13.5	0.342	#NUM!	ACTA1,ACTA2,ACTB,ACTG1,ACTR2,ACTR3,AMPH,AP2A1,AP2A2,AP2M1,APOE,ARPC1A,ARPC2,ARPC4,ARRB1,CHP1,CLTC,DNM1,DNM1L,DNM3,HSPA8,PPP3CA,PPP3CB,RAB11A,RAB11B,RAB5A,RAB5B,RAB5C,RAB7A,RAC1,RPS27A,SH3GL2,SH3GLB2,SNAP91,SYNJ1,TF,TSG101,Ubb,UBC,USP9X
Chaperone Mediated Autophagy Signaling Pathway	11.4	0.295	-1.718	APP,ATP6V0A1,ATP6V0D1,ATP6V1A,ATP6V1B2,ATP6V1C1,ATP6V1F,ATP6V1G2,CHP1,EEF1A1,EEF1A2,GFAP,HSP90AA1,HSP90AB1,HSP90B1,HSPA1A/HSPA1B,HSPA2,HSPA5,HSPA8,HSPA9,IDH1,IDH2,MAP2K4,MAPK1,MAPT,PARK7,PEA15,PPP3CA,PPP3CB,PRKAA1,PSMA6,PSMA7,PSMB1,PSMB2,PSMB5,PSMB6,RAB11A,RAB11B,RAC1,STIP1,UCHL1
Huntington's Disease Signaling	10.5	0.246	1.069	AP2A2,ATP5F1A,ATP5F1B,ATP5F1C,ATP5F1D,ATP5PB,CAPNS1,CLTC,CYCS,DCTN1,DNAJC5,DNM1,DNM1L,DNM3,GNA11,GNB1,GNB5,GNG12,HRAS,HSPA1A/HSPA1B,HSPA2,HSPA5,HSPA8,HSPA9,MAP2K4,MAPK1,MAPK3,MAPK8,NAPB,NAPG,NSF,PACSIN1,PSMA6,PSMA7,PSMB1,PSMB2,PSMB5,PSMB6,PSMC2,PSMD11,PSMD13,PSMD2,PSMD5,PSMD6,RPS27A,SDHA,SNAP25,Ubb,UBC,YKT6
Estrogen Receptor Signaling	10.3	0.231	-0.539	ATP5F1A,ATP5F1B,ATP5F1C,ATP5F1D,ATP5PB,CFL2,CTBP1,CYC1,DDX5,GNA11,GNA13,GNAI1,GNAO1,GNAS,GNB1,GNB5,GNG12,GSK3B,HRAS,HSP90AA1,HSP90AB1,HSP90B1,KRAS,MAP2K1,MAPK1,MAPK3,NDUFA10,NDUFA12,NDUFA2,NDUFA8,NDUFA9,NDUFB3,NDUFB4,NDUFB6,NDUFS1,NDUFS2,NDUFS3,NDUFS6,NDUFS7,NDUFS8,NDUFV1,NDUFV2,PAK1,PDIA3,PRKAA1,PRKACA,PRKACB,RALA,RALB,RHOA,ROCK2,SDHA,SOD2,UQCRC2,UQCRFS1
14-3-3-mediated Signaling	10.3	0.364	-0.229	GFAP,GSK3B,HRAS,KRAS,MAP2K1,MAP2K4,MAPK1,MAPK10,MAPK3,MAPK8,MAPT,PDIA3,RALA,RALB,TUBA4A,TUBB,TUBB2A,TUBB2B,TUBB3,TUBB4A,TUBB4B,VIM,YWHAB,YWHAE,YWHAG,YWHAH,YWHAQ,YWHAZ
Glucocorticoid Receptor Signaling	10.2	0.229	#NUM!	ACTB,ATP5F1A,ATP5F1B,ATP5F1C,ATP5F1D,ATP5PB,CHP1,CYC1,GJA1,HRAS,HSP90AA1,HSP90AB1,HSP90B1,HSPA1A/HSPA1B,HSPA2,HSPA5,HSPA8,HSPA9,KRAS,MAP2K1,MAP2K4,MAPK1,MAPK10,MAPK3,MAPK8,NDUFA10,NDUFA12,NDUFA2,NDUFA8,NDUFA9,NDUFB3,NDUFB4,NDUFB6,NDUFS1,NDUFS2,NDUFS3,NDUFS6,NDUFS7,NDUFS8,NDUFV1,NDUFV2,PC,PPP3CA,PPP3CB,PRKAA1,PRKACA,PRKACB,RAC1,RALA,RALB,SDHA,TSG101,UQCRC2,UQCRFS1,YWHAH
Neutrophil Extracellular Trap Signaling Pathway	10	0.259	-4.221	ATP5F1A,ATP5F1B,ATP5F1C,ATP5F1D,ATP5PB,CHP1,COL25A1,COL4A2,CYC1,MAP2K1,MAP2K4,MAPK1,MAPK10,MAPK3,MAPK8,NDUFA10,NDUFA12,NDUFA2,NDUFA8,NDUFA9,NDUFB3,NDUFB4,NDUFB6,NDUFS1,NDUFS2,NDUFS3,NDUFS6,NDUFS7,NDUFS8,NDUFV1,NDUFV2,PDIA3,PPP3CA,PPP3CB,PRDX6,RAC1,SDHA,SLC25A4,TLR8,UQCRC2,UQCRFS1,VDAC1,VDAC2,VDAC3
Protein Ubiquitination Pathway	9.94	0.261	#NUM!	CRYAB,DNAJC5,HSP90AA1,HSP90AB1,HSP90B1,HSPA12A,HSPA1A/HSPA1B,HSPA2,HSPA4L,HSPA5,HSPA8,HSPA9,HSPB1,HSPD1,HSPE1,HSPH1,PSMA6,PSMA7,PSMB1,PSMB2,PSMB5,PSMB6,PSMC2,PSMD11,PSMD13,PSMD2,PSMD5,PSMD6,RPS27A,SKP1,TRAP1,UBA1,Ubb,UBC,UBE2M,UBE2N,UBE2V1,UBE2V2,UCHL1,USP14,USP5,USP8,USP9X
Signaling by Rho Family GTPases	9.8	0.275	0.186	ACTA1,ACTA2,ACTB,ACTG1,ACTR2,ACTR3,ARPC1A,ARPC2,ARPC4,Cdc42,CFL2,GFAP,GNA11,GNA13,GNAI1,GNAO1,GNAS,GNB1,GNB5,GNG12,MAP2K1,MAP2K4,MAPK1,MAPK10,MAPK3,MAPK8,MSN,PAK1,PIP4K2A,PIP4K2B,RAC1,RHOA,RHOB,ROCK2,SEPTIN2,SEPTIN4,SEPTIN7,SEPTIN8,VIM
Germ Cell-Sertoli Cell Junction Signaling	9.45	0.313	#NUM!	ACTA1,ACTA2,ACTB,ACTG1,Cdc42,CFL2,CTNNB1,GSN,HRAS,KRAS,MAP2K1,MAP2K4,MAPK1,MAPK10,MAPK3,MAPK8,PAK1,PLS1,RAC1,RALA,RALB,RHOA,RHOB,TUBA4A,TUBB,TUBB2A,TUBB2B,TUBB3,TUBB4A,TUBB4B,VCL
EIF2 Signaling	9.44	0.293	1.5	ACTA1,ACTA2,ACTB,EIF2A,EIF2S3,EIF3B,EIF4A2,GSK3B,HRAS,HSPA5,KRAS,MAP2K1,MAPK1,MAPK3,RALA,RALB,RPL10,RPL18,RPL26,RPL27,RPL27A,RPL3,RPL31,RPS14,RPS15,RPS16,RPS18,RPS26,RPS27A,RPS27L,RPS3,RPS4Y1,RPS5,RPSA
Glycolysis I	9.4	0.75	-2.714	ALDOA,ALDOC,ENO2,GAPDH,GPI,PFKM,PFKP,PGAM1,PGK1,PKLR,PKM,TPI1
NRF2-mediated Oxidative Stress Response	9.31	0.285	1.091	ACTA1,ACTA2,ACTB,ACTG1,AKR1A1,CAT,CBR1,CCT7,DNAJC5,FTH1,GSK3B,GSTM3,GSTM5,GSTZ1,HRAS,HSP90AA1,HSP90AB1,HSP90B1,KRAS,MAP2K1,MAP2K4,MAPK1,MAPK3,MAPK8,PPIB,PRDX1,RALA,RALB,SOD1,SOD2,SQSTM1,STIP1,TXNRD1,USP14,VCP
TCA Cycle II (Eukaryotic)	9.01	0.786	-1.508	ACO2,CS,DLD,FH,IDH3A,IDH3G,MDH1,MDH2,OGDH,SDHA,SUCLA2
Synaptogenesis Signaling Pathway	8.96	0.227	-1.206	ACTR2,ACTR3,AP2A1,AP2A2,AP2M1,APOE,ARPC1A,ARPC2,ARPC4,Calm1 (includes others),CAMK2B,CAMK2G,CLASP2,CPLX1,CTNNB1,DNAJC5,GSK3B,HRAS,HSPA8,KRAS,MAPK1,MAPK3,MAPT,NAP1L1,NAP1L4,NAPB,NAPG,NLGN1,NLGN2,NSF,PAFAH1B1,PAK1,PRKACA,PRKACB,RAB3A,RAB5A,RAB5B,RAB5C,RAC1,RALA,RALB,RHOA,SNAP25,STXBP1,SYN1,SYN2,SYT1,SYT2,YKT6
fMLP Signaling in Neutrophils	8.78	0.347	-0.894	ACTR2,ACTR3,ARPC1A,ARPC2,ARPC4,Calm1 (includes others),CHP1,GNA11,GNA13,GNAI1,GNAO1,GNAS,GNB1,GNB5,GNG12,HRAS,KRAS,MAP2K1,MAPK1,MAPK3,PPP3CA,PPP3CB,RAC1,RALA,RALB
Ephrin B Signaling	8.02	0.385	-0.5	ACP1,CAP1,CFL2,CTNNB1,GNA11,GNA13,GNAI1,GNAO1,GNAS,GNB1,GNB5,GNG12,HNRNPK,HRAS,MAPK1,MAPK3,PAK1,RAC1,RHOA,ROCK2
RHOA Signaling	7.71	0.344	0.655	ACTA1,ACTA2,ACTB,ACTG1,ACTR2,ACTR3,ARPC1A,ARPC2,ARPC4,CFL2,GNA13,MSN,PFN1,PFN2,PIP4K2A,PIP4K2B,RHOA,ROCK2,SEPTIN2,SEPTIN4,SEPTIN7,SEPTIN8
Integrin Signaling	7.7	0.264	0	ACTA1,ACTA2,ACTB,ACTG1,ACTR2,ACTR3,ARF1,ARF3,ARPC1A,ARPC2,ARPC4,CAPNS1,Cdc42,GSK3B,GSN,HRAS,KRAS,MAP2K1,MAP2K4,MAPK1,MAPK3,MAPK8,PAK1,PFN1,PFN2,RAC1,RALA,RALB,RHOA,RHOB,TSPAN2,VCL
SNARE Signaling Pathway	7.55	0.299	-1.569	Calm1 (includes others),CAMK2B,CAMK2G,CPLX1,DNAJC5,HSPA8,NAPB,NAPG,NSF,PRKACA,PRKACB,RAB11A,RAB1A,RAB2A,RAB3A,RAB6A,RAB7A,SNAP23,SNAP25,SNAP91,STXBP1,SYN1,SYN2,SYT1,SYT2,YKT6
Isoleucine Degradation I	7.41	0.889	-1.633	ACAA2,ACAT1,ACAT2,BCAT1,DLD,HADHB,HSD17B10,HSD17B4
Sertoli Cell-Sertoli Cell Junction Signaling	7.05	0.254	#NUM!	ACTA1,ACTA2,ACTB,ACTG1,CTNNB1,GSK3B,HRAS,JAM3,KRAS,MAP2K1,MAP2K4,MAPK1,MAPK10,MAPK3,MAPK8,PLS1,PRKACA,PRKACB,RAC1,RALA,RALB,SPTAN1,SPTBN1,TUBA4A,TUBB,TUBB2A,TUBB2B,TUBB3,TUBB4A,TUBB4B,VCL
mTOR Signaling	6.58	0.248	1.5	Cdc42,EIF3B,EIF4A2,EIF4B,FKBP1A,HRAS,KRAS,MAPK1,MAPK3,PLD3,PPP2R1A,PPP2R2A,PPP2R2C,PRKAA1,RAC1,RALA,RALB,RHOA,RHOB,RPS14,RPS15,RPS16,RPS18,RPS26,RPS27A,RPS27L,RPS3,RPS4Y1,RPS5,RPSA
Epithelial Adherens Junction Signaling	6.4	0.265	-0.392	ACTR2,ACTR3,ARPC1A,ARPC2,ARPC4,CFL2,CTNNB1,HRAS,KRAS,PAK1,PPP2R1A,PPP2R2A,PPP2R2C,PRKAA1,RAC1,RALA,RALB,RHOA,ROCK2,VCL,YWHAB,YWHAE,YWHAG,YWHAH,YWHAQ,YWHAZ
Inhibition of ARE-Mediated mRNA Degradation Pathway	6.29	0.269	0.277	MAPK1,MAPK3,PPP2R1A,PPP2R2A,PPP2R2C,PRKACA,PRKACB,PSMA6,PSMA7,PSMB1,PSMB2,PSMB5,PSMB6,PSMC2,PSMD11,PSMD13,PSMD2,PSMD5,PSMD6,YWHAB,YWHAE,YWHAG,YWHAH,YWHAQ,YWHAZ
RHOGDI Signaling	6.21	0.244	-0.218	ACTA1,ACTA2,ACTB,ACTG1,ACTR2,ACTR3,ARHGDIA,ARPC1A,ARPC2,ARPC4,CD44,Cdc42,CFL2,GNA11,GNA13,GNAI1,GNAO1,GNAS,GNB1,GNB5,GNG12,MSN,PAK1,PIP4K2A,PIP4K2B,RAC1,RHOA,RHOB,ROCK2
Oxytocin Signaling Pathway	6.16	0.222	-0.522	ARRB1,ATP2B1,ATP2B2,ATP2B4,Calm1 (includes others),CHP1,EEF2,GAD1,GJA1,GNA11,GNA13,GNAI1,GNAO1,GNB1,GNB5,GNG12,GSK3B,HRAS,HSPB1,KRAS,MAP2K4,MAPK1,MAPK10,MAPK3,MAPK8,PPP3CA,PPP3CB,PRKAA1,PRKACA,PRKACB,RALA,RALB,RHOA,ROCK2
Actin Cytoskeleton Signaling	6.05	0.24	0	ACTA1,ACTA2,ACTB,ACTG1,ACTR2,ACTR3,ARPC1A,ARPC2,ARPC4,CFL2,GNA13,GNG12,GSN,HRAS,KRAS,MAP2K1,MAPK1,MAPK3,MSN,NCKAP1,PAK1,PFN1,PFN2,RAC1,RALA,RALB,RHOA,ROCK2,VCL
CXCR4 Signaling	5.92	0.258	-0.229	Cdc42,ELMO1,GNA11,GNA13,GNAI1,GNAO1,GNAS,GNB1,GNB5,GNG12,HRAS,KRAS,MAP2K1,MAP2K4,MAPK1,MAPK10,MAPK3,MAPK8,PAK1,RAC1,RALA,RALB,RHOA,RHOB,ROCK2
Gluconeogenesis I	5.9	0.6	-2.121	ALDOA,ALDOC,ENO2,GAPDH,GPI,MDH1,MDH2,PGAM1,PGK1
Glutaryl-CoA Degradation	5.8	0.778	-0.816	ACAA2,ACAT1,ACAT2,HADHB,HSD17B10,HSD17B4,PARK7
Tryptophan Degradation III (Eukaryotic)	5.8	0.778	-0.816	ACAA2,ACAT1,ACAT2,HADHB,HSD17B10,HSD17B4,PARK7
Ferroptosis Signaling Pathway	5.8	0.284	0.447	ACACA,ARF1,ARF3,EIF2A,FTH1,GSS,HRAS,HSPB1,KRAS,MAP2K1,MAPK1,MAPK3,PEBP1,PRKAA1,RALA,RALB,SLC3A2,SQSTM1,TF,TXNRD1,VDAC2
Regulation of Actin-based Motility by Rho	5.74	0.302	-1.213	ACTA1,ACTA2,ACTB,ACTR2,ACTR3,ARHGDIA,ARPC1A,ARPC2,ARPC4,Cdc42,GSN,PAK1,PFN1,PFN2,PIP4K2A,PIP4K2B,RAC1,RHOA,RHOB
Fcγ Receptor-mediated Phagocytosis in Macrophages and Monocytes	5.74	0.327	-1.213	ACTA1,ACTA2,ACTB,ACTG1,ACTR2,ACTR3,ARPC1A,ARPC2,ARPC4,MAPK1,MAPK3,MYO5A,PAK1,PLD3,RAB11A,RAB11B,RAC1
Agrin Interactions at Neuromuscular Junction	5.7	0.34	-0.775	ACTA1,ACTA2,ACTB,ACTG1,HRAS,KRAS,MAP2K4,MAPK1,MAPK10,MAPK3,MAPK8,PAK1,PKLR,RAC1,RALA,RALB
CCR3 Signaling in Eosinophils	5.69	0.28	0	Calm1 (includes others),CFL2,GNA11,GNA13,GNAI1,GNAO1,GNAS,GNB1,GNB5,GNG12,HRAS,KRAS,MAP2K1,MAPK1,MAPK3,PAK1,RAC1,RALA,RALB,RHOA,ROCK2
AMPK Signaling	5.69	0.216	0	ACACA,ACTB,AK1,AK3,EEF2,ELAVL1,FASN,GNA11,GNA13,GNAI1,GNAO1,GNAS,GNB1,GNB5,GNG12,MAPK1,PFKM,PFKP,PPM1A,PPM1B,PPM1H,PPP2R1A,PPP2R2A,PPP2R2C,PRKAA1,PRKACA,PRKACB,RAB11A,RAB1A,RAB2A,RAB3A,RAB6A,RAB7A
Regulation of eIF4 and p70S6K Signaling	5.49	0.245	1.265	EIF2A,EIF2S3,EIF3B,EIF4A2,HRAS,KRAS,MAP2K1,MAPK1,MAPK3,PPP2R1A,PPP2R2A,PPP2R2C,RALA,RALB,RPS14,RPS15,RPS16,RPS18,RPS26,RPS27A,RPS27L,RPS3,RPS4Y1,RPS5,RPSA
RAC Signaling	5.41	0.262	0	ACTR2,ACTR3,ARPC1A,ARPC2,ARPC4,CD44,CFL2,HRAS,KRAS,MAP2K1,MAP2K4,MAPK1,MAPK3,MAPK8,NCKAP1,PAK1,PIP4K2A,PIP4K2B,RAC1,RALA,RALB,RHOA
Gap Junction Signaling	5.39	0.228	#NUM!	ACTA1,ACTA2,ACTB,ACTG1,CTNNB1,GAD1,GJA1,GNAI1,GNAS,HRAS,KRAS,MAP2K1,MAPK1,MAPK3,PDIA3,PPP3CA,PPP3CB,PRKACA,PRKACB,RALA,RALB,TUBA4A,TUBB,TUBB2A,TUBB2B,TUBB3,TUBB4A,TUBB4B
Axonal Guidance Signaling	5.34	0.179	#NUM!	ACTR2,ACTR3,ADAM10,ARPC1A,ARPC2,ARPC4,CFL2,CHP1,DPYSL5,GNA11,GNA13,GNAI1,GNAO1,GNAS,GNB1,GNB5,GNG12,GSK3B,HRAS,KLC1,KRAS,MAG,MAP2K1,MAPK1,MAPK3,PAK1,PDIA3,PFN1,PFN2,PLXNB1,PPP3CA,PPP3CB,PRKACA,PRKACB,RAC1,RALA,RALB,RHOA,ROCK2,RTN4,TUBA4A,TUBB,TUBB2A,TUBB2B,TUBB3,TUBB4A,TUBB4B
Ketolysis	5.2	1	0	ACAA2,ACAT1,ACAT2,HADHB,OXCT1
p70S6K Signaling	5.19	0.27	1.604	EEF2,GNAI1,HRAS,KRAS,MAP2K1,MAPK1,MAPK3,MAPT,PDIA3,PPP2R1A,PPP2R2A,PPP2R2C,RALA,RALB,YWHAB,YWHAE,YWHAG,YWHAH,YWHAQ,YWHAZ
FAT10 Signaling Pathway	5.08	0.341	#NUM!	PSMA6,PSMA7,PSMB1,PSMB2,PSMB5,PSMB6,PSMC2,PSMD11,PSMD13,PSMD2,PSMD5,PSMD6,SQSTM1,UBA1
HIF1α Signaling	5.07	0.228	-0.408	CAMK2B,CAMK2G,CHP1,GPI,HRAS,HSP90AA1,HSPA1A/HSPA1B,HSPA2,HSPA5,HSPA8,HSPA9,KRAS,LDHB,MAP2K1,MAP2K4,MAPK1,MAPK3,PKM,PPP3CA,PPP3CB,RAC1,RALA,RALB,RAN,TF,VIM
α-Adrenergic Signaling	4.99	0.271	0.302	Calm1 (includes others),GNA11,GNA13,GNAI1,GNAO1,GNAS,GNB1,GNB5,GNG12,HRAS,KRAS,MAP2K1,MAPK1,MAPK3,PRKACA,PRKACB,PYGB,RALA,RALB
Calcium Transport I	4.87	0.75	-0.816	ANXA5,ATP2A1,ATP2A2,ATP2B1,ATP2B2,ATP2B4
GABA Receptor Signaling	4.8	0.242	#NUM!	ALDH9A1,AP2A1,AP2A2,AP2M1,DNM1,GAD1,GNA11,GNA13,GNAI1,GNAO1,GNAS,GNB1,GNB5,GNG12,GPHN,GPR37,NSF,RPS27A,SLC6A11,Ubb,UBC,UBQLN1
Superpathway of Methionine Degradation	4.78	0.474	-0.333	AHCYL1,AHCYL2,DLD,GOT1,GOT2,MAT2A,PCCA,PRMT5,SUOX
PPARα/RXRα Activation	4.72	0.223	-0.626	ACADL,AP2A2,FASN,GNA11,GNAS,GOT2,GPD1,GPD2,HRAS,HSP90AA1,HSP90AB1,HSP90B1,KRAS,MAP2K1,MAP2K4,MAPK1,MAPK3,MAPK8,PDIA3,PRKAA1,PRKACA,PRKACB,RALA,RALB,SLC27A1
Endocannabinoid Developing Neuron Pathway	4.68	0.244	-1	CTNNB1,GNAI1,GNAO1,GNB1,GNB5,GNG12,GSK3B,HRAS,KRAS,MAP2K1,MAP2K4,MAPK1,MAPK10,MAPK3,MAPK8,PRKACA,PRKACB,RAC1,RALA,RALB,RHOA
Protein Kinase A Signaling	4.6	0.182	-0.522	ACP1,ADD1,ADD2,ADD3,AKAP12,Calm1 (includes others),CAMK2B,CAMK2G,CHP1,CTNNB1,DUSP15,GNA13,GNAI1,GNAS,GNB1,GNB5,GNG12,GSK3B,H1-0,MAP2K1,MAPK1,MAPK3,PDIA3,PPP3CA,PPP3CB,PRKACA,PRKACB,PTPRZ1,PYGB,RHOA,ROCK2,SIRPA,YWHAB,YWHAE,YWHAG,YWHAH,YWHAQ,YWHAZ
Reelin Signaling in Neurons	4.52	0.239	-0.943	ACTR2,ACTR3,APOE,APP,ARPC1A,ARPC2,ARPC4,CAMK2B,CAMK2G,GSK3B,MAP2K1,MAP2K4,MAPK1,MAPK10,MAPK3,MAPK8,MAPK8IP3,MAPT,PAFAH1B1,RAC1,RHOA
Valine Degradation I	4.46	0.833	-1	BCAT1,DLD,HADHB,HIBADH,HSD17B4
Apelin Adipocyte Signaling Pathway	4.43	0.304	-0.832	CAT,GNA11,GNAI1,GSTZ1,MAPK1,MAPK10,MAPK3,MAPK8,PRDX6,PRKAA1,PRKACA,PRKACB,RAC1,SOD1
Gαq Signaling	4.34	0.227	-0.535	Calm1 (includes others),Cdc42,CHP1,GNA11,GNA13,GNAI1,GNAO1,GNAS,GNB1,GNB5,GNG12,GSK3B,MAP2K1,MAPK1,MAPK3,PLD3,PPP3CA,PPP3CB,RAC1,RHOA,RHOB,ROCK2
VEGF Signaling	4.29	0.271	0.277	ACTA1,ACTA2,ACTB,ACTG1,EIF2S3,ELAVL1,HRAS,KRAS,MAP2K1,MAPK1,MAPK3,RALA,RALB,ROCK2,VCL,YWHAE
Fatty Acid β-oxidation I	4.27	0.471	0.707	ACAA2,ACSBG1,ACSL6,ECI1,HADHB,HSD17B10,HSD17B4,SLC27A1
Ephrin Receptor Signaling	4.21	0.201	-0.392	ACP1,ACTR2,ACTR3,ADAM10,ARPC1A,ARPC2,ARPC4,CFL2,GNA11,GNA13,GNAI1,GNAO1,GNAS,GNB1,GNB5,GNG12,HRAS,KRAS,MAP2K1,MAPK1,MAPK3,PAK1,RAC1,RALA,RALB,RHOA,ROCK2
Chemokine Signaling	4.2	0.292	-1.069	Calm1 (includes others),CAMK2B,CAMK2G,GNAI1,HRAS,KRAS,MAP2K1,MAPK1,MAPK3,MAPK8,RALA,RALB,RHOA,ROCK2
ILK Signaling	4.19	0.222	0.471	ACTA1,ACTA2,ACTB,ACTG1,Cdc42,CFL2,CTNNB1,GSK3B,MAP2K4,MAPK1,MAPK10,MAPK3,MAPK8,NACA,PPP2R1A,PPP2R2A,PPP2R2C,RAC1,RHOA,RHOB,VCL,VIM
Aspartate Degradation II	4.16	1	-2	GOT1,GOT2,MDH1,MDH2
GDP-mannose Biosynthesis	4.16	1	-1	GMPPA,GPI,MPI,PMM1
IL-8 Signaling	4.12	0.211	0.229	Cdc42,GNA11,GNA13,GNAI1,GNAO1,GNAS,GNB1,GNB5,GNG12,HRAS,KRAS,MAP2K1,MAP2K4,MAPK1,MAPK10,MAPK3,MAPK8,PLD3,RAC1,RALA,RALB,RHOA,RHOB,ROCK2
CD28 Signaling in T Helper Cells	4.09	0.273	-1.291	ACTR2,ACTR3,ARPC1A,ARPC2,ARPC4,Calm1 (includes others),CHP1,MAP2K1,MAP2K4,MAPK10,MAPK8,PAK1,PPP3CA,PPP3CB,RAC1
Tight Junction Signaling	3.92	0.214	#NUM!	ACTA1,ACTA2,ACTB,ACTG1,CTNNB1,JAM3,LLGL1,NAPB,NAPG,NSF,PPP2R1A,PPP2R2A,PPP2R2C,PRKACA,PRKACB,RAC1,RHOA,SNAP25,SPTAN1,VAPA,VCL,YKT6
Parkinson's Signaling	3.75	0.545	#NUM!	CYCS,GPR37,MAPK1,MAPK8,PARK7,UCHL1
Paxillin Signaling	3.74	0.246	0	ACTA1,ACTA2,ACTB,ACTG1,ARF1,HRAS,KRAS,MAP2K4,MAPK1,MAPK10,MAPK8,PAK1,RAC1,RALA,RALB,VCL
Role of PKR in Interferon Induction and Antiviral Response	3.71	0.254	-1.604	CYC1,CYCS,HSP90AA1,HSP90AB1,HSP90B1,HSPA1A/HSPA1B,HSPA2,HSPA5,HSPA8,HSPA9,MAP2K4,MAPK1,MAPK10,MAPK3,MAPK8
Colanic Acid Building Blocks Biosynthesis	3.56	0.625	-0.447	GMPPA,GPI,MPI,PMM1,UGP2
Unfolded protein response	3.51	0.255	-0.302	CALR,CANX,DNAJC5,EIF2A,HSP90B1,HSPA1A/HSPA1B,HSPA2,HSPA5,HSPA8,HSPA9,HSPH1,MAPK8,P4HB,VCP
Semaphorin Signaling in Neurons	3.5	0.297	#NUM!	Cdc42,CFL2,DPYSL5,MAPK1,MAPK3,PAK1,PLXNB1,RAC1,RHOA,RHOB,ROCK2
Lipid Antigen Presentation by CD1	3.49	0.5	#NUM!	AP2A1,AP2A2,AP2M1,CALR,CANX,PDIA3
NOD1/2 Signaling Pathway	3.43	0.232	0.5	HSP90AA1,HSP90AB1,HSP90B1,HSPA1A/HSPA1B,HSPA2,HSPA5,HSPA8,HSPA9,MAP2K1,MAP2K4,MAPK1,MAPK10,MAPK3,MAPK8,RAC1,TLR8
Actin Nucleation by ARP-WASP Complex	3.42	0.25	0.832	ACTR2,ACTR3,ARPC1A,ARPC2,ARPC4,Cdc42,HRAS,KRAS,RAC1,RALA,RALB,RHOA,RHOB,ROCK2
Opioid Signaling Pathway	3.42	0.17	-0.784	AP2A1,AP2A2,AP2M1,ARRB1,Calm1 (includes others),CAMK2B,CAMK2G,CLTC,CTNNB1,GNA11,GNA13,GNAI1,GNAO1,GNAS,GNB1,GNB5,GNG12,GSK3B,HRAS,KRAS,MAP2K1,MAP2K4,MAPK1,MAPK3,PPP3CA,PPP3CB,PRKACA,PRKACB,RAC1,RALA,RALB,SLC12A5
TEC Kinase Signaling	3.34	0.204	-0.302	ACTA1,ACTA2,ACTB,ACTG1,Cdc42,GNA11,GNA13,GNAI1,GNAO1,GNAS,GNB1,GNB5,GNG12,MAP2K4,MAPK10,MAPK8,PAK1,RAC1,RHOA,RHOB
PI3K/AKT Signaling	3.32	0.195	1.528	CTNNB1,GSK3B,HRAS,HSP90AA1,HSP90AB1,HSP90B1,KRAS,MAP2K1,MAPK1,MAPK3,PPP2R1A,PPP2R2A,PPP2R2C,RALA,RALB,SYNJ1,YWHAB,YWHAE,YWHAG,YWHAH,YWHAQ,YWHAZ
Cholecystokinin/Gastrin-mediated Signaling	3.28	0.225	0.535	Cdc42,GNA13,HRAS,KRAS,MAP2K1,MAP2K4,MAPK1,MAPK10,MAPK3,MAPK8,RAC1,RALA,RALB,RHOA,RHOB,ROCK2
IGF-1 Signaling	3.28	0.225	0.632	HRAS,KRAS,MAP2K1,MAPK1,MAPK3,MAPK8,PRKACA,PRKACB,RALA,RALB,YWHAB,YWHAE,YWHAG,YWHAH,YWHAQ,YWHAZ
Autophagy	3.24	0.182	-0.816	ARL8B,Calm1 (includes others),CHP1,EIF2A,GSK3B,MAP2K1,MAP2K4,MAPK1,MAPK10,MAPK3,MAPK8,PPP2R1A,PPP2R2A,PPP2R2C,PPP3CA,PPP3CB,PRKAA1,PRKACA,PRKACB,RAB7A,RALA,RALB,SLC3A2,SLC7A5,SQSTM1
GNRH Signaling	3.23	0.189	-0.447	Calm1 (includes others),CAMK2B,CAMK2G,GNA11,GNAI1,GNAS,GNB1,GNB5,GNG12,HRAS,KRAS,MAP2K1,MAP2K4,MAPK1,MAPK10,MAPK3,MAPK8,PAK1,PRKACA,PRKACB,RAC1,RALA,RALB
IL-3 Signaling	3.19	0.261	-1.155	CHP1,HRAS,KRAS,MAP2K1,MAPK1,MAPK3,PAK1,PPP3CA,PPP3CB,RAC1,RALA,RALB
Melatonin Signaling	3.19	0.261	0.577	Calm1 (includes others),CAMK2B,CAMK2G,GNAI1,GNAO1,MAP2K1,MAP2K4,MAPK1,MAPK3,PDIA3,PRKACA,PRKACB
NADH Repair	3.12	1	#NUM!	GAPDH,NAXD,NAXE
Acetyl-CoA Biosynthesis I (Pyruvate Dehydrogenase Complex)	3.12	1	#NUM!	DLAT,DLD,PDHA1
PFKFB4 Signaling Pathway	3.1	0.31	0	GNAS,GPI,MAP2K1,MAP2K4,MAPK1,MAPK3,PFKM,PRKACA,PRKACB
SAPK/JNK Signaling	3.09	0.233	0.302	GNA13,GNB1,GNB5,GNG12,HNRNPK,HRAS,KRAS,MAP2K4,MAPK10,MAPK8,MAPK8IP3,RAC1,RALA,RALB
GM-CSF Signaling	3.08	0.268	-0.333	CAMK2B,CAMK2G,HRAS,KRAS,MAP2K1,MAPK1,MAPK3,PPP3CA,PPP3CB,RALA,RALB
CLEAR Signaling Pathway	3.01	0.163	1.095	ATP6V0A1,ATP6V0D1,ATP6V1A,ATP6V1B2,ATP6V1C1,ATP6V1F,ATP6V1G2,CHP1,GSK3B,HRAS,KRAS,MAPK1,MAPK3,PPP2R1A,PPP2R2A,PPP2R2C,PPP3CA,PPP3CB,PRKAA1,RAB7A,RALA,RALB,TLR8,VPS26A,VPS35,YWHAB,YWHAE,YWHAG,YWHAH,YWHAQ,YWHAZ
Necroptosis Signaling Pathway	3	0.213	-1.5	CAMK2B,CAMK2G,CAPNS1,CHP1,DNM1L,FKBP1A,GLUD1,GLUL,PPP3CA,PPP3CB,SLC25A3,SLC25A4,UBC,VDAC1,VDAC2,VDAC3
CDK5 Signaling	2.93	0.211	2	GNAS,HRAS,KRAS,MAP2K1,MAPK1,MAPK10,MAPK3,MAPK8,MAPT,PPP2R1A,PPP2R2A,PPP2R2C,PRKACA,PRKACB,RALA,RALB
Serotonin Receptor Signaling	2.9	0.147	-0.156	ACAT1,APP,ARRB1,Calm1 (includes others),CAMK2B,CAMK2G,CD44,Cdc42,DDC,GAP43,GNA11,GNA13,GNAI1,GNAO1,GNAS,GNB1,GNB5,GNG12,GPR37,GSK3B,HRAS,KRAS,MAP2K1,MAP2K4,MAPK1,MAPK3,MAPT,PAK1,PDIA3,PLD3,PRDX6,PRKACA,PRKACB,QDPR,RAB3A,RAC1,RALA,RALB,RHOA,RHOB,ROCK2,SQSTM1
IL-1 Signaling	2.87	0.222	0.378	GNA11,GNA13,GNAI1,GNAO1,GNAS,GNB1,GNB5,GNG12,MAP2K4,MAPK1,MAPK10,MAPK8,PRKACA,PRKACB
LPS-stimulated MAPK Signaling	2.84	0.24	-0.577	HRAS,KRAS,MAP2K1,MAP2K4,MAPK1,MAPK10,MAPK3,MAPK8,PAK1,RAC1,RALA,RALB
Apoptosis Signaling	2.8	0.219	0.277	AIFM1,CAPNS1,CYC1,CYCS,HRAS,KRAS,MAP2K1,MAP2K4,MAPK1,MAPK3,MAPK8,RALA,RALB,SPTAN1
GDNF Family Ligand-Receptor Interactions	2.8	0.25	-0.302	HRAS,KRAS,MAP2K1,MAP2K4,MAPK1,MAPK10,MAPK3,MAPK8,RAC1,RALA,RALB
Semaphorin Neuronal Repulsive Signaling Pathway	2.79	0.194	-1.698	Acan,BCAN,CD44,CFL2,DPYSL5,GSK3B,MAP2K1,MAP2K4,MAPT,NCAN,PAK1,PLXNB1,PRKACA,PRKACB,RAC1,RHOA,ROCK2,VCAN
Mechanisms of Viral Exit from Host Cells	2.79	0.308	#NUM!	ACTA1,ACTA2,ACTB,ACTG1,SH3GL2,SH3GLB2,TSG101,VPS4A
Synaptic Long Term Potentiation	2.76	0.198	-0.243	Calm1 (includes others),CAMK2B,CAMK2G,CHP1,GNA11,HRAS,KRAS,MAP2K1,MAPK1,MAPK3,PDIA3,PPP3CA,PPP3CB,PRKACA,PRKACB,RALA,RALB
BMP signaling pathway	2.76	0.235	0.577	HRAS,KRAS,MAP2K1,MAP2K4,MAPK1,MAPK10,MAPK3,MAPK8,PRKACA,PRKACB,RALA,RALB
Glutathione-mediated Detoxification	2.74	0.455	0	Gsta4,GSTM3,GSTM5,GSTZ1,LANCL1
Iron homeostasis signaling pathway	2.74	0.208	#NUM!	ACO2,ATP6V0A1,ATP6V0D1,ATP6V1A,ATP6V1B2,ATP6V1C1,ATP6V1F,ATP6V1G2,FTH1,HBA1/HBA2,HSPA9,MAPK1,MAPK3,SKP1,TF
Oncostatin M Signaling	2.72	0.333	0.378	HRAS,KRAS,MAP2K1,MAPK1,MAPK3,RALA,RALB
Ketogenesis	2.71	0.571	#NUM!	ACAA2,ACAT1,ACAT2,HADHB
G Beta Gamma Signaling	2.65	0.193	0	GNA11,GNA13,GNAI1,GNAO1,GNAS,GNB1,GNB5,GNG12,HRAS,KRAS,MAPK1,MAPK3,PAK1,PRKACA,PRKACB,RALA,RALB
Immunogenic Cell Death Signaling Pathway	2.63	0.239	1.508	CALR,EIF2A,HSP90AA1,HSP90AB1,HSP90B1,HSPA1A/HSPA1B,HSPA2,HSPA5,HSPA8,HSPA9,PDIA3
CDC42 Signaling	2.6	0.209	0	ACTR2,ACTR3,ARPC1A,ARPC2,ARPC4,CFL2,GSK3B,LLGL1,MAP2K4,MAPK1,MAPK10,MAPK8,PAK1,RALA
IL-22 Signaling	2.54	0.417	-1.342	MAP2K4,MAPK1,MAPK10,MAPK3,MAPK8
Tryptophan Degradation X (Mammalian, via Tryptamine)	2.54	0.417	0.447	AKR1A1,ALDH1A1,ALDH2,ALDH9A1,DDC
Antigen Presentation Pathway	2.54	0.417	#NUM!	CALR,CANX,PDIA3,PSMB5,PSMB6
ERK5 Signaling	2.48	0.229	0.302	GNA13,HRAS,KRAS,RALA,RALB,YWHAB,YWHAE,YWHAG,YWHAH,YWHAQ,YWHAZ
Apelin Muscle Signaling Pathway	2.47	0.257	#NUM!	GNA11,GNA13,GNAI1,GNAO1,GNAS,GNB1,GNB5,GNG12,PRKAA1
Mevalonate Pathway I	2.45	0.5	#NUM!	ACAA2,ACAT1,ACAT2,HADHB
Gα12/13 Signaling	2.42	0.2	0.535	CTNNB1,GNA13,HRAS,KRAS,MAP2K1,MAP2K4,MAPK1,MAPK10,MAPK3,MAPK8,RALA,RALB,RHOA,ROCK2
Antiproliferative Role of Somatostatin Receptor 2	2.4	0.224	0	GAD1,GNB1,GNB5,GNG12,HRAS,KRAS,MAP2K1,MAPK1,MAPK3,RALA,RALB
Fc Epsilon RI Signaling	2.4	0.214	0	HRAS,KRAS,MAP2K1,MAP2K4,MAPK1,MAPK10,MAPK3,MAPK8,RAC1,RALA,RALB,SYNJ1
HIPPO signaling	2.4	0.214	1.897	CD44,LLGL1,PPP2R1A,PPP2R2A,PPP2R2C,SKP1,YWHAB,YWHAE,YWHAG,YWHAH,YWHAQ,YWHAZ
ERK/MAPK Signaling	2.36	0.171	1.291	HRAS,HSPB1,KRAS,MAP2K1,MAPK1,MAPK3,PAK1,PPP2R1A,PPP2R2A,PPP2R2C,PRKACA,PRKACB,RAC1,RALA,RALB,YWHAB,YWHAG,YWHAH,YWHAQ,YWHAZ
ERBB Signaling	2.33	0.211	-0.302	GSK3B,HRAS,KRAS,MAP2K1,MAP2K4,MAPK1,MAPK10,MAPK3,MAPK8,PAK1,RALA,RALB
PDGF Signaling	2.33	0.22	-0.302	ACP1,HRAS,KRAS,MAP2K1,MAP2K4,MAPK1,MAPK3,MAPK8,RALA,RALB,SYNJ1
HMGB1 Signaling	2.3	0.194	-0.277	Cdc42,HRAS,KRAS,MAP2K1,MAP2K4,MAPK1,MAPK10,MAPK3,MAPK8,RAC1,RALA,RALB,RHOA,RHOB
PAK Signaling	2.28	0.2	-0.577	CFL2,HRAS,KRAS,MAP2K1,MAP2K4,MAPK1,MAPK10,MAPK3,MAPK8,PAK1,RAC1,RALA,RALB
Gαs Signaling	2.26	0.182	0	ADD1,ADD2,ADD3,GNA11,GNA13,GNAI1,GNAO1,GNAS,GNB1,GNB5,GNG12,MAP2K1,MAPK1,MAPK3,PRKACA,PRKACB
Aryl Hydrocarbon Receptor Signaling	2.25	0.192	-2.449	ALDH1A1,ALDH1L1,ALDH2,ALDH9A1,GSTM3,GSTM5,GSTZ1,HSP90AA1,HSP90AB1,HSP90B1,HSPB1,MAPK1,MAPK3,MAPK8
Telomerase Signaling	2.22	0.197	1.941	HRAS,HSP90AA1,HSP90AB1,HSP90B1,KRAS,MAP2K1,MAPK1,MAPK3,PPP2R1A,PPP2R2A,PPP2R2C,RALA,RALB
Superpathway of Geranylgeranyldiphosphate Biosynthesis I (via Mevalonate)	2.22	0.444	#NUM!	ACAA2,ACAT1,ACAT2,HADHB
Sucrose Degradation V (Mammalian)	2.18	0.6	#NUM!	ALDOA,ALDOC,TPI1
Glycogen Degradation II	2.18	0.6	#NUM!	PGM1,PGM2L1,PYGB
Superoxide Radicals Degradation	2.18	0.6	#NUM!	CAT,SOD1,SOD2
NGF Signaling	2.17	0.194	-0.577	HRAS,KRAS,MAP2K1,MAP2K4,MAPK1,MAPK10,MAPK3,MAPK8,RAC1,RALA,RALB,RHOA,ROCK2
Ceramide Signaling	2.15	0.2	0	CYCS,HRAS,KRAS,MAP2K1,MAP2K4,MAPK3,MAPK8,PPP2R1A,PPP2R2A,PPP2R2C,RALA,RALB
Stearate Biosynthesis I (Animals)	2.14	0.269	0.447	ACOT7,ACSBG1,ACSL6,CBR1,FASN,LPGAT1,SLC27A1
Role of JAK family kinases in IL-6-type Cytokine Signaling	2.14	0.231	0.333	ADAM10,HSP90AA1,HSP90AB1,HSP90B1,MAP2K4,MAPK1,MAPK10,MAPK3,MAPK8
Creatine-phosphate Biosynthesis	2.08	1	#NUM!	CKB,CKMT1A/CKMT1B
Superpathway of Serine and Glycine Biosynthesis I	2.08	1	#NUM!	PHGDH,PSAT1
2-ketoglutarate Dehydrogenase Complex	2.08	1	#NUM!	DLD,OGDH
Serine Biosynthesis	2.08	1	#NUM!	PHGDH,PSAT1
Eumelanin Biosynthesis	2.08	1	#NUM!	DDT,MIF
Glycerol Degradation I	2.08	1	#NUM!	GPD1,GPD2
L-cysteine Degradation III	2.08	1	#NUM!	CISD1,GOT1
D-glucuronate Degradation I	2.08	1	#NUM!	AKR1A1,AKR1B1
Glycerol-3-phosphate Shuttle	2.08	1	#NUM!	GPD1,GPD2
Glutamate Degradation II	2.08	1	#NUM!	GOT1,GOT2
Aspartate Biosynthesis	2.08	1	#NUM!	GOT1,GOT2
Endocannabinoid Neuronal Synapse Pathway	2.07	0.17	-2.324	CHP1,GNA11,GNAI1,GNAO1,GNB1,GNB5,GNG12,MAPK1,MAPK10,MAPK3,MAPK8,NDUFS2,PDIA3,PPP3CA,PPP3CB,PRKACA,PRKACB
Phospholipase C Signaling	2.06	0.156	-1	Calm1 (includes others),Cdc42,CHP1,GNA13,GNAS,GNB1,GNB5,GNG12,HRAS,KRAS,MAP2K1,MAPK1,MAPK3,PEBP1,PLD3,PPP3CA,PPP3CB,RAC1,RALA,RALB,RHOA,RHOB
MIF Regulation of Innate Immunity	2.03	0.286	-0.816	MAP2K4,MAPK1,MAPK10,MAPK3,MAPK8,MIF
Cell Cycle: G2/M DNA Damage Checkpoint Regulation	1.96	0.25	-1	SKP1,YWHAB,YWHAE,YWHAG,YWHAH,YWHAQ,YWHAZ
IL-17 Signaling	1.95	0.183	0.577	GSK3B,HRAS,HSP90AA1,HSP90AB1,HSP90B1,KRAS,MAP2K4,MAPK1,MAPK10,MAPK3,MAPK8,RALA,RALB
ERB2-ERBB3 Signaling	1.93	0.229	0.378	GSK3B,HRAS,KRAS,MAP2K1,MAPK1,MAPK3,RALA,RALB
Pyridoxal 5'-phosphate Salvage Pathway	1.93	0.229	-1.414	MAP2K1,MAP2K4,MAPK1,MAPK3,MAPK8,PAK1,PDXK,PRKAA1
Glycogen Degradation III	1.91	0.5	#NUM!	PGM1,PGM2L1,PYGB
Gαi Signaling	1.89	0.167	-0.905	GNA11,GNA13,GNAI1,GNAO1,GNAS,GNB1,GNB5,GNG12,HRAS,KRAS,MAPK1,MAPK3,PRKACA,PRKACB,RALA,RALB
Ethanol Degradation IV	1.87	0.364	1	ALDH1A1,ALDH2,ALDH9A1,CAT
Methionine Degradation I (to Homocysteine)	1.87	0.364	1	AHCYL1,AHCYL2,MAT2A,PRMT5
MicroRNA Biogenesis Signaling Pathway	1.86	0.162	2.183	DDX5,Fus,HNRNPA2B1,HRAS,HSP90AA1,HSP90AB1,HSP90B1,HSPA8,KHSRP,KRAS,MAPK1,MAPK3,RALA,RALB,RAN,SRSF3,TSN
Calcium Signaling	1.86	0.154	-1.807	ACTA1,ACTA2,ATP2A1,ATP2A2,ATP2B1,ATP2B2,ATP2B4,Calm1 (includes others),CALR,CAMK2B,CAMK2G,CHP1,MAPK1,MAPK3,PPP3CA,PPP3CB,PRKACA,PRKACB,Tpm1,TPM3
IL-2 Signaling	1.85	0.222	0.378	HRAS,KRAS,MAP2K1,MAPK1,MAPK3,MAPK8,RALA,RALB
Amyloid Processing	1.85	0.222	-0.447	APP,CAPNS1,GSK3B,MAPK1,MAPK3,MAPT,PRKACA,PRKACB
P2Y Purigenic Receptor Signaling Pathway	1.85	0.173	1.155	GNAI1,GNB1,GNB5,GNG12,HRAS,KRAS,MAP2K1,MAPK1,MAPK3,PDIA3,PRKACA,PRKACB,RALA,RALB
Ephrin A Signaling	1.83	0.261	#NUM!	ADAM10,CFL2,PAK1,RAC1,RHOA,ROCK2
Death Receptor Signaling	1.81	0.196	-0.333	ACTA1,ACTA2,ACTB,ACTG1,CYC1,CYCS,HSPB1,MAP2K4,MAPK8,SPTAN1
CNTF Signaling	1.79	0.233	0.378	HRAS,KRAS,MAP2K1,MAPK1,MAPK3,RALA,RALB
PEDF Signaling	1.75	0.192	-0.632	HRAS,KRAS,MAPK1,MAPK3,RAC1,RALA,RALB,RHOA,ROCK2,SOD2
Cysteine Biosynthesis III (mammalia)	1.73	0.333	1	AHCYL1,AHCYL2,MAT2A,PRMT5
Apelin Liver Signaling Pathway	1.73	0.333	#NUM!	GSK3B,MAP2K4,MAPK10,MAPK8
tRNA Charging	1.71	0.278	-1.342	DARS1,GARS1,HARS1,VARS1,YARS1
Fatty Acid Activation	1.7	0.429	#NUM!	ACSBG1,ACSL6,SLC27A1
Phenylalanine Degradation IV (Mammalian, via Side Chain)	1.7	0.429	#NUM!	ALDH2,GOT1,GOT2
Insulin Receptor Signaling	1.67	0.169	0	ACLY,GSK3B,HRAS,KRAS,MAP2K1,MAPK1,MAPK3,MAPK8,PRKACA,PRKACB,RALA,RALB,SYNJ1
Endothelin-1 Signaling	1.66	0.157	0.258	GNA11,GNA13,GNAI1,GNAO1,GNAS,HRAS,KRAS,MAPK1,MAPK10,MAPK3,MAPK8,PDIA3,PLD3,PRDX6,RALA,RALB
Synaptic Long Term Depression	1.65	0.151	1.5	GAD1,GNA11,GNA13,GNAI1,GNAO1,GNAS,HRAS,KRAS,MAP2K1,MAPK1,MAPK3,PDIA3,PPP2R1A,PPP2R2A,PPP2R2C,PRDX6,RALA,RALB
Amyotrophic Lateral Sclerosis Signaling	1.64	0.163	-0.302	CAPNS1,CAT,CYCS,GLUL,NEFH,NEFL,PAK1,PPP3CA,RAB5A,RAB5B,RAB5C,RAC1,SLC1A2,SOD1
eNOS Signaling	1.64	0.163	0.333	AQP4,Calm1 (includes others),GNAS,HSP90AA1,HSP90AB1,HSP90B1,HSPA1A/HSPA1B,HSPA2,HSPA5,HSPA8,HSPA9,PRKAA1,PRKACA,PRKACB
Arginine Biosynthesis IV	1.63	0.667	#NUM!	GLUD1,OAT
Methylglyoxal Degradation I	1.63	0.667	#NUM!	GLO1,HAGH
2-oxobutanoate Degradation I	1.63	0.667	#NUM!	DLD,PCCA
GDP-glucose Biosynthesis	1.63	0.667	#NUM!	PGM1,PGM2L1
L-cysteine Degradation I	1.63	0.667	#NUM!	GOT1,GOT2
Ethanol Degradation II	1.6	0.308	0	AKR1A1,ALDH1A1,ALDH2,ALDH9A1
Endoplasmic Reticulum Stress Pathway	1.6	0.308	1	CALR,HSP90B1,HSPA5,MAPK8
Apelin Pancreas Signaling Pathway	1.57	0.231	-0.816	MAP2K4,MAPK10,MAPK8,PRKAA1,PRKACA,PRKACB
G Protein Signaling Mediated by Tubby	1.53	0.195	-0.707	GNA11,GNA13,GNAI1,GNAO1,GNAS,GNB1,GNB5,GNG12
Superpathway of Cholesterol Biosynthesis	1.52	0.25	0	ACAA2,ACAT1,ACAT2,DHCR7,HADHB
Antioxidant Action of Vitamin C	1.51	0.184	0.378	MAP2K4,MAPK1,MAPK10,MAPK3,MAPK8,PDIA3,PLD3,PRDX6,TXNRD1
Thrombopoietin Signaling	1.5	0.206	0.378	HRAS,KRAS,MAP2K1,MAPK1,MAPK3,RALA,RALB
Senescence Pathway	1.5	0.138	-1.706	Calm1 (includes others),CAPNS1,CAT,CHP1,DLAT,DLD,HRAS,KRAS,MAP2K1,MAP2K4,MAPK1,MAPK3,PDHA1,PPP2R1A,PPP2R2A,PPP2R2C,PPP3CA,PPP3CB,RALA,RALB,SOD2,SQSTM1
Melanocyte Development and Pigmentation Signaling	1.5	0.175	1.265	GNAS,HRAS,KRAS,MAP2K1,MAPK1,MAPK3,PRKACA,PRKACB,RALA,RALB
LPS/IL-1 Mediated Inhibition of RXR Function	1.48	0.15	-1	ACSBG1,ACSL6,ALDH1A1,ALDH1L1,ALDH2,ALDH9A1,APOE,CAT,FABP5,FABP7,GSTM3,GSTM5,GSTZ1,MAP2K4,MAPK8,SLC27A1
Neurotrophin/TRK Signaling	1.45	0.18	0.333	HRAS,KRAS,MAP2K1,MAP2K4,MAPK1,MAPK3,MAPK8,RALA,RALB
Androgen Signaling	1.43	0.15	-0.378	Calm1 (includes others),CALR,GNA11,GNA13,GNAI1,GNAO1,GNAS,GNB1,GNB5,GNG12,HSP90AA1,MAPK1,MAPK3,PRKACA,PRKACB
Role of JAK1 and JAK3 in γc Cytokine Signaling	1.43	0.214	#NUM!	HRAS,KRAS,MAPK1,MAPK3,RALA,RALB
Myelination Signaling Pathway	1.39	0.13	-0.2	Calm1 (includes others),CHP1,CNP,CTNNB1,FASN,FKBP1A,GPR37,GSK3B,HRAS,KRAS,MAG,MAP2K1,MAPK1,MAPK3,MBP,NDRG1,PLP1,PPP3CA,PPP3CB,PRKACA,PRKACB,RAC1,RALA,RALB,RHOA,ROCK2
Noradrenaline and Adrenaline Degradation	1.38	0.267	0	AKR1A1,ALDH1A1,ALDH2,ALDH9A1
Oxytocin In Brain Signaling Pathway	1.38	0.143	-0.728	Calm1 (includes others),EIF2A,GNA11,GNAI1,GNAO1,GNB1,GNB5,GNG12,HRAS,KRAS,MAP2K1,MAPK1,MAPK3,PRDX6,RALA,RALB,SLC12A5
Mitochondrial L-carnitine Shuttle Pathway	1.38	0.333	#NUM!	ACSBG1,ACSL6,SLC27A1
Histamine Degradation	1.38	0.333	#NUM!	ALDH1A1,ALDH2,ALDH9A1
NUR77 Signaling in T Lymphocytes	1.36	0.182	-1.414	Calm1 (includes others),CHP1,CYCS,MAP2K1,MAPK1,MAPK3,PPP3CA,PPP3CB
Salvage Pathways of Pyrimidine Ribonucleotides	1.36	0.182	-1.414	AK1,MAP2K1,MAP2K4,MAPK1,MAPK3,MAPK8,PAK1,PRKAA1
TGF-β Signaling	1.36	0.173	0.333	HRAS,KRAS,MAP2K1,MAP2K4,MAPK1,MAPK3,MAPK8,RALA,RALB
Glucose and Glucose-1-phosphate Degradation	1.36	0.5	#NUM!	PGM1,PGM2L1
Role of NANOG in Mammalian Embryonic Stem Cell Pluripotency	1.31	0.17	0.707	CTNNB1,GSK3B,HRAS,KRAS,MAP2K1,MAPK1,MAPK3,RALA,RALB
Mouse Embryonic Stem Cell Pluripotency	1.31	0.17	0.707	CTNNB1,GSK3B,HRAS,KRAS,MAP2K1,MAPK1,MAPK3,RALA,RALB
Toll-like Receptor Signaling	1.27	0.184	#NUM!	MAP2K4,MAPK1,MAPK8,RPS27A,TLR8,Ubb,UBC
HGF Signaling	1.27	0.152	-0.577	HRAS,KRAS,MAP2K1,MAP2K4,MAPK1,MAPK10,MAPK3,MAPK8,PAK1,RAC1,RALA,RALB
γ-linolenate Biosynthesis II (Animals)	1.25	0.3	#NUM!	ACSBG1,ACSL6,SLC27A1
D-myo-inositol (1,4,5)-trisphosphate Degradation	1.25	0.3	#NUM!	BPNT1,IMPA1,SYNJ1
Methylglyoxal Degradation III	1.25	0.3	#NUM!	AKR1A1,AKR1B1,CBR1
Putrescine Degradation III	1.25	0.3	#NUM!	ALDH1A1,ALDH2,ALDH9A1
Fatty Acid α-oxidation	1.25	0.3	#NUM!	ALDH1A1,ALDH2,ALDH9A1
Pulmonary Healing Signaling Pathway	1.25	0.144	0.535	CFL2,CTNNB1,HRAS,IDH2,KRAS,MAP2K4,MAPK1,MAPK10,MAPK3,MAPK8,PRKAA1,RAC1,RALA,RALB
Relaxin Signaling	1.25	0.144	0.378	GAD1,GNA11,GNA13,GNAI1,GNAO1,GNAS,GNB1,GNB5,GNG12,MAP2K1,MAPK1,MAPK3,PRKACA,PRKACB
3-phosphoinositide Biosynthesis	1.24	0.142	-1.897	ACP1,ATP1A1,ATP1A2,DUSP15,PDXP,PIP4K2A,PIP4K2B,PPM1H,PPP2R1A,PPP2R2A,PPP2R2C,PPP3CA,PPP3CB,SIRPA,SYNJ1
Sumoylation Pathway	1.24	0.159	0.378	ARHGDIA,Cdc42,CTBP1,MAP2K4,MAPK10,MAPK8,RAC1,RAN,RHOA,RHOB
IL-15 Signaling	1.22	0.179	0.378	HRAS,KRAS,MAP2K1,MAPK1,MAPK3,RALA,RALB
STAT3 Pathway	1.22	0.153	-0.302	HRAS,KRAS,MAP2K1,MAP2K4,MAPK1,MAPK10,MAPK3,MAPK8,RAC1,RALA,RALB
IL-6 Signaling	1.22	0.153	0.302	HRAS,HSPB1,KRAS,MAP2K1,MAP2K4,MAPK1,MAPK10,MAPK3,MAPK8,RALA,RALB
CD40 Signaling	1.18	0.188	-0.816	MAP2K1,MAP2K4,MAPK1,MAPK10,MAPK3,MAPK8
nNOS Signaling in Neurons	1.18	0.188	-2	Calm1 (includes others),CAPNS1,CHP1,PFKM,PPP3CA,PPP3CB
Macropinocytosis Signaling	1.17	0.167	0	HRAS,KRAS,PAK1,RAB5A,RAC1,RALA,RALB,RHOA
PPAR Signaling	1.16	0.154	-1.265	HRAS,HSP90AA1,HSP90AB1,HSP90B1,KRAS,MAP2K1,MAPK1,MAPK3,RALA,RALB
D-myo-inositol-5-phosphate Metabolism	1.16	0.14	-1.667	ACP1,ATP1A1,ATP1A2,DUSP15,PDXP,PIP4K2A,PPM1H,PPP2R1A,PPP2R2A,PPP2R2C,PPP3CA,PPP3CB,SIRPA,SYNJ1
DHCR24 Signaling Pathway	1.15	0.149	1.265	APOE,APP,DHCR7,GSK3B,HRAS,KRAS,MAPT,NLGN1,RALA,RALB,TF
Mitotic Roles of Polo-Like Kinase	1.12	0.182	#NUM!	HSP90AA1,HSP90AB1,HSP90B1,PPP2R1A,PPP2R2A,PPP2R2C
Estrogen Biosynthesis	1.12	0.222	1	HSD17B10,HSD17B12,HSD17B4,HSD17B8
ERBB4 Signaling	1.12	0.171	0.378	HRAS,KRAS,MAP2K1,MAPK1,MAPK3,RALA,RALB
Neuroinflammation Signaling Pathway	1.11	0.127	-0.258	APP,CALB2,CHP1,CTNNB1,GAD1,GLUL,GSK3B,IDE,MAP2K4,MAPK1,MAPK10,MAPK3,MAPK8,MAPT,PPP3CA,PPP3CB,RAC1,SLC1A2,SLC6A11,SOD2,TLR8
Wound Healing Signaling Pathway	1.1	0.135	-0.775	ACTA2,COL25A1,COL4A2,HRAS,KRAS,MAP2K1,MAP2K4,MAPK1,MAPK10,MAPK3,MAPK8,RAC1,RALA,RALB,VIM
NAD Signaling Pathway	1.08	0.145	1.897	ACADL,AIFM1,GJA1,GSK3B,H1-0,HSPD1,IDH2,LDHB,PRKAA1,SLC7A5,SOD2
FLT3 Signaling in Hematopoietic Progenitor Cells	1.08	0.167	0.378	HRAS,KRAS,MAP2K1,MAPK1,MAPK3,RALA,RALB
D-myo-inositol (1,4,5,6)-Tetrakisphosphate Biosynthesis	1.07	0.138	-1.414	ACP1,ATP1A1,ATP1A2,DUSP15,PDXP,PPM1H,PPP2R1A,PPP2R2A,PPP2R2C,PPP3CA,PPP3CB,SIRPA,SYNJ1
D-myo-inositol (3,4,5,6)-tetrakisphosphate Biosynthesis	1.07	0.138	-1.414	ACP1,ATP1A1,ATP1A2,DUSP15,PDXP,PPM1H,PPP2R1A,PPP2R2A,PPP2R2C,PPP3CA,PPP3CB,SIRPA,SYNJ1
Circadian Rhythm Signaling	1.06	0.124	#NUM!	CAMK2B,CAMK2G,GAD1,GNA11,GNAI1,GNAS,GNB1,GNB5,GNG12,GSK3B,HRAS,KRAS,MAP2K1,MAP2K4,MAPK1,MAPK3,PDIA3,PRKAA1,PRKACA,PRKACB,RALA,RALB
BER (Base Excision Repair) Pathway	1.05	0.211	0	MAP2K1,MAP2K4,MAPK1,MAPK3
Insulin Secretion Signaling Pathway	1.05	0.124	-0.218	CAMK2B,CAMK2G,DLAT,DLD,EIF2A,EIF2S3,EIF4A2,GNA11,GNAS,MAPK1,MAPK3,NAPB,NAPG,NSF,PC,PDHA1,PDIA3,PRKACA,PRKACB,SNAP25,YKT6
Protein Citrullination	1.04	1	#NUM!	PADI2
Branched-chain α-keto acid Dehydrogenase Complex	1.04	1	#NUM!	DLD
Guanine and Guanosine Salvage I	1.04	1	#NUM!	HPRT1
Acetyl-CoA Biosynthesis III (from Citrate)	1.04	1	#NUM!	ACLY
Glutamine Biosynthesis I	1.04	1	#NUM!	GLUL
Glutathione Biosynthesis	1.04	1	#NUM!	GSS
Adenine and Adenosine Salvage III	1.04	1	#NUM!	HPRT1
Biotin-carboxyl Carrier Protein Assembly	1.04	1	#NUM!	ACACA
Fatty Acid Biosynthesis Initiation II	1.04	1	#NUM!	FASN
Sulfite Oxidation IV	1.04	1	#NUM!	SUOX
D-mannose Degradation	1.04	1	#NUM!	MPI
Glutamate Biosynthesis II	1.04	1	#NUM!	GLUD1
Glutamate Degradation X	1.04	1	#NUM!	GLUD1
JAK/STAT Signaling	1.03	0.163	0.378	HRAS,KRAS,MAP2K1,MAPK1,MAPK3,RALA,RALB
EGF Signaling	1.02	0.171	0	HRAS,MAP2K1,MAP2K4,MAPK1,MAPK3,MAPK8
Regulation Of The Epithelial Mesenchymal Transition By Growth Factors Pathway	1.02	0.133	0.277	GSK3B,HRAS,KRAS,MAP2K1,MAP2K4,MAPK1,MAPK10,MAPK3,MAPK8,RAC1,RALA,RALB,RHOA,VIM
Type I Diabetes Mellitus Signaling	1.01	0.154	-0.447	CYC1,CYCS,GAD1,HSPD1,MAP2K4,MAPK1,MAPK10,MAPK8
Regulation of Cellular Mechanics by Calpain Protease	0.973	0.151	0.378	CAPNS1,HRAS,KRAS,MAPK1,MAPK3,RALA,RALB,VCL
Dopamine Degradation	0.963	0.231	#NUM!	ALDH1A1,ALDH2,ALDH9A1
CDP-diacylglycerol Biosynthesis I	0.963	0.231	#NUM!	GPD1,GPD2,LPGAT1
FXR/RXR Activation	0.952	0.156	#NUM!	APOE,FASN,MAP2K4,MAPK10,MAPK8,PKLR,TF
Erythropoietin Signaling Pathway	0.929	0.136	0.632	CTNNB1,GSK3B,HBA1/HBA2,HRAS,KRAS,MAP2K1,MAPK1,MAPK3,RAC1,RALA,RALB
Superpathway of Inositol Phosphate Compounds	0.928	0.127	-1.897	ACP1,ATP1A1,ATP1A2,DUSP15,PDXP,PIP4K2A,PIP4K2B,PPM1H,PPP2R1A,PPP2R2A,PPP2R2C,PPP3CA,PPP3CB,SIRPA,SYNJ1
Serotonin Degradation	0.925	0.19	0	AKR1A1,ALDH1A1,ALDH2,ALDH9A1
VEGF Family Ligand-Receptor Interactions	0.913	0.152	0.378	HRAS,KRAS,MAP2K1,MAPK1,MAPK3,RALA,RALB
3-phosphoinositide Degradation	0.913	0.13	-1.414	ACP1,ATP1A1,ATP1A2,DUSP15,PDXP,PPM1H,PPP2R1A,PPP2R2A,PPP2R2C,PPP3CA,PPP3CB,SIRPA,SYNJ1
April Mediated Signaling	0.868	0.182	-1	MAP2K4,MAPK1,MAPK10,MAPK8
Neuregulin Signaling	0.843	0.133	0.378	HRAS,HSP90AA1,HSP90AB1,HSP90B1,KRAS,MAP2K1,MAPK1,MAPK3,RALA,RALB
ICOS-ICOSL Signaling in T Helper Cells	0.842	0.146	-2.646	Calm1 (includes others),CAMK2B,CAMK2G,CHP1,PPP3CA,PPP3CB,RAC1
Prolactin Signaling	0.842	0.146	0.378	HRAS,KRAS,MAP2K1,MAPK1,MAPK3,RALA,RALB
MIF-mediated Glucocorticoid Regulation	0.819	0.2	#NUM!	MAPK1,MAPK3,MIF
Phosphatidylglycerol Biosynthesis II (Non-plastidic)	0.819	0.2	#NUM!	GPD1,GPD2,LPGAT1
Superpathway of D-myo-inositol (1,4,5)-trisphosphate Metabolism	0.819	0.2	#NUM!	BPNT1,IMPA1,SYNJ1
Oxidative Ethanol Degradation III	0.819	0.2	#NUM!	ALDH1A1,ALDH2,ALDH9A1
Phototransduction Pathway	0.816	0.174	#NUM!	GNB1,GNB5,PRKACA,PRKACB
Sphingosine-1-phosphate Signaling	0.811	0.134	-0.707	Cdc42,GNA13,GNAI1,MAPK1,MAPK3,PDIA3,RAC1,RHOA,RHOB
Acute Phase Response Signaling	0.809	0.126	0.905	HNRNPK,HRAS,KRAS,MAP2K1,MAP2K4,MAPK1,MAPK3,MAPK8,RALA,RALB,SOD2,TF
Dopamine-DARPP32 Feedback in cAMP Signaling	0.799	0.121	-0.577	ATP2A1,ATP2A2,Calm1 (includes others),CHP1,GNAI1,GNAS,KCNJ10,PDIA3,PPP2R1A,PPP2R2A,PPP2R2C,PPP3CA,PPP3CB,PRKACA,PRKACB
Sperm Motility	0.792	0.119	1.342	Calm1 (includes others),GNA11,GNA13,GNAI1,GNAO1,GNAS,GNB1,GNB5,GNG12,MAP2K1,MAP2K4,PDIA3,PRDX6,PRKACA,PRKACB,SLC12A2
L-carnitine Biosynthesis	0.759	0.5	#NUM!	ALDH9A1
Diphthamide Biosynthesis	0.759	0.5	#NUM!	EEF2
Proline Biosynthesis II (from Arginine)	0.759	0.5	#NUM!	OAT
Pyruvate Fermentation to Lactate	0.759	0.5	#NUM!	LDHB
Arginine Degradation VI (Arginase 2 Pathway)	0.759	0.5	#NUM!	OAT
Pentose Phosphate Pathway (Non-oxidative Branch)	0.759	0.5	#NUM!	TALDO1
Phenylethylamine Degradation I	0.759	0.5	#NUM!	ALDH2
Methylmalonyl Pathway	0.759	0.5	#NUM!	PCCA
Glycine Cleavage Complex	0.759	0.5	#NUM!	DLD
Pentose Phosphate Pathway	0.759	0.5	#NUM!	TALDO1
Palmitate Biosynthesis I (Animals)	0.759	0.5	#NUM!	FASN
Purine Ribonucleosides Degradation to Ribose-1-phosphate	0.759	0.5	#NUM!	PGM2L1
Arginine Degradation I (Arginase Pathway)	0.759	0.5	#NUM!	OAT
Tyrosine Degradation I	0.759	0.5	#NUM!	GSTZ1
Phenylalanine Degradation I (Aerobic)	0.759	0.5	#NUM!	QDPR
Glutamate Degradation III (via 4-aminobutyrate)	0.759	0.5	#NUM!	GAD1
S-adenosyl-L-methionine Biosynthesis	0.759	0.5	#NUM!	MAT2A
Glutamate Dependent Acid Resistance	0.759	0.5	#NUM!	GAD1
Dopamine Receptor Signaling	0.714	0.135	#NUM!	DDC,PPP2R1A,PPP2R2A,PPP2R2C,PRKACA,PRKACB,QDPR
Glutathione Redox Reactions I	0.709	0.222	#NUM!	GSTZ1,PRDX6
D-myo-inositol (1,4,5)-Trisphosphate Biosynthesis	0.709	0.222	#NUM!	PIP4K2A,PIP4K2B
Type II Diabetes Mellitus Signaling	0.707	0.122	-1.414	ACSBG1,ACSL6,MAP2K4,MAPK1,MAPK10,MAPK3,MAPK8,PKLR,PKM,PRKAA1,SLC27A1
OX40 Signaling Pathway	0.702	0.176	#NUM!	MAP2K4,MAPK10,MAPK8
IL-17A Signaling in Fibroblasts	0.702	0.176	#NUM!	GSK3B,MAPK1,MAPK3
Regulation of the Epithelial-Mesenchymal Transition Pathway	0.686	0.121	#NUM!	CTNNB1,GSK3B,HRAS,KRAS,MAP2K1,MAP2K4,MAPK1,MAPK3,RALA,RALB,RHOA
WNT/β-catenin Signaling	0.686	0.121	1.89	CD44,CTNNB1,GJA1,GNAO1,GSK3B,PPP2R1A,PPP2R2A,PPP2R2C,RPS27A,Ubb,UBC
Activation of IRF by Cytosolic Pattern Recognition Receptors	0.679	0.154	0	MAP2K4,MAPK10,MAPK8,PPIB
Inhibition of Angiogenesis by TSP1	0.679	0.154	-1	MAP2K4,MAPK1,MAPK10,MAPK8
Neuroprotective Role of THOP1 in Alzheimer's Disease	0.678	0.136	#NUM!	APP,IDE,MAPT,PRKACA,PRKACB,YWHAE
GPCR-Mediated Integration of Enteroendocrine Signaling Exemplified by an L Cell	0.648	0.133	0.816	GNA11,GNAI1,GNAS,PDIA3,PRKACA,PRKACB
Maturity Onset Diabetes of Young (MODY) Signaling	0.641	0.139	#NUM!	APOE,APOO,GAPDH,OGDH,PKLR
MSP-RON Signaling Pathway	0.64	0.148	#NUM!	ACTA1,ACTA2,ACTB,ACTG1
NF-κB Activation by Viruses	0.619	0.13	0	HRAS,KRAS,MAPK1,MAPK3,RALA,RALB
Leptin Signaling in Obesity	0.619	0.13	#NUM!	MAP2K1,MAPK1,MAPK3,PDIA3,PRKACA,PRKACB
FGF Signaling	0.619	0.13	-0.816	HRAS,MAP2K1,MAPK1,MAPK3,MAPK8,RAC1
Glutamate Receptor Signaling	0.606	0.125	#NUM!	Calm1 (includes others),GLUL,GNB1,GNB5,GNG12,SLC1A2,SLC1A4
Serotonin and Melatonin Biosynthesis	0.602	0.333	#NUM!	DDC
Catecholamine Biosynthesis	0.602	0.333	#NUM!	DDC
NAD Phosphorylation and Dephosphorylation	0.602	0.333	#NUM!	ACP1
Glutathione Redox Reactions II	0.602	0.333	#NUM!	PDIA3
Glycogen Biosynthesis II (from UDP-D-Glucose)	0.602	0.333	#NUM!	UGP2
Rapoport-Luebering Glycolytic Shunt	0.602	0.333	#NUM!	PGAM1
Molybdenum Cofactor Biosynthesis	0.602	0.333	#NUM!	GPHN
Fatty Acid β-oxidation III (Unsaturated, Odd Number)	0.602	0.333	#NUM!	ECI1
Activin Inhibin Signaling Pathway	0.587	0.115	-0.632	CTNNB1,GSK3B,MAP2K1,MAP2K4,MAPK1,MAPK10,MAPK3,MAPK8,RHOA,ROCK2,TLR8
RAN Signaling	0.575	0.182	#NUM!	KPNB1,RAN
Pyroptosis Signaling Pathway	0.566	0.125	-0.816	ELAVL1,MAPK1,PRKACA,PRKACB,RHOA,TLR8
Netrin Signaling	0.54	0.122	-0.816	CHP1,PPP3CA,PPP3CB,PRKACA,PRKACB,RAC1
Human Embryonic Stem Cell Pluripotency	0.535	0.11	2.111	CTNNB1,GSK3B,HRAS,HSP90AA1,HSP90AB1,HSP90B1,KRAS,MAP2K1,MAP2K4,MAPK1,RALA,RALB
PTEN Signaling	0.534	0.111	-0.632	GSK3B,HRAS,KRAS,MAP2K1,MAPK1,MAPK3,RAC1,RALA,RALB,SYNJ1,YWHAH
Retinoate Biosynthesis I	0.521	0.167	#NUM!	AKR1B1,ALDH1A1
NF-κB Signaling	0.517	0.11	0	GSK3B,HRAS,KRAS,MAPK8,PRKACA,PRKACB,RALA,RALB,TLR8,UBE2N,UBE2V1
IL-4 Signaling	0.514	0.113	-1	COL25A1,COL4A2,GNAI1,HRAS,KRAS,MAPK1,MAPK3,RALA,RALB
Lymphotoxin β Receptor Signaling	0.504	0.129	#NUM!	CYC1,CYCS,MAPK1,MAPK3
Acyl-CoA Hydrolysis	0.497	0.25	#NUM!	ACOT7
Leucine Degradation I	0.497	0.25	#NUM!	BCAT1
γ-glutamyl Cycle	0.497	0.25	#NUM!	GSS
UDP-N-acetyl-D-galactosamine Biosynthesis II	0.497	0.25	#NUM!	GPI
IL-13 Signaling Pathway	0.497	0.122	-0.447	CTNNB1,MAPK1,MAPK3,RHOA,ROCK2
Neuropathic Pain Signaling In Dorsal Horn Neurons	0.494	0.113	0	CAMK2B,CAMK2G,GPR37,MAPK1,MAPK3,PDIA3,PRKACA,PRKACB
ATM Signaling	0.493	0.118	0.816	MAP2K4,MAPK10,MAPK8,PPP2R1A,PPP2R2A,PPP2R2C
TNFR1 Signaling	0.476	0.125	0	CYCS,MAP2K4,MAPK8,PAK1
Tumoricidal Function of Hepatic Natural Killer Cells	0.474	0.154	#NUM!	AIFM1,CYCS
Cell Cycle Regulation by BTG Family Proteins	0.454	0.13	#NUM!	PPP2R1A,PPP2R2A,PPP2R2C
GP6 Signaling Pathway	0.45	0.113	-2.236	ADAM10,Calm1 (includes others),COL25A1,COL4A2,GSK3B,RAC1
Angiopoietin Signaling	0.448	0.116	0.447	HRAS,KRAS,PAK1,RALA,RALB
Ubiquinol-10 Biosynthesis (Eukaryotic)	0.431	0.143	#NUM!	DDT,ECHDC1
Transcriptional Regulatory Network in Embryonic Stem Cells	0.429	0.106	0.707	CTNNB1,GSK3B,HRAS,KRAS,MAP2K1,MAPK1,MAPK3,RALA,RALB
Docosahexaenoic Acid (DHA) Signaling	0.423	0.125	#NUM!	APP,CYCS,GSK3B
Phospholipases	0.423	0.125	#NUM!	PDIA3,PLD3,PRDX6
Choline Biosynthesis III	0.419	0.2	#NUM!	PLD3
Thioredoxin Pathway	0.419	0.2	#NUM!	TXNRD1
Citrulline Biosynthesis	0.419	0.2	#NUM!	OAT
Myo-inositol Biosynthesis	0.419	0.2	#NUM!	IMPA1
Role of CHK Proteins in Cell Cycle Checkpoint Control	0.394	0.12	#NUM!	PPP2R1A,PPP2R2A,PPP2R2C
RAR Activation	0.394	0.098	0	ACTB,ADAM10,ALDH1A1,CAMK2B,CAMK2G,Cdc42,FABP5,GNA11,GNB1,MAP2K1,MAP2K4,MAPK1,MAPK10,MAPK3,MAPK8,PRKACA,PRKACB,RAC1,RHOA,RHOB
Ribonucleotide Reductase Signaling Pathway	0.37	0.101	0.333	ACTB,CTNNB1,KRAS,MAP2K4,MAPK1,MAPK10,MAPK3,MAPK8,SKP1
Phosphatidylethanolamine Biosynthesis II	0.359	0.167	#NUM!	PCYT2
Leukotriene Biosynthesis	0.359	0.167	#NUM!	LTA4H
GADD45 Signaling	0.355	0.108	-1	MAP2K4,MAPK1,MAPK10,MAPK8
IL-33 Signaling Pathway	0.347	0.1	0	MAP2K1,MAP2K4,MAPK1,MAPK10,MAPK3,MAPK8,PRKACA,PRKACB
TREM1 Signaling	0.343	0.111	#NUM!	MAPK1,MAPK3,TLR8
Th17 Activation Pathway	0.343	0.111	#NUM!	HSP90AA1,HSP90AB1,HSP90B1
Dendritic Cell Maturation	0.337	0.1	-1.134	FSCN1,MAP2K4,MAPK1,MAPK10,MAPK3,MAPK8,PDIA3
Cyclins and Cell Cycle Regulation	0.33	0.102	#NUM!	GSK3B,PPP2R1A,PPP2R2A,PPP2R2C,SKP1
Notch Signaling	0.329	0.118	#NUM!	CNTN1,MAG
Corticotropin Releasing Hormone Signaling	0.317	0.0962	0	Calm1 (includes others),GAD1,GNAI1,GNAO1,GNAS,MAP2K1,MAPK1,MAPK3,PRKACA,PRKACB
G-Protein Coupled Receptor Signaling	0.313	0.0929	-1.567	ARRB1,Calm1 (includes others),CAMK2B,CAMK2G,CHP1,CTNNB1,GNA11,GNA13,GNAI1,GNAO1,GNAS,GNB1,GNB5,GNG12,GPR37,GSK3B,HCN2,HRAS,KRAS,MAP2K1,MAP2K4,MAPK1,MAPK10,MAPK3,MAPK8,PAK1,PPP3CA,PPP3CB,PRKACA,PRKACB,RAC1,RALA,RALB,ROCK2
Telomere Extension by Telomerase	0.311	0.143	#NUM!	HNRNPA2B1
NAD Salvage Pathway II	0.311	0.143	#NUM!	ACP1
GPCR-Mediated Nutrient Sensing in Enteroendocrine Cells	0.31	0.0972	1.89	GNA11,GNAI1,GNAS,GNG12,PDIA3,PRKACA,PRKACB
TNFR2 Signaling	0.302	0.111	#NUM!	MAP2K4,MAPK8
TR/RXR Activation	0.298	0.098	#NUM!	ACACA,ATP2A1,FASN,PFKP,SYT2
WNT/Ca+ pathway	0.28	0.1	#NUM!	GSK3B,PDIA3,PPP3CA
Antiproliferative Role of TOB in T Cell Signaling	0.277	0.105	#NUM!	MAPK1,SKP1
Triacylglycerol Degradation	0.277	0.105	#NUM!	ALDH2,PRDX6
cAMP-mediated signaling	0.268	0.0915	-1.387	AKAP12,Calm1 (includes others),CAMK2B,CAMK2G,GNAI1,GNAO1,GNAS,MAP2K1,MAPK1,MAPK3,PPP3CA,PPP3CB,PRKACA,PRKACB
Neurovascular Coupling Signaling Pathway	0.267	0.0916	1.155	APP,Calm1 (includes others),GAD1,GJA1,KCNJ10,MAPT,PRDX6,PRKACA,PRKACB,RHOA,ROCK2,SLC1A2
Pyrimidine Deoxyribonucleotides De Novo Biosynthesis I	0.238	0.111	#NUM!	AK1
Superpathway of Citrulline Metabolism	0.21	0.1	#NUM!	OAT
1D-myo-inositol Hexakisphosphate Biosynthesis II (Mammalian)	0.21	0.1	#NUM!	SYNJ1
Inhibition of Matrix Metalloproteases	0.21	0.1	#NUM!	ADAM10
Oxytocin In Spinal Neurons Signaling Pathway	0	0.087	#NUM!	GAD1,GNA11
Multiple Sclerosis Signaling Pathway	0	0.0879	-0.707	AIFM1,CAPNS1,MAPK1,MAPK3,MBP,MOG,PLP1,TLR8
Pathogen Induced Cytokine Storm Signaling Pathway	0	0.0611	-2.121	COL25A1,COL4A2,FTH1,MAPK1,MAPK10,MAPK3,MAPK8,TLR8
IL-10 Signaling	0	0.0789	-0.447	GSK3B,MAP2K4,MAPK1,MAPK8,PKM,PRKAA1
S100 Family Signaling Pathway	0	0.0909	0.354	ADAM10,ANXA2,APP,ATP2A2,Atp5e,ATP5F1A,ATP5F1B,ATP5F1C,ATP5F1D,BSG,Calm1 (includes others),CAMK2B,CAMK2G,CTNNB1,GNA11,GPR37,GSK3B,MAP2K1,MAP2K4,MAPK1,MAPK10,MAPK3,MAPK8,NCL,PDIA3,PRKACA,PRKACB,RAC1,RHOA,ROCK2,S100A13,Tpm1,TPM3
p53 Signaling	0	0.0517	#NUM!	CTNNB1,GSK3B,MAPK8
LXR/RXR Activation	0	0.0727	#NUM!	ACACA,APOE,FASN,TF
PXR/RXR Activation	0	0.0909	#NUM!	ALDH1A1,PRKACA,PRKACB
IL-15 Production	0	0.0345	#NUM!	MAP2K1,MAP2K4
Role of OCT4 in Mammalian Embryonic Stem Cell Pluripotency	0	0.0417	#NUM!	PHB1
Growth Hormone Signaling	0	0.0571	#NUM!	MAPK1,MAPK3
CREB Signaling in Neurons	0	0.0659	1	Calm1 (includes others),CAMK2B,CAMK2G,GNA11,GNA13,GNAI1,GNAO1,GNAS,GNB1,GNB5,GNG12,GPR37,HRAS,KRAS,MAP2K1,MAPK1,MAPK3,PDIA3,PRKACA,PRKACB,RALA,RALB
MYC Mediated Apoptosis Signaling	0	0.0789	#NUM!	CYCS,PRKACA,PRKACB
Communication between Innate and Adaptive Immune Cells	0	0.0417	#NUM!	TLR8
FAK Signaling	0	0.0728	0	ACTR2,ACTR3,ARPC1A,ARPC2,ARPC4,CAPNS1,CTNNB1,GPR37,GSK3B,HRAS,KRAS,MAP2K1,MAP2K4,MAPK1,MAPK10,MAPK3,MAPK8,PAK1,RAC1,RALA,RALB,RHOA,SPARCL1
Retinoic acid Mediated Apoptosis Signaling	0	0.0714	#NUM!	CYCS
Atherosclerosis Signaling	0	0.0426	#NUM!	APOE,PRDX6
TWEAK Signaling	0	0.0526	#NUM!	CYCS
Spliceosomal Cycle	0	0.0556	#NUM!	HSPA8
Role of JAK2 in Hormone-like Cytokine Signaling	0	0.0323	#NUM!	SIRPA
iNOS Signaling	0	0.087	#NUM!	Calm1 (includes others),MAPK1
nNOS Signaling in Skeletal Muscle Cells	0	0.0333	#NUM!	Calm1 (includes others)
Heparan Sulfate Biosynthesis	0	0.0769	#NUM!	ALDH2,PRDX6
Heparan Sulfate Biosynthesis (Late Stages)	0	0.0833	#NUM!	ALDH2,PRDX6
Pyrimidine Ribonucleotides De Novo Biosynthesis	0	0.05	#NUM!	AK1
Cholesterol Biosynthesis I	0	0.0909	#NUM!	DHCR7
D-myo-inositol (1,3,4)-trisphosphate Biosynthesis	0	0.0909	#NUM!	SYNJ1
Triacylglycerol Biosynthesis	0	0.0909	#NUM!	LPGAT1,PLPP3
Pyrimidine Ribonucleotides Interconversion	0	0.05	#NUM!	AK1
Cholesterol Biosynthesis II (via 24,25-dihydrolanosterol)	0	0.0909	#NUM!	DHCR7
Cholesterol Biosynthesis III (via Desmosterol)	0	0.0909	#NUM!	DHCR7
Acetone Degradation I (to Methylglyoxal)	0	0.0769	#NUM!	CBR1
Agranulocyte Adhesion and Diapedesis	0	0.0886	#NUM!	ACTA1,ACTA2,ACTB,ACTG1,GNAI1,JAM3,MSN
Vitamin-C Transport	0	0.0667	#NUM!	TXNRD1
Adipogenesis pathway	0	0.0253	#NUM!	CTBP1,CTNNB1
Cell Cycle: G1/S Checkpoint Regulation	0	0.0476	#NUM!	GSK3B,SKP1
p38 MAPK Signaling	0	0.05	#NUM!	HSPB1,MAP2K4,MAPT
Gustation Pathway	0	0.0303	#NUM!	GPR37,PRKACA,PRKACB
Phagosome Formation	0	0.0812	-0.2	ACTR2,ACTR3,ARPC1A,ARPC2,ARPC4,CFL2,ELMO1,GPR37,HRAS,KRAS,MAP2K1,MAP2K4,MAPK1,MAPK3,PAK1,PIP4K2A,PIP4K2B,PLD3,PRDX6,RAC1,RALA,RALB,RHOA,ROCK2,TLR8
Osteoarthritis Pathway	0	0.0388	#NUM!	ANXA2,ANXA5,CTNNB1,PRKAA1,RAC1
IL-7 Signaling Pathway	0	0.0909	#NUM!	GSK3B,MAPK1,MAPK3
NER (Nucleotide Excision Repair, Enhanced Pathway)	0	0.05	#NUM!	COPS8,UBE2N
White Adipose Tissue Browning Pathway	0	0.0909	-0.707	CTBP1,FNDC5,GNAS,LDHB,MAPK1,PRKAA1,PRKACA,PRKACB
Regulation Of The Epithelial Mesenchymal Transition In Development Pathway	0	0.0667	#NUM!	CTNNB1,GSK3B
Eicosanoid Signaling	0	0.0741	#NUM!	LTA4H,PRDX6

## Sheet: Fig. 3 k
© 2000-2023 QIAGEN. All rights reserved.
Symbol	Synonym(s)	Entrez Gene Name	GenPept/UniProt/Swiss-Prot Accession	GenPept/UniProt/Swiss-Prot Accession	Expr Fold Change	Expr Fold Change	Location	Type(s)	Biomarker Application(s)	Drug(s)	Entrez Gene ID for Human	Entrez Gene ID for Mouse	Entrez Gene ID for Rat
Aldh1a7	Ahd2-like,aldehyde dehydrogenase family 1, subfamily A7,Aldh-pb,ALDH1A4,Raldh2	aldehyde dehydrogenase family 1, subfamily A7	O35945		-8,333		Cytoplasm	enzyme				26358
ATP5IF1	ATP synthase inhibitory factor subunit 1,Atpase inhibitor (mitochondrial if1 protein),ATPase inhibitory factor 1,ATPI,ATPIF1,ATPIP,IF(1),IF1,IF1PA,IP,Urinary protein 2	ATP synthase inhibitory factor subunit 1	O35143		-6,215		Cytoplasm	other			93974	11983	25392
ATP5F1B	ATP Synthase Beta,ATP Synthase F1 Beta,ATP synthase F1 subunit beta,ATP synthase F1 subunit β,ATP Synthase F1 β,ATP Synthase β,ATP synthase, H+ transporting mitochondrial F1 complex, beta subunit,ATP synthase, H+ transporting mitochondrial F1 complex, β subunit,ATP5B,ATP5beta,ATP5β,ATPB,Atpd,ATPMB,ATPSB,Beta atp synthase,F-type ATPase b,F1 Atp Synthase β,F1 ATPase beta,F1 ATPase β,F1 β atpase,H+ …	ATP synthase F1 subunit beta	P56480	P10719	-5,339	1,490	Cytoplasm	transporter			506	11947	171374
TUBB1	2810484G07RIK,Beta1 tubulin,M(beta)1,M(β)1,MACTHC1,tubulin beta 1 class VI,tubulin β 1 class VI,tubulin, beta 1 class VI,tubulin, β 1 class VI,β-tubulin class I	tubulin beta 1 class VI	A2AQ07		-5,020		Cytoplasm	other		6-mercaptopurine/vincristine,ABT-751,afatinib/paclitaxel,allopurinol/colchicine,anakinra/colchicine,bevacizumab/docetaxel,bevacizumab/docetaxel/prednisone/thalidomide/zoledronic acid,bevacizumab/paclitaxel,bevacizumab/paclitaxel/pemetrexed,bevacizumab/paclitaxel/topotecan,BMS-275183,bortezomib/paclitaxel,cabazitaxel,cabazitaxel/prednisolone,cabazitaxel/prednisone,canakinumab/colchicine,capecitabi…	81027	545486	679312
ALDOC	ALDC,ALDCAA,ALDO3,Aldolase 3,Aldolase C,aldolase C, fructose-bisphosphate,aldolase, fructose-bisphosphate C,F16dip7,Fructose bisphosphate aldolase c,RATALDCAA,SCRG2,Zebrin2	aldolase, fructose-bisphosphate C	P05063		-4,348		Cytoplasm	enzyme	unspecified application		230	11676	24191
BLVRA	0610006A11Rik,2500001N03Rik,biliverdin reductase A,BLVR,BVR,BVRA	biliverdin reductase A	Q9CY64	P46844	-3,846	-2,725	Cytoplasm	enzyme			644	109778	116599
IRGQ	FKSG27,immunity-related GTPase family, Q,immunity-related GTPase Q,IRGQ1,RGD1309409	immunity related GTPase Q	Q8VIM9		-3,704		Other	other			126298	210146	292708
MDH2	DEE51,EIEE51,M-MDH,Malate Dehydrogenase,Malate dehydrogenase 1 mitochondrial,malate dehydrogenase 2,Malate dehydrogenase 2 mitochondrial,malate dehydrogenase 2, NAD (mitochondrial),MDH,MGC:3559,MOR1	malate dehydrogenase 2	P08249	P04636	-3,571	-2,041	Cytoplasm	enzyme			4191	17448	81829
COL4A2	BSVD2,Collagen iv alpha2,collagen type IV alpha 2 chain,collagen type IV α 2 chain,collagen, type IV, alpha 2,collagen, type IV, α 2,ICH,POREN2,Procollagen iv alpha2,Type iv collagen alpha2	collagen type IV alpha 2 chain	P08122		-3,226		Extracellular Space	other		collagenase	1284	12827	306628
LDHB	-lactate dehydrogenase h-chain,H-Ldh,HEL-S-281,L-lactate dehydrogenase B chain,lactate dehydrogenase B,LDH heart subunit,LDH-H,LDH2,LDHBD,TRG-5	lactate dehydrogenase B	P16125	P42123	-3,194	1,420	Cytoplasm	enzyme	unspecified application		3945	16832	24534
PKM	AC160637.1,CTHBP,HEL-S-30,OIP3,p58,PK,PK3,PKM/2,PKM1/2,PKM12,Pyruvate kinase 3,Pyruvate kinase M,pyruvate kinase M1/2,pyruvate kinase, muscle,TCB,THBP1	pyruvate kinase M1/2	P52480	P11980	-3,125	-2,222	Cytoplasm	kinase	unspecified application	CAP-232,TP-1454	5315	18746	25630
PIP5K1A	phosphatidylinositol-4-phosphate 5-kinase type 1 alpha,phosphatidylinositol-4-phosphate 5-kinase type 1 α,phosphatidylinositol-4-phosphate 5-kinase, type 1 alpha,phosphatidylinositol-4-phosphate 5-kinase, type 1 α,phosphatidylinositol-4-phosphate 5-kinase, type 1, alpha,phosphatidylinositol-4-phosphate 5-kinase, type 1, α,PI4P5 Kinase Alpha,PI4P5 Kinase α,Pi4p5k-i,PI4P5K-I[a],Pi4p5kib,PIP5K alpha…	phosphatidylinositol-4-phosphate 5-kinase type 1 alpha	P70182	D3ZSI8	-3,125	-2,857	Cytoplasm	kinase		ISA-2011B,SM1-71	8394	18720	365865
CTBP1	50-kDaBFA-inducedADP-ribosylatedsubstrate,BARS,BARS-50,C-terminal binding protein 1,CTBP,CtBP3/BARS,D4S115h,D5H4S115,D5H4S115E,HADDTS	C-terminal binding protein 1	O88712		-3,030		Nucleus	enzyme			1487	13016	29382
Calm1 (includes others)	1500001E21Rik,AI256814,Calm,Calm2,Calm3,Calmodulin,Calmodulin 1,calmodulin 2,calmodulin 3,Calmodulin-R3,CaM,Cam1,Cam2,Cam3,CaMA,Camb,CamC,CaMI,CaMII,CaMIII,LOC100503341,RNCAMIII	calmodulin 1	P0DP28	P0DP31	-2,778	-1,613	Nucleus	other				12313|12314|12315	24242|24244|50663
LYPLA1	25KDL,Acyl-Protein Thioesterase,APT-1,Gm39587,hAPT1,LPL-I,LPL1,lysophospholipase 1,Pla1a	lysophospholipase 1	P97823		-2,703		Cytoplasm	enzyme			10434	18777	25514
PDXP	1600027H05Rik,Chronophin,CIN,dJ37E16.5,PLP,PLPP,pyridoxal (pyridoxine, vitamin B6) phosphatase,PYRIDOXAL PHOSPHATASE,Rbp1	pyridoxal phosphatase	P60487		-2,703		Plasma Membrane	phosphatase			57026	57028	727679
CAMK2B	Calcium/calmodulin dependent protein kinase ii delta,Calcium/calmodulin dependent protein kinase ii δ,calcium/calmodulin-dependent protein kinase II beta,calcium/calmodulin-dependent protein kinase II β,calcium/calmodulin-dependent protein kinase II, beta,calcium/calmodulin-dependent protein kinase II, β,CaM kinase II β,CAM2,CAMK2,Camk2 beta,Camk2 β,CAMKB,CaMKII,CAMKII beta,CAMKII β,Ck2b,MRD54,β …	calcium/calmodulin dependent protein kinase II beta	P28652		-2,632		Cytoplasm	kinase			816	12323	24245
Acan	Agc,Agc1,Agg,Aggrecan,b2b183Clo,cmd,Cspcp,Cspg1	aggrecan	Q61282		-2,564		Extracellular Space	other				11595	58968
ENO1	EG433182,Eno1b,ENO1L1,ENOA,ENOLASE,ENOLASE 1,Enolase 1 alpha,Enolase 1 α,enolase 1, alpha non-neuron,enolase 1, α non-neuron,enolase 1B, retrotransposed,Enolase α,Gm5506,HEL-S-17,LOC100503183,MBP-1,MPB1,NNE,Phosphopyruvate hydratase,PPH,α enolase	enolase 1	P17182	P04764	-2,439	-1,667	Cytoplasm	enzyme	diagnosis		2023	13806|433182	24333
MDH1	B230377B03RIK,DEE88,EIEE88,HEL-S-32,KAR,malate dehydrogenase 1,Malate dehydrogenase 1 cytoplasmic,Malate dehydrogenase 1 nad soluble,malate dehydrogenase 1, NAD (soluble),MDH-s,MDHA,Mdhl,MDL1,MGC:1375,MOR2	malate dehydrogenase 1	P14152		-2,439		Cytoplasm	enzyme			4190	17449	24551
COX5A	CcOX,COX,COX-VA,cytochrome c oxidase subunit 5A,Cytochrome c oxidase subunit va,MC4DN20,Mitochondrial Cytochrome C Oxidase Va,VA	cytochrome c oxidase subunit 5A	P12787	P11240	-2,381	1,440	Cytoplasm	enzyme			9377	12858	252934
EML2	1600029N02RIK,echinoderm microtubule associated protein like 2,ELP70,EMAP,EMAP like 2,EMAP-2,Eml1	EMAP like 2	Q7TNG5		-2,381		Cytoplasm	other			24139	72205	192360
GAPDH	1,3-Bgd,BARS-38,G3P,G3PD,G3PDH,GAPD,Gapdh-ps15,glyceraldehyde-3-phosphate dehydrogenase,glyceraldehyde-3-phosphate dehydrogenase, pseudogene 15,Gm20899,HEL-S-162eP,LOC14433,NUCLEAR URACIL DNA GLYCOSYLASE	glyceraldehyde-3-phosphate dehydrogenase	P16858		-2,326		Cytoplasm	enzyme	diagnosis,unspecified application		2597	14433|100042025	24383
SKP1	2610043E24Rik,2610206H23Rik,EMC19,OCP-II,OCP2,p19A,p19Skp1,S phase kinase associated protein 1a,S-phase kinase-associated protein 1,SKP1A,TCEB1L	S-phase kinase associated protein 1	Q9WTX5	Q6PEC4	-2,174	-1,639	Nucleus	transcription regulator			6500	21402	287280
UQCRFS1	4430402G14RIK,Complex III FeS,Fes subunit of complex iii,ISP,LRRGT00195,MC3DN10,Rieske,RIP1,RIS1,RISP,UBIQUINOL CYTOCHROME C REDUCTASE,ubiquinol-cytochrome c reductase, Rieske iron-sulfur polypeptide 1,ubiquinol-cytochrome c reductase, Rieske iron-sulphur polypeptide 1,UCRI,UQCR5	ubiquinol-cytochrome c reductase, Rieske iron-sulfur polypeptide 1	Q9CR68		-2,174		Cytoplasm	enzyme			7386	66694	291103
TUBB4B	4930542G03RIK,Beta-tubulin class IVb,Beta2,Class IVb Beta-Tubulin,Class IVb β-Tubulin,LCAEOD,TUBB2,TUBB2C,Tubb2c1,tubulin beta 4B class IVb,tubulin β 4B class IVb,tubulin, beta 4B class IVB,tubulin, β 4B class IVB,β-tubulin class IVb	tubulin beta 4B class IVb	P68372		-2,174		Cytoplasm	other	unspecified application	6-mercaptopurine/vincristine,ABT-751,bevacizumab/docetaxel,bevacizumab/docetaxel/prednisone/thalidomide/zoledronic acid,bevacizumab/paclitaxel,bevacizumab/paclitaxel/pemetrexed,bevacizumab/paclitaxel/topotecan,BMS-275183,capecitabine/docetaxel,capecitabine/docetaxel/gemcitabine,capecitabine/docetaxel/oxaliplatin/trastuzumab,cevipabulin,colchicine,colchicine/probenecid,cyclophosphamide/daunorubici…	10383	227613	296554
NDUFB6	17 Kda, ci,B17,CI,CI-B17,DD6C4-3,DD6C4-4,Gm137,NADH UBIQUINONE OXIDOREDUCTASE B17,NADH:ubiquinone oxidoreductase subunit B6	NADH:ubiquinone oxidoreductase subunit B6	Q3UIU2		-2,174		Cytoplasm	enzyme			4712	230075	297990
LDHC	CT32,Lactate dehydrogenase 3,lactate dehydrogenase C,LDH3,LDHX	lactate dehydrogenase C	P00342	P19629	-2,174	-1,695	Cytoplasm	enzyme	diagnosis		3948	16833	29634
KCNJ10	BIR10,BIRK-1,BIRK-10,KCNJ13-PEN,KIR1.2,KIR4.1,potassium inwardly rectifying channel subfamily J member 10,potassium inwardly-rectifying channel, subfamily J, member 10,SESAME	potassium inwardly rectifying channel subfamily J member 10	Q9JM63		-2,128		Plasma Membrane	ion channel			3766	16513	29718
SH3GLB2	PP6569,PP9455,RRIG1,SH3 domain containing GRB2 like, endophilin B2,SH3-domain GRB2-like endophilin B2,SPAS-1	SH3 domain containing GRB2 like, endophilin B2	Q8R3V5		-2,083		Cytoplasm	other			56904	227700
UBQLN2	ALS15,CHAP1,DSK2,DSK2 homolog,HRIHFB2157,N4BP4,PLIC2,RGD1563566,ubiquilin 2,ubiquitin 2	ubiquilin 2	Q9QZM0		-2,083		Nucleus	other			29978	54609	317396
FKBP2	FK506 binding protein 2,FKBP prolyl isomerase 2,FKBP-13,mFKBP13,mFKBP2,PPIase,RGD1560660	FKBP prolyl isomerase 2	P45878		-2,041		Cytoplasm	enzyme			2286	14227	293702
MPI	1110002E17Rik,CDG1B,mannose phosphate isomerase,MPI1,phosphomannose isomerase,PMI,PMI1	mannose phosphate isomerase	Q924M7		-2,041		Cytoplasm	enzyme			4351	110119	300741
SCRN1	2810019K23Rik,6330535A03Rik,mKIAA0193,secernin 1,SES1	secernin 1	Q9CZC8	Q6AY84	-2,041	-1,333	Cytoplasm	other			9805	69938	502776
PIP4K2A	1-Phosphatidylinositol-4-Phosphate 5-Kinase Isoform C,AI314891,LOC100363127,LOC100909950,phosphatidylinositol-5-phosphate 4-kinase type 2 alpha,phosphatidylinositol-5-phosphate 4-kinase type 2 α,phosphatidylinositol-5-phosphate 4-kinase, type II, alpha,phosphatidylinositol-5-phosphate 4-kinase, type II, α,PI5P4KA,PIP4K Alpha,PIP4K α,PIP5K2A,PIP5KII-alpha,PIP5KII-α,PIP5KIIA,PIPK,PIPKII α	phosphatidylinositol-5-phosphate 4-kinase type 2 alpha	O70172		-2,041		Cytoplasm	kinase			5305	18718	116723
ATP2B2	ATPase plasma membrane Ca2+ transporting 2,ATPase, Ca++ transporting, plasma membrane 2,D6Abb2e,DFNA82,dfw,Gena300,jog,Plasma membrane calcium transporting atpase 2,PMCA2,Pmca2b,Tmy,wms,wri	ATPase plasma membrane Ca2+ transporting 2	Q9R0K7		-2,000		Plasma Membrane	transporter			491	11941	24215
COPB2	AI256832,Beta Cop,Beta'-coat,beta'-COP,coatomer protein complex, subunit beta 2 (beta prime),coatomer protein complex, subunit β 2 (β prime),COPI coat complex subunit beta 2,COPI coat complex subunit β 2,MCPH19,OPDD,p102,Rack2,β Cop,β'-coat,β'-COP	COPI coat complex subunit beta 2	O55029		-2,000		Cytoplasm	transporter			9276	50797	60384
FBXO2	F-box protein 2,FBG1,Fbs1,Fbs2,FBX2,NFB42,OCP1,PRPL4	F-box protein 2	Q80UW2		-2,000		Cytoplasm	enzyme			26232	230904	85273
SV2A	mKIAA0736,SV2,synaptic vesicle glycoprotein 2A,Synaptic Vesicle Protein 2	synaptic vesicle glycoprotein 2A	Q9JIS5		-1,961		Cytoplasm	other		brivaracetam,levetiracetam	9900	64051	117559
APOO	0610008C08Rik,1110019O03Rik,apolipoprotein O,FAM121B,LOC683412,Mic23,MIC26,MICOS26,My025,RGD1565289	apolipoprotein O	Q9DCZ4		-1,961		Extracellular Space	other			79135	68316	363474
PCCA	alphaPCC,Propionyl coa carboxylase alpha,Propionyl coa carboxylase α,propionyl-CoA carboxylase subunit alpha,propionyl-CoA carboxylase subunit α,propionyl-Coenzyme A carboxylase, alpha polypeptide,propionyl-Coenzyme A carboxylase, α polypeptide,αPCC	propionyl-CoA carboxylase subunit alpha	Q91ZA3		-1,961		Cytoplasm	enzyme			5095	110821	687008
TTC9	1700029M07RIK,KIAA0227,RGD1565985,tetratricopeptide repeat domain 9,TPR repeat protein 9,TTC9A	tetratricopeptide repeat domain 9	Q3V038		-1,923		Extracellular Space	other			23508	69480	500689
PCYT2	1110033E03Rik,ET,phosphate cytidylyltransferase 2, ethanolamine,Phosphorylethanolamine Transferase,SPG82	phosphate cytidylyltransferase 2, ethanolamine	Q922E4		-1,887		Cytoplasm	enzyme			5833	68671	89841
VPS4A	4930589C15Rik,CIMDAG,SKD1,SKD1A,SKD2,vacuolar protein sorting 4 homolog A,vacuolar protein sorting 4A,Vacuolar transport protein 4a,VPS4,VPS4-1	vacuolar protein sorting 4 homolog A	Q8VEJ9	Q793F9	-1,887	-1,515	Cytoplasm	enzyme			27183	116733	246772
SNAP25	bA416N4.2,BDR,CMS18,dJ1068F16.2,GENA70,RIC-4,SEC9,SNAP,Snap25a,sp,SUP,synaptosomal-associated protein 25,synaptosome associated protein 25	synaptosome associated protein 25	P60879	P60881-2	-1,887	-1,786	Plasma Membrane	transporter	unspecified application	botulinum toxin type A	6616	20614	25012
DCTN2	2310042E05RIK,C130077D06RIK,DCTN-50,dynactin 2,dynactin subunit 2,DYNAMITIN,GMP23-48K,HEL-S-77,p50,p50 DYNAMITIN,RBP50	dynactin subunit 2	Q99KJ8	Q6AYH5	-1,887	-2,083	Cytoplasm	other			10540	69654	299850
GAPDHS	GAPD2,GAPDH-2,GAPDS,glyceraldehyde-3-phosphate dehydrogenase, spermatogenic,HEL-S-278,HSD-35	glyceraldehyde-3-phosphate dehydrogenase, spermatogenic	Q64467		-1,852		Cytoplasm	enzyme			26330	14447	66020
NDUFA2	B8,C1-B8,CD14,CI-B8,Complex I-B8,MC1DN13,Nadh dehydrogenase(ubiquinone) 1 alpha subcomplex 7,Nadh dehydrogenase(ubiquinone) 1 subcomplex 2,Nadh dehydrogenase(ubiquinone) 1 α subcomplex 7,NADH:ubiquinone oxidoreductase subunit A2	NADH:ubiquinone oxidoreductase subunit A2	Q9CQ75	D3ZS58	-1,852	-1,389	Cytoplasm	enzyme			4695	17991	291660
Cdc42	Cdc42 homolog,cell division cycle 42,LOC100503638,LOC108168959,LOC643751	cell division cycle 42	P60766	Q8CFN2	-1,852	-2,564	Plasma Membrane	enzyme	unspecified application			12540	64465
OPA1	1200011N24Rik,BERHS,largeG,lilr3,LOC100046998,LOC171116,MGM1,mKIAA0567,MTDPS14,NPG,NTG,OPA1 mitochondrial dynamin like GTPase,OPA1, mitochondrial dynamin like GTPase,Opa1/mgm1	OPA1 mitochondrial dynamin like GTPase	P58281		-1,852		Cytoplasm	enzyme			4976	74143	171116
CLIP2	B230327O20,CAP-GLY domain containing linker protein 2,CLIP,CLIP-115,Clip1,CYLN2,Cytoplasmic Linker 2,mKIAA0291,WBSCR3,WBSCR4,WSCR3,WSCR4	CAP-Gly domain containing linker protein 2	Q9Z0H8		-1,852		Cytoplasm	transcription regulator			7461	269713	29264
MYH10	5730504C04Rik,9330167F11Rik,Fltn,HSME6,IIB,MCH-B,MHC IIB,MIIB,mKIAA3005,MYHN2,myosin heavy chain 10,Myosin IIB,myosin, heavy polypeptide 10, non-muscle,Nm HC myosin B,NM Myosin-HC,NM-IIB,NM2B,NMHC II-B,NMHC-B,NMMHC-B,NMMHC-IIB,Nonmuscle myosin II,NONMUSCLE MYOSIN2B,SMemb,SMemb variant	myosin heavy chain 10	Q61879		-1,852		Cytoplasm	enzyme	unspecified application		4628	77579	79433
PACSIN1	A830061D09Rik,H74,mKIAA1379,protein kinase C and casein kinase substrate in neurons 1,SDPI,syndapin	protein kinase C and casein kinase substrate in neurons 1	Q61644	Q9Z0W5	-1,852	-2,564	Cytoplasm	kinase			29993	23969	29704
KIF1B	A530096N05Rik,CMT2,CMT2A,CMT2A1,D4Mil1e,HMSNII,KIF1Bp130,KIF1Bp204,kinesin family member 1B,Kinesin-1B,Kip1p,KLP,NBLST1	kinesin family member 1B	Q60575		-1,852		Cytoplasm	transporter			23095	16561	117548
MYO18A	LOC103693393,LOC360570,MAJN,MyoPDZ,myosin XVIIIA,MYSPDZ,SP-R210,TIAF1	myosin XVIIIA	Q9JMH9		-1,818		Cytoplasm	other			399687	360013	360570
Alyref2	Aly/REF export factor 2,C130042O11Rik,REF2,Refbp2	Aly/REF export factor 2	Q9JJW6		-1,818		Cytoplasm	other				56009
Alyref	Aly,Aly/REF export factor,Ref1,Ref1-I,Refbp1,TCRa EBF Interacting Protein 1,Tho4,Thoc4	Aly/REF export factor	O08583		-1,818		Nucleus	other				21681
SNAP23	HsT17016,SNAP23A,SNAP23B,Sndt,synaptosomal-associated protein 23,synaptosome associated protein 23,Syndet	synaptosome associated protein 23	O09044		-1,786		Plasma Membrane	transporter			8773	20619	64630
MYO6	BC029719,DFNA22,DFNB37,Myo6<rsv>,Myosin VI,Myosin6,RGD1560646,rsv,sv,TLC	myosin VI	Q64331		-1,786		Cytoplasm	other			4646	17920	315840
CLEC2L	AI414054,AW122724,C-type lectin domain family 2 member L,C-type lectin domain family 2, member L,Gm1064,RGD1565373	C-type lectin domain family 2 member L	P0C7M9		-1,786		Other	other			154790	665180	296985
NDUFB3	2700033I16Rik,B12,CI-B12,MC1DN25,NADH:ubiquinone oxidoreductase subunit B3	NADH:ubiquinone oxidoreductase subunit B3	Q9CQZ6	D4A4P3	-1,786	-1,538	Cytoplasm	enzyme			4709	66495	301427
NDUFB2	1810011O01Rik,AGGG,CI-AGGG,LOC100503140,NADH:ubiquinone oxidoreductase subunit B2	NADH:ubiquinone oxidoreductase subunit B2	Q9CPU2		-1,786		Cytoplasm	enzyme			4708	68198	362344
DNM3	9630020E24RIK,B230343F03Rik,C530045C17,DKFZP566K013,Dyn3,Dyn3 (aaa),Dyn3 (baa),Dyna III,dynamin 3,dynamin-2,KIAA0820,LOC171574,mKIAA0820	dynamin 3	Q8BZ98		-1,754		Cytoplasm	enzyme			26052	103967	171574
SYN1	EPILX,MRX50,Syn1-S,SYN1a,SYN1b,Synapsin I,Synapsin Ia,Synapsin Ib,Synapsin-1,SYNI	synapsin I	O88935		-1,754		Plasma Membrane	other			6853	20964	24949
SH3GL2	9530001L19Rik,B930049H17RIK,CNSA2,EEN-B1,EEN1,Endophilin 1,Endophilin A1,SH3 domain containing GRB2 like 2, endophilin A1,SH3-domain GRB2-like 2,SH3D2A,SH3P4,SH3PA	SH3 domain containing GRB2 like 2, endophilin A1	Q62420	O35179	-1,754	-1,389	Plasma Membrane	enzyme			6456	20404	116743
KCNC3	Kcr2-3,KSHIIID,KV3.3,potassium voltage gated channel, Shaw-related subfamily, member 3,potassium voltage-gated channel subfamily C member 3,SCA13	potassium voltage-gated channel subfamily C member 3	Q63959		-1,754		Plasma Membrane	ion channel		dalfampridine	3748	16504	117101
SRSF2	D11Wsu175e,Htra2-beta,Htra2-β,Irebf2,MRF-1,PR264,SC-35,serine and arginine-rich splicing factor 2,Sfrs10,SFRS2,SFRS2A,SPLICING FACTOR, ARGININE/SERINE-RICH 2,SRp30a,SRp30b,Tra2-B1	serine and arginine rich splicing factor 2	Q62093		-1,724		Nucleus	transcription regulator			6427	20382	494445
NDUFS7	1010001M04Rik,CI-20,CI-20KD,MC1DN3,MY017,NADH-coenzyme Q reductase,NADH:ubiquinone oxidoreductase core subunit S7,PSST	NADH:ubiquinone oxidoreductase core subunit S7	Q9DC70		-1,724		Cytoplasm	enzyme			374291	75406	362837
RPS14	2600014J02Rik,EMTB,ribosomal protein S14,S14	ribosomal protein S14	P62264		-1,724		Cytoplasm	translation regulator			6208	20044	29284
CEND1	1500001H12Rik,AI415214,BM88,cell cycle exit and neuronal differentiation 1	cell cycle exit and neuronal differentiation 1	Q9JKC6		-1,724		Cytoplasm	other			51286	57754
TUBB2A	Beta tubulin,CDCBM5,LOC108348176,M(beta)2,M(β)2,TUBB,TUBB2,Tubb2b,TUBULIN beta 2A,tubulin beta 2A class IIa,TUBULIN β 2A,tubulin β 2A class IIa,tubulin, beta 2A class IIA,tubulin, β 2A class IIA,β tubulin,β-tubulin class ii	tubulin beta 2A class IIa	Q7TMM9	P85108	-1,724	-2,381	Cytoplasm	other		6-mercaptopurine/vincristine,ABT-751,batabulin,bevacizumab/docetaxel,bevacizumab/docetaxel/prednisone/thalidomide/zoledronic acid,bevacizumab/paclitaxel,bevacizumab/paclitaxel/pemetrexed,bevacizumab/paclitaxel/topotecan,BMS-275183,capecitabine/docetaxel,capecitabine/docetaxel/gemcitabine,capecitabine/docetaxel/oxaliplatin/trastuzumab,cevipabulin,colchicine,colchicine/probenecid,crolibulin,cycloph…	7280	22151	498736
PRPH	NEF4,Perf,PERIPHERIN,PRPH1	peripherin	P15331		-1,695		Plasma Membrane	other			5630	19132	24688
GNAI1	BPGTPB,G alpha I1,G protein subunit alpha i1,G protein subunit α i1,G protein α I1,G α I1,Gi,Gi1 alpha-subunit,Gi1 α-subunit,Gialpha1,guanine nucleotide binding protein (G protein), alpha inhibiting 1,guanine nucleotide binding protein (G protein), α inhibiting 1,HG1B,NEDHISB	G protein subunit alpha i1	B2RSH2	P10824	-1,695	-1,449	Plasma Membrane	enzyme			2770	14677	25686
NDUFB4	0610006N12Rik,1300010H20Rik,B15,CI-B15,Complex I-B15,Gm3244,Gm3873,LOC100361934,LOC687888,LOC691675,LOC727762,NADH dehydrogenase (ubiquinone) 1 beta subcomplex 4,NADH dehydrogenase (ubiquinone) 1 β subcomplex 4,NADH:ubiquinone oxidoreductase subunit B4,NADH:ubiquinone oxidoreductase subunit B4-like 1,NADH:ubiquinone oxidoreductase subunit B4B,NADH:ubiquinone oxidoreductase subunit B4C,Ndufb4b,Ndu…	NADH:ubiquinone oxidoreductase subunit B4	Q9CQC7		-1,695		Cytoplasm	transporter			4710	68194|100041273|100042503	288088|499131|501886|691675|100361934
VAMP1	CMS25,lew,SPAX1,SYB1,synaptobrevin 1,vesicle-associated membrane protein 1	vesicle associated membrane protein 1	Q62442		-1,667		Cytoplasm	transporter		botulinum toxin type B	6843	22317
CNTN1	CNTN,Contactin,contactin 1,Contactin F3,F11,F3,F3cam,GP135,MYPCN,usl	contactin 1	P12960	Q63198	-1,667	-2,703	Plasma Membrane	enzyme			1272	12805	117258
MAFG	C630022N07RIK,hMAF,MAF bZIP transcription factor G,MGC13090,v-maf musculoaponeurotic fibrosarcoma oncogene family, protein G (avian)	MAF bZIP transcription factor G	O54790		-1,667		Nucleus	transcription regulator			4097	17134	64188
KCNAB2	AKR6A5,F5,HKvbeta2,HKvbeta2.1,HKvbeta2.2,I2rf5,K channel β 2,KCNA2B,Kcnb3,Kv β 2.1,KV-BETA-2,KV-β-2,potassium voltage-gated channel subfamily A regulatory beta subunit 2,potassium voltage-gated channel subfamily A regulatory β subunit 2,potassium voltage-gated channel, shaker-related subfamily, beta member 2,potassium voltage-gated channel, shaker-related subfamily, β member 2	potassium voltage-gated channel subfamily A regulatory beta subunit 2	P62482	P62483	-1,667	-1,667	Plasma Membrane	ion channel			8514	16498	29738
RFTN2	2700010E02Rik,3222401M22Rik,C2orf11,raftlin family member 2,Raftlin-2,RGD1307304	raftlin family member 2	Q8CHX7		-1,639		Other	other			130132	74013	363231
KPNB1	IMB1,Imp beta 1,Imp β 1,Impnb,IMPORTIN 90,Importin Beta 1,Importin β,Importin β 1,IPO1,IPOB,karyopherin (importin) beta 1,karyopherin (importin) β 1,karyopherin subunit beta 1,karyopherin subunit β 1,Karyopherin β 1,NTF97,Nuclear factor P97,p97,Ptac97	karyopherin subunit beta 1	P70168	P52296	-1,639	-1,754	Nucleus	other			3837	16211	24917
NDUFA12	2410011G03RIK,B17.2,CI-B17.2,DAP13,LOC100910710,MC1DN23,NADH-ubiquinone oxidoreductase b17.2,NADH:ubiquinone oxidoreductase subunit A12,RGD1311462	NADH:ubiquinone oxidoreductase subunit A12	Q7TMF3		-1,639		Cytoplasm	enzyme			55967	66414	299739
PPM1F	1110021B16Rik,4933427B07Rik,CAMKP,CaMKPase,FEM-2,hFEM-2,KIAA0015,mKIAA0015,P2CH,POPX2,protein phosphatase 1F (PP2C domain containing),protein phosphatase, Mg2+/Mn2+ dependent 1F,protein phosphatase, Mg2+/Mn2+ dependent, 1F	protein phosphatase, Mg2+/Mn2+ dependent 1F	Q8CGA0		-1,613		Cytoplasm	phosphatase			9647	68606	287931
ATP1B1	ATP1B,Atp4b,ATPase Na+/K+ transporting subunit beta 1,ATPase Na+/K+ transporting subunit β 1,ATPase, Na+/K+ transporting, beta 1 polypeptide,ATPase, Na+/K+ transporting, β 1 polypeptide,Atpb,Atpb-1,ATPBS,Na K atpase β-1,Na,K-ATPase β subunit 1,NKbeta1	ATPase Na+/K+ transporting subunit beta 1	P14094	A0A096MJI9	-1,613	-1,754	Plasma Membrane	transporter			481	11931	25650
Nefm	Nef3,neurofilament medium chain,Neurofilament triplet m,neurofilament, medium polypeptide,NF-M,Nf145,NF160,NF165	neurofilament, medium polypeptide	P08553	P12839	-1,613	-1,754	Plasma Membrane	other				18040	24588
ALDOA	ALDA,Aldo-1,Aldol A,ALDOLASE,Aldolase 1,Aldolase 1a,Aldolase A,aldolase A, fructose-bisphosphate,aldolase, fructose-bisphosphate A,Alfa,Gm15676,GSD12,HEL-S-87p,RNALDOG5	aldolase, fructose-bisphosphate A	P05064	P05065	-1,605	-1,515	Cytoplasm	enzyme	unspecified application		226	11674	24189
TUBB	B130022C14RIK,Beta tubulin,Beta tubulin 1,CDCBM6,CSCSC1,M(beta)5,M(β)5,M40,OK/SW-cl.56,TBB5,TUBB1,TUBB5,TUBULIN beta 5,tubulin beta class I,TUBULIN β 5,tubulin β class I,tubulin, beta 5 class I,tubulin, beta class I,tubulin, β 5 class I,tubulin, β class I,β tubulin,β tubulin 1	tubulin beta class I	P99024	P69897	-1,587	-1,852	Cytoplasm	other	efficacy	allopurinol/colchicine,anakinra/colchicine,canakinumab/colchicine,colchicine,ixabepilone	203068	22154	29214
MYO1D	9930104H07RIK,AW544947,D11Ertd9e,LOC102724697,Myo1c,myosin ID,myosin-1d,Myr2,Myr4,PPP1R108	myosin ID	Q5SYD0		-1,587		Cytoplasm	enzyme			4642	338367	25485
ATP6V0A1	a1,ATP6a1,ATP6N1,ATP6N1A,ATPase H+ transporting V0 subunit a1,ATPase, H+ transporting, lysosomal V0 subunit A1,Atpv0a1,DEE104,NEDEBA,Stv1,V-ATPase subunit a1,V-ATPase V0-a1,Vacuolar proton pump subunit 1,Vph1,VPP1	ATPase H+ transporting V0 subunit a1	Q9Z1G4		-1,587		Cytoplasm	transporter			535	11975	29757
REEP1	C2orf23,D6ERTD253E,FLJ13110,HMN5B,receptor accessory protein 1,RGD1305230,SPG31,Yip2a	receptor accessory protein 1	Q8BGH4		-1,587		Cytoplasm	other			65055	52250	362384
RAB3GAP2	1110059F07Rik,2010002H18Rik,5830469C09,MARTS1,mKIAA0839,p150,RAB3 GTPase activating non-catalytic protein subunit 2,RAB3 GTPase activating protein subunit 2,RAB3-GAP150,RGD1311518,SPG69,WARBM2	RAB3 GTPase activating non-catalytic protein subunit 2	Q8BMG7		-1,587		Cytoplasm	enzyme			25782	98732	289350
CYC1	2610002H19Rik,CY1,Cyct1,Cytochrome c1,MC3DN6,UQCR4	cytochrome c1	Q9D0M3	D3ZFQ8	-1,587	-1,408	Cytoplasm	enzyme			1537	66445	300047
ATP2A2	9530097L16RIK,ATP2B,ATPase sarcoplasmic/endoplasmic reticulum Ca2+ transporting 2,ATPase, Ca++ transporting, cardiac muscle, slow twitch 2,Ca-transporting atpase sarcoplasmic reticulum type,D5Wsu150e,DAR,DD,mKIAA4195,Sarcoplasmic reticulum ca2+ atpase,SERCA2,Serca2a/b,SercaII	ATPase sarcoplasmic/endoplasmic reticulum Ca2+ transporting 2	O55143	P11507	-1,587	-2,083	Cytoplasm	transporter			488	11938	29693
RAC2	AI452260,EN-7,Gx,HSPC022,IMD73A,IMD73B,IMD73C,p21-Rac2,Rac family small GTPase 2,Ras-related c3 botulinum substrate 2	Rac family small GTPase 2	Q05144	Q5U1Y2	-1,562	-2,083	Cytoplasm	enzyme			5880	19354	366957
RAB11A	RAB11A, member RAS oncogene family,YL8	RAB11A, member RAS oncogene family	P62492	P62494	-1,562	-1,667	Cytoplasm	enzyme	unspecified application		8766	53869	81830
Ap2b1	1300012O03Rik,adaptor-related protein complex 2, beta 1 subunit,adaptor-related protein complex 2, β 1 subunit,AP105B,Ap2 β	adaptor-related protein complex 2, beta 1 subunit	Q9DBG3		-1,562		Plasma Membrane	other				71770
ELMO1	6330578D22Rik,C230095H21Rik,CED-12,ELMO1s,engulfment and cell motility 1	engulfment and cell motility 1	Q8BPU7		-1,562		Cytoplasm	other			9844	140580	361251
LANCL1	Gpr69,GPR69A,LanC (bacterial lantibiotic synthetase component C)-like 1,LanC like 1,LanC like glutathione S-transferase 1,p40	LanC like glutathione S-transferase 1	O89112	Q9QX69	-1,562	-1,639	Plasma Membrane	enzyme			10314	14768	114515
RAB11B	A730055L17RIK,H-YPT3,NDAGSCW,RAB11B, member RAS oncogene family,YPT3	RAB11B, member RAS oncogene family	P46638	O35509	-1,562	-1,667	Cytoplasm	enzyme			9230	19326	79434
UCHL1	gad,HEL-117,HEL-S-53,NDGOA,PARK5,Pgp,PGP 9.5,PGP95,SPG79,UBIQUITIN C-TERMINAL HYDROLASE ISOENZYME L1,ubiquitin C-terminal hydrolase L1,Ubiquitin Carboxy-terminal Hydrolase L1,Ubiquitin carboxyl-terminal hydrolase isozyme L1,UCH	ubiquitin C-terminal hydrolase L1	Q9R0P9	Q00981	-1,538	-1,587	Cytoplasm	peptidase	diagnosis,prognosis		7345	22223	29545
VAPA	hVAP-33,VAMP associated protein A,VAMP-A,VAMP-ASSOCIATED,VAP-33,vesicle-associated membrane protein, associated protein A	VAMP associated protein A	Q9WV55	Q9Z270	-1,538	-2,326	Plasma Membrane	other			9218	30960	58857
PAFAH1B3	alpha 1 PAF-AH subunit,mus[g],PAF-AH alpha 1,Paf-ah isoform 1 α 1 subunit,PAF-AH α 1,PAFAHG,platelet activating factor acetylhydrolase 1b catalytic subunit 3,platelet-activating factor acetylhydrolase 1b, catalytic subunit 3,platelet-activating factor acetylhydrolase, isoform 1b, subunit 3,α 1 PAF-AH subunit	platelet activating factor acetylhydrolase 1b catalytic subunit 3	Q61205		-1,538		Cytoplasm	enzyme			5050	18476	114113
VAPB	ALS8,D2Abb2e,VAMP associated protein B and C,VAMP-ASSOCIATED protein of 33 KDA,VAMP-B,Vamp33b,VAP33b,vesicle-associated membrane protein, associated protein B and C	VAMP associated protein B and C	Q9QY76	Q9Z269	-1,538	-1,471	Plasma Membrane	other			9217	56491	60431
SYT2	CMS7,CMS7A,CMS7B,IP4BP,LOC100127887,mKIAA4194,MYSPC,R74640,RATSYNII,SYNAPTOTAGMIN 2,Synaptotagmin II,SYNII,SytII	synaptotagmin 2	P46097		-1,538		Cytoplasm	transporter			127833	20980	24805
WDR7	AI462727,mKIAA0541,TRAG,WD repeat domain 7,Wd7	WD repeat domain 7	Q920I9		-1,538		Cytoplasm	other			23335	104082	66031
PYGL	glycogen phosphorylase L,Gp,GSD6,Hepatic isoform of glycogen phosphorylase,Hepatic isoform of gp,liver glycogen phosphorylase,PHOSPHORYLASE B	glycogen phosphorylase L	Q9ET01		-1,538		Cytoplasm	enzyme			5836	110095	64035
TLR8	CD288,hTLR8,IMD98,toll-like receptor 8	toll like receptor 8	P58682		-1,538		Plasma Membrane	transmembrane receptor		BDB018,BDC-1001,enpatoran,imiquimod,NKTR-262,resiquimod,SBT6050,SBT6290,selgantolimod,VTX-2337	51311	170744	684440
PPP2R2A	2410004D02Rik,2ABA,B/PR55,B55 α,B55A,B55ALPHA,MGC52248,mKIAA1541,PP2A,PP2A B-alpha,PP2A B-α,PR52A,PR55A,PR55alpha,protein phosphatase 2 regulatory subunit Balpha,protein phosphatase 2, regulatory subunit B, alpha,protein phosphatase 2, regulatory subunit B, α	protein phosphatase 2 regulatory subunit Balpha	Q6P1F6	P36876	-1,538	-1,538	Cytoplasm	phosphatase			5520	71978	117104
MAPRE3	EB2,EB3,EBF3,EBF3-S,microtubule associated protein RP/EB family member 3,microtubule-associated protein, RP/EB family, member 3,RP3	microtubule associated protein RP/EB family member 3	Q6PER3		-1,538		Cytoplasm	enzyme			22924	100732	298848
ATL1	4930435M24Rik,AD-FSP,atlastin GTPase 1,ATLASTIN-1,FSP1,GBP3,HSN1D,SPG3,SPG3A	atlastin GTPase 1	Q8BH66	Q6PST4	-1,538	-1,449	Cytoplasm	enzyme			51062	73991	362750
MAP2	Autoantigen M2,G1-397-34,M2,M2 mitochondrial autoantigen,MAP2R,microtubule-associated protein 2,MTAP2,repro4	microtubule associated protein 2	P20357	F1LNK0	-1,538	-1,515	Plasma Membrane	other		estramustine	4133	17756	25595
YWHAQ	14-3-3,14-3-3 protein theta,14-3-3 protein θ,14-3-3 Tau,14-3-3 tau/theta,14-3-3 tau/θ,14-3-3 theta,14-3-3 θ,14-3-3t,1C5,2700028P07Rik,Gm11226,HS1,LOC100503129,tyrosine 3-monooxygenase/tryptophan 5-monooxygenase activation protein theta,tyrosine 3-monooxygenase/tryptophan 5-monooxygenase activation protein theta, pseudogene 3,tyrosine 3-monooxygenase/tryptophan 5-monooxygenase activation protein θ…	tyrosine 3-monooxygenase/tryptophan 5-monooxygenase activation protein theta	P68254	P68255	-1,538	-1,667	Cytoplasm	other			10971	22630|102634437	25577
DPYSL3	CRMP-4,DIHYDROPYRIMIDINASE RELATED protein-3,dihydropyrimidinase-like 3,DRP-3,LCRMP,TUC4,ULIP,ULIP-1	dihydropyrimidinase like 3	Q62188	Q62952	-1,538	-2,703	Cytoplasm	enzyme	unspecified application		1809	22240	25418
RAB3A	RAB3,RAB3A, member RAS oncogene family	RAB3A, member RAS oncogene family	P63011	P63012	-1,515	-1,538	Cytoplasm	enzyme			5864	19339	25531
PGM2L1	4931406N15RIK,BM32A,FLJ32029,LOC683619,phosphoglucomutase 2-like 1,PMMLP	phosphoglucomutase 2 like 1	Q8CAA7		-1,515		Cytoplasm	enzyme			283209	70974	685076
RAB2A	9330148M11Rik,LHX,RAB2,RAB2A, member RAS oncogene family	RAB2A, member RAS oncogene family	P53994	P05712	-1,515	-1,538	Cytoplasm	enzyme			5862	59021	65158
NDUFV2	24KDA subunit-MITOCHONDRIAL COMPLEX 1,2900010C23Rik,CI-24k,MC1DN7,NADH Dehydrogenase (Ubiquinone) Flavoprotein 2,NADH:ubiquinone oxidoreductase core subunit V2,NDUV2	NADH:ubiquinone oxidoreductase core subunit V2	Q9D6J6		-1,515		Cytoplasm	enzyme			4729	72900	81728
NEFH	CMT2CC,mKIAA0845,N52,Neurofilament H,neurofilament heavy chain,neurofilament, heavy polypeptide,NF-H,NF200,Nf220,SMI32	neurofilament heavy chain	P19246		-1,515		Cytoplasm	other			4744	380684	24587
ALDH3B1	1700001N19RIK,aldehyde dehydrogenase 3 family member B1,aldehyde dehydrogenase 3 family, member B1,ALDH4,ALDH7	aldehyde dehydrogenase 3 family member B1	Q80VQ0		-1,515		Cytoplasm	enzyme			221	67689	309147
RAB2B	1500012D09RIK,4930528G15RIK,A230002G14,D530043M21RIK,RAB2B, member RAS oncogene family	RAB2B, member RAS oncogene family	P59279	Q3B7V5	-1,515	-1,587	Plasma Membrane	enzyme			84932	76338	305853
TPP2	IMD78,TPP II,tripeptidyl peptidase 2,Tripeptidyl peptidase II	tripeptidyl peptidase 2	Q64514		-1,493		Cytoplasm	peptidase			7174	22019	81815
SYN2	2900074L19Rik,AI841723,synapsin II,SYNII	synapsin II	Q64332	Q63537-2	-1,493	-1,493	Plasma Membrane	other			6854	20965	29179
PARK7	CAP1,DJ-1,GATD2,HEL-S-67p,Parkinson disease (autosomal recessive, early onset) 7,Parkinsonism associated deglycase,SP22	Parkinsonism associated deglycase	Q99LX0	O88767	-1,471	-1,852	Nucleus	enzyme	diagnosis		11315	57320	117287
SLC6A11	D930045G19Rik,E130202I16Rik,GABT3,GABT4,GAT-3,GAT4,solute carrier family 6 (neurotransmitter transporter, GABA), member 11,solute carrier family 6 member 11	solute carrier family 6 member 11	P31650		-1,471		Plasma Membrane	transporter		tiagabine	6538	243616	79213
PLS3	BMND18,plastin 3,plastin 3 (T-isoform),T-plastin	plastin 3	Q99K51	Q63598	-1,471	-1,754	Cytoplasm	other			5358	102866	81748
Serpinb1b	6330533H24Rik,EIB,LOC102553010,ovalbumin,RGD1560658,serine (or cysteine) peptidase inhibitor, clade B, member 1b,Serpin1b1	serine (or cysteine) peptidase inhibitor, clade B, member 1b	Q8VHP7		-1,471		Extracellular Space	enzyme				282663	306891
IMPACT	E430016J11RIK,impact RWD domain protein,impact, RWD domain protein,RWDD5	impact RWD domain protein	O55091	Q5GFD9	-1,471	-1,449	Cytoplasm	other			55364	16210	497198
NLGN2	Neuroligin-2,NL2,NLG2	neuroligin 2	Q69ZK9		-1,449		Plasma Membrane	enzyme			57555	216856	117096
NDUFS6	BC059730,CI-13kA,CI-13kD-A,EG623286,Gm6415,IP13,Ip13dis,LOC100912599,MC1DN9,Nadh ubiquinone oxidoreductase 13 kda a subunit,NADH:ubiquinone oxidoreductase core subunit S6,NADH:ubiquinone oxidoreductase subunit S6,NADH:ubiquinone oxidoreductase subunit S6-like 1,NADH:ubiquinone oxidoreductase subunit S6B,Ndub13,Ndufs6b,Ndufs6l1,RATIp13dis	NADH:ubiquinone oxidoreductase subunit S6	P52503	D3ZCZ9	-1,449	-1,852	Cytoplasm	enzyme			4726	407785|623286	679739
VDAC3	HD-VDAC3,voltage-dependent anion channel 3	voltage dependent anion channel 3	Q60931	Q9R1Z0-2	-1,449	-1,471	Cytoplasm	ion channel			7419	22335	83532
SLC25A11	2-Oxoglutarate carrier,2310022P18Rik,2oxoc,Malate-AKG transporter,Malate-oxoglutarate transporter,Mitochondrial 2oxoglutarate/Malate Carrier,OGC,PGL6,SLC20A4,solute carrier family 25 (mitochondrial carrier oxoglutarate carrier), member 11,solute carrier family 25 member 11	solute carrier family 25 member 11	Q9CR62		-1,449		Cytoplasm	transporter			8402	67863	64201
PPP2R2C	6330548O06RIK,B55-GAMMA,B55-γ,IMYPNO,IMYPNO1,LOC103693768,PP2A-Bgamma,PR52,PR55G,protein phosphatase 2 regulatory subunit Bgamma,protein phosphatase 2, regulatory subunit B, gamma,protein phosphatase 2, regulatory subunit B, γ	protein phosphatase 2 regulatory subunit Bgamma	Q8BG02		-1,449		Nucleus	phosphatase			5522	269643	117256
PPP1R7	2310014J01Rik,protein phosphatase 1 regulatory subunit 7,protein phosphatase 1, regulatory subunit 7,SDS22	protein phosphatase 1 regulatory subunit 7	Q3UM45		-1,449		Nucleus	phosphatase			5510	66385	301618
NLGN1	6330415N05Rik,BB179718,mKIAA1070,Neuroligin 1,NL1,Nlg1,Similar to aconitase	neuroligin 1	Q99K10		-1,449		Plasma Membrane	other			22871	192167	116647
CANX	1110069N15Rik,calnexin,Cell adhesion molecule with homology to l1cam precursor,CNX,D11Ertd153e,IP90,P90,Similar to calnexin	calnexin	P35564		-1,449		Cytoplasm	other	efficacy		821	12330	29144
NSF	AU067812,DEE96,N-ethylmaleimide sensitive factor, vesicle fusing ATPase,N-ethylmaleimide sensitive fusion protein,NEM SENSITIVE FACTOR,SEC18,SKD2,Vesicle-fusing ATPase	N-ethylmaleimide sensitive factor, vesicle fusing ATPase	P46460	Q9QUL6	-1,429	-1,389	Cytoplasm	transporter			4905	18195	60355
GSTM2	0610005A07Rik,Cd203c,glutathione S-transferase mu 2,glutathione S-transferase, mu 7,Gst Yb3,GST4,GSTM,GSTM2-2,Gstm3,Gstm7,GTHMUS	glutathione S-transferase mu 2	Q80W21	P08009	-1,429	-1,389	Cytoplasm	enzyme	diagnosis,prognosis		2946	68312	81869
ACAT2	Ab2-076,Acat2l1,Acat3,Acetoacetyl Coa Thiolase,ACETOCOENZYME A ACETYLTRANSFERASE 2,acetyl-CoA acetyltransferase 2,acetyl-CoA acetyltransferase 2-like 1,acetyl-Coenzyme A acetyltransferase 2,acetyl-Coenzyme A acetyltransferase 3,ACTL,LOC102554294,LOC108349718,LOC678796,RGD1562948,Similar to tcp1x,Tcp-1x,Tcp-x1,Tcp1-rs1	acetyl-CoA acetyltransferase 2	Q8CAY6		-1,429		Cytoplasm	enzyme			39	110460|224530	308100|365096
MOCS3	1700020H17RIK,molybdenum cofactor synthesis 3,UBA4	molybdenum cofactor synthesis 3	A2BDX3		-1,429		Cytoplasm	enzyme			27304	69372	311655
FNDC5	1500001L03Rik,D1MGI29,fibronectin type III domain containing 5,FRCP2,irisin,LOC260327,PeP,PXP	fibronectin type III domain containing 5	Q8K4Z2		-1,429		Extracellular Space	other			252995	384061	260327
DYNC1H1	9930018I23RIK,CMT2O,DHC1,DHC1a,DNCH1,Dnchc1,DNCL,Dnec1,DNECL,DYHC,dynein cytoplasmic 1 heavy chain 1,Dynein heavy chain,HL-3,Loa,MAP1C,mKIAA0325,P22,SMALED,SMALED1,SWL	dynein cytoplasmic 1 heavy chain 1	Q9JHU4	M0R9X8	-1,429	-1,493	Cytoplasm	peptidase			1778	13424	29489
CS	2610511A05Rik,9030605P22Rik,Ahl4,BB234005,Cis,CISY,citrate synthase	citrate synthase	Q9CZU6	Q8VHF5	-1,429	-1,538	Cytoplasm	enzyme			1431	12974	170587
SLC12A5	DEE34,EIEE34,EIG14,hKCC2,KCC2,Kcc2b,Kcc3,mKIAA1176,solute carrier family 12 member 5,solute carrier family 12, member 5	solute carrier family 12 member 5	Q91V14		-1,429		Plasma Membrane	transporter		bumetanide	57468	57138	171373
EIF2A	CDA02,D030048D22,D3Ertd194e,eIF2alpha,eukaryotic translation initiation factor 2A,MST089,MSTP004,MSTP089	eukaryotic translation initiation factor 2A	Q8BJW6		-1,429		Cytoplasm	translation regulator			83939	229317	502531
LETM1	leucine zipper and EF-hand containing transmembrane protein 1,leucine zipper-EF-hand containing transmembrane protein 1,Mdm38,SLC55A1	leucine zipper and EF-hand containing transmembrane protein 1	Q9Z2I0	Q5XIN6	-1,429	-1,333	Cytoplasm	transporter			3954	56384	305457
VDAC2	mVDAC2,mVDAC6,POR,Vdac6,voltage-dependent anion channel 2	voltage dependent anion channel 2	Q60930	P81155	-1,408	-2,273	Cytoplasm	ion channel			7417	22334	83531
EPB41L3	4.1B,DAL-1,DAL1P,EPB4.1L3,erythrocyte membrane protein band 4.1-like 3,Kiaa0987,NBL3	erythrocyte membrane protein band 4.1 like 3	Q9WV92		-1,408		Plasma Membrane	other			23136	13823	116724
ATP1A3	AHC2,ATP1A1,Atpa-2,Atpa1a3,ATPase Na+/K+ transporting subunit alpha 3,ATPase Na+/K+ transporting subunit α 3,ATPase, Na+/K+ transporting, alpha 3 polypeptide,ATPase, Na+/K+ transporting, α 3 polypeptide,CAPOS,DEE99,DYT12,Na+/K+ ATPase alpha3,Na,K-ATPase α subunit 3,Na/K ATPase subunit α 3,RDP	ATPase Na+/K+ transporting subunit alpha 3	Q6PIC6	P06687	-1,408	-1,562	Plasma Membrane	transporter		digoxin,ethacrynic acid,perphenazine	478	232975	24213
RPS27L	1810034D23Rik,ribosomal protein S27-like	ribosomal protein S27 like	Q6ZWY3		-1,408		Cytoplasm	translation regulator			51065	67941	681429
BIN1	AMPH2,Amphiphysin 2m,AMPHL,bridging integrator 1,CNM2,SH3P9	bridging integrator 1	O08539		-1,408		Nucleus	other			274	30948	117028
LPGAT1	AW112037,FAM34A,FAM34A1,KIAA0205,LOC683760,LPLAT7,lysophosphatidylglycerol acyltransferase 1,NET8	lysophosphatidylglycerol acyltransferase 1	Q91YX5		-1,408		Cytoplasm	enzyme			9926	226856	679692
PPM1H	A430075L18RIK,ARHCL1,C030002B11Rik,KIAA1157,NERPP-2C,protein phosphatase 1H (PP2C domain containing),protein phosphatase, Mg2+/Mn2+ dependent 1H,protein phosphatase, Mg2+/Mn2+ dependent, 1H,URCC2	protein phosphatase, Mg2+/Mn2+ dependent 1H	Q3UYC0		-1,408		Nucleus	phosphatase			57460	319468	314897
Hnrnpa1	Hdp,HDP-1,heterogeneous nuclear ribonucleoprotein A1,Hnrpa1,ROA1	heterogeneous nuclear ribonucleoprotein A1	P49312		-1,391		Nucleus	other				15382
NDUFS1	5830412M15RIK,9930026A05Rik,CI-75k,CI-75Kd,MC1DN5,MITOCHONDRIAL COMPLEX I 75-KDA subunit,NADH dehydrogenase precursor, 75kDa subunit,Nadh Ubiquinone Oxidoreductase 75 Kda Subunit,NADH-coenzyme Q reductase,NADH-ubiquinone oxidoreductase 75 kDa subunit, mitochondrial,NADH:ubiquinone oxidoreductase core subunit S1,NDUS1,PRO1304	NADH:ubiquinone oxidoreductase core subunit S1	Q91VD9	Q66HF1	-1,389	-1,471	Cytoplasm	enzyme			4719	227197	301458
ECI1	DCI,Dci1,Delta3,Delta2-Enoyl-CoA Isomerase,Dodecenoyl CoA δ Isomerase,eci,enoyl-CoA delta isomerase 1,enoyl-CoA δ isomerase 1,enoyl-Coenzyme A delta isomerase 1,enoyl-Coenzyme A δ isomerase 1,MECI,Miso	enoyl-CoA delta isomerase 1	P42125		-1,389		Cytoplasm	enzyme			1632	13177	29740
NEFL	CMT1F,CMT2E,CMTDIG,HAMMR,Neurofilament 68,Neurofilament L,NEUROFILAMENT LIGHT CHAIN,Neurofilament Triplet L,neurofilament, light polypeptide,NF,NF-L,NF68,PPP1R110	neurofilament light chain	P08551	P19527	-1,389	-2,326	Cytoplasm	other			4747	18039	83613
CCT7	CCTETA,CCTH,Cctz,Chaperonin 7,chaperonin containing TCP1 subunit 7,chaperonin containing Tcp1, subunit 7 (eta),Chaperonin subunit 7,NIP7-1,TCP1ETA	chaperonin containing TCP1 subunit 7	P80313		-1,389		Cytoplasm	other			10574	12468	297406
IQSEC2	BRAG1,IQ motif and Sec7 domain 2,IQ motif and Sec7 domain ArfGEF 2,IQ-ArfGEF,Iqsec2-ps1,KIAA0522,LOC100134137,LOC100912843,LOC683475,MRX1,MRX18,MRX78,RGD1562109,XLID1	IQ motif and Sec7 domain ArfGEF 2	Q5DU25	A0A0G2JZX5	-1,389	-2,041	Cytoplasm	other			23096	245666	685244
RUFY3	2810428M05Rik,6330416M07Rik,D5Bwg0860e,RIPX,Rpipx,RUN and FYVE domain containing 3,SINGAR1,ZFYVE30	RUN and FYVE domain containing 3	Q9D394		-1,389		Plasma Membrane	other			22902	52822	360921
MYL9	LC20,MLC-2C,Mlc-c,MLC2,Mlc20,MMIHS4,MRLC1,Mylc2c,myosin light chain 9,MYOSIN REGULATORY LIGHT CHAIN 2, SMOOTH MUSCLE isoform,myosin, light polypeptide 9, regulatory,MYRL2,RLC,RLC-C	myosin light chain 9	Q9CQ19		-1,389		Cytoplasm	other			10398	98932	296313
SFN	14-3-3,14-3-3 Sigma,14-3-3 σ,ER,HME1,Mme1,Stratifin,YWHAS	stratifin	O70456		-1,389		Cytoplasm	other	prognosis		2810	55948	313017
Rpl36	LOC100360439,ribosomal protein L36,ribosomal protein L36-like	ribosomal protein L36	P47964		-1,389		Nucleus	other				54217	100360439
CHP1	1500003O03Rik,Cahp,calcineurin-like EF-hand protein 1,CHP,p22,p24,Sid470p,SLC9A1BP,SPAX9,vac,Wrch2	calcineurin like EF-hand protein 1	P61022		-1,370		Nucleus	transcription regulator		voclosporin	11261	56398	64152
GNAO1	alphaO,AW050213,DEE17,EIEE17,G protein alpha O subunit,G protein ao,G protein O,G protein subunit alpha o1,G protein subunit α o1,G protein α O subunit,G protein α o1,G zero,G α-O,G-ALPHA-o,G-protein α o,GAO2,GNAO,GNAO2,Go,Go alpha subunit 2,Go α,Go α subunit 2,Go2 α,guanine nucleotide binding protein, alpha O,guanine nucleotide binding protein, α O,HG1G,HLA-DQB1,NEDIM,RATBPGTPC	G protein subunit alpha o1	P18872	P59215-2	-1,370	-1,562	Plasma Membrane	enzyme			2775	14681	50664
CNTNAP1	AI841080,CASPR,CHN3,CNTNAP,contactin associated protein 1,contactin associated protein-like 1,NCP1,NRXN4,P190,Paranodin,shm	contactin associated protein 1	O54991	P97846	-1,370	-2,222	Plasma Membrane	other			8506	53321	84008
PPP2R1A	6330556D22Rik,MRD36,PP2A,PP2A AALPHA,PP2A-A,PP2A-A α,Pp2a-pr65,PP2A/A,PR65,PR65A,protein phosphatase 2 scaffold subunit A alpha,protein phosphatase 2 scaffold subunit A α,protein phosphatase 2, regulatory subunit A, alpha,protein phosphatase 2, regulatory subunit A, α,α 4 regulatory subunit	protein phosphatase 2 scaffold subunit Aalpha	Q76MZ3		-1,370		Cytoplasm	phosphatase			5518	51792	117281
SPARCL1	ECM protein 2,Ecm2,hevin,MAST 9,PIG33,SC1,SPARC-like 1,SPRL1	SPARC like 1	P70663		-1,370		Extracellular Space	other	disease progression		8404	13602	25434
KIF1A	ATSV,C2orf20,C630002N23Rik,Gm1626,HSN2C,Kin1a,kinesin family member 1A,Kinesin-1A,Kns1,LOC100362984,MRD9,NESCAVS,SPG30,UNC104	kinesin family member 1A	P33173		-1,370		Cytoplasm	other	diagnosis,prognosis		547	16560	363288
STXBP1	ANC18HA,DEE4,MMS10-G,Ms10g,Munc-18a,MUNC18-1,NSEC1,NSEC1A,P67,RBSEC1,rbSec1A,rbSec1B,Rsly1,Sxtbp1,syntaxin binding protein 1,unc-18A,UNC18,Unc18-1,Unc18h	syntaxin binding protein 1	O08599	P61765	-1,370	-1,639	Cytoplasm	transporter			6812	20910	25558
ATP6V1G2	1500002D01Rik,ATP6G,ATP6G2,ATPase H+ transporting V1 subunit G2,ATPase, H+ transporting, lysosomal V1 subunit G2,NG38,V-ATPase G2,V-ATPase V1-G2,VAG2,VMA10	ATPase H+ transporting V1 subunit G2	Q9WTT4	Q8R2H0	-1,370	-1,429	Cytoplasm	transporter			534	66237	368044
FAHD2B	1500003K14Rik,B430104H02Rik,Cgi-105,Fahd2,Fahd2a,fumarylacetoacetate hydrolase domain containing 2A,fumarylacetoacetate hydrolase domain containing 2B,RGD1563674	fumarylacetoacetate hydrolase domain containing 2B	Q3TC72		-1,370		Cytoplasm	other			151313	68126	296131
CALB2	CAB29,CAL2,calbindin 2,CALRETININ,CR	calbindin 2	Q08331		-1,370		Cytoplasm	other	unspecified application		794	12308	117059
PAK1	alpha-PAK,IDDMSSD,Muk2,p21 (RAC1) activated kinase 1,p65-PAK,PAK α,PAK1B,PAK20,PAKA,PAKalpha,α-PAK	p21 (RAC1) activated kinase 1	O88643	P35465	-1,370	-1,389	Cytoplasm	kinase		FRAX-1036,FRAX-597,FRAX120,FRAX355,FRAX486,K-252	5058	18479	29431
AP2A1	Adaptin alpha a,Adaptin α a,adaptor related protein complex 2 subunit alpha 1,adaptor related protein complex 2 subunit α 1,adaptor-related protein complex 2, alpha 1 subunit,adaptor-related protein complex 2, α 1 subunit,ADTAA,Alpha a adaptin,Alpha-adaptin A,Ap-2,AP-2 alpha subunit,AP-2 α subunit,Ap2 alpha A,Ap2 α A,AP2-ALPHA,AP2-α,CLAPA1,LOC308578,α a adaptin,α-adaptin A	adaptor related protein complex 2 subunit alpha 1	P17426		-1,370		Cytoplasm	transporter			160	11771	308578
PGAM1	2310050F24Rik,HEL-S-35,PGAM-B,PGAMA,Pgmut,phosphoglycerate mutase 1	phosphoglycerate mutase 1	Q9DBJ1	P25113	-1,370	1,410	Cytoplasm	phosphatase			5223	18648	24642
ARPC1A	0610010H08Rik,1110030K07Rik,actin related protein 2/3 complex subunit 1A,actin related protein 2/3 complex, subunit 1A,AF070647,Arc40,Arpc1,HEL-68,HEL-S-307,LOC100360680,Sid32,Sid329,SOP2Hs,SOP2L,Sop2p-Like	actin related protein 2/3 complex subunit 1A	Q9R0Q6	A0A096MJQ1	-1,351	-1,852	Extracellular Space	other			10552	56443	81824
LGI3	AI841179,IDDMDS,leucine rich repeat LGI family member 3,leucine-rich repeat LGI family, member 3,LGIL4	leucine rich repeat LGI family member 3	Q8K406		-1,351		Extracellular Space	other			203190	213469	306013
MYO5A	9630007J19RIK,d-120J,Dbv,Dop,flail,flr,GS1,hcBM-V,MVa,MYH12,MYO5,Myosin v,MYOSIN VA,MYOSIN VA exon containing,MyoVA,MYR12,Sev-1	myosin VA	Q99104		-1,351		Cytoplasm	enzyme			4644	17918	25017
ATP1B3	ATPase Na+/K+ transporting subunit beta 3,ATPase Na+/K+ transporting subunit β 3,ATPase, Na+/K+ transporting, beta 3 polypeptide,ATPase, Na+/K+ transporting, β 3 polypeptide,ATPB-3,CD298,Na,K-ATPase β subunit 3,NKAB3S	ATPase Na+/K+ transporting subunit beta 3	P97370		-1,351		Plasma Membrane	transporter			483	11933	25390
SUCLA2	4930547K18RIK,A-BETA,A-SCS,A-β,LINC00444,Loc361071,MTDPS5,SCS-betaA,succinate-CoA ligase ADP-forming subunit beta,succinate-CoA ligase ADP-forming subunit β,succinate-Coenzyme A ligase, ADP-forming, beta subunit,succinate-Coenzyme A ligase, ADP-forming, β subunit,Succinate-Coenzyme A ligase, beta subunit,Succinate-Coenzyme A ligase, β subunit,Succinyl CoA Synthetase beta,Succinyl CoA Synthetase β…	succinate-CoA ligase ADP-forming subunit beta	Q9Z2I9	F1LM47	-1,351	-1,449	Cytoplasm	enzyme			8803	20916	361071
BCAT1	BCATC,BCT1,branched chain amino acid transaminase 1,branched chain aminotransferase 1, cytosolic,ECA39,MECA39,PNAS121,PP18	branched chain amino acid transaminase 1	P24288	P54690	-1,351	-1,786	Cytoplasm	enzyme			586	12035	29592
CASKIN1	3300002N10RIK,ANKS5A,C130061I24,C630036E02RIK,CASK interacting protein 1,mKIAA1306	CASK interacting protein 1	Q6P9K8		-1,351		Nucleus	transcription regulator			57524	268932	140722
SNAP91	AP180,C-AP180,CALM,F1-20,mKIAA0656,synaptosomal-associated protein 91,synaptosome associated protein 91	synaptosome associated protein 91	Q61548	Q05140-2	-1,351	-1,887	Plasma Membrane	other			9892	20616	65178
VSNL1	HLP3,HPCAL3,HUVISL1,Nvp-1,Ratnvp1,VILIP,VILIP-1,visinin-like 1,Vnsl1	visinin like 1	P62761	P62762	-1,351	-1,587	Cytoplasm	other			7447	26950	24877
HAGH	GLO2,Glutathione Hydrolase,GLX2,GLXII,Glyoxalase II,HAGH1,Hydroxyacylglutathione hydrolase,RSP29	hydroxyacylglutathione hydrolase	Q99KB8		-1,351		Cytoplasm	enzyme			3029	14651	24439
RTN1	4930441F12RIK,NSP,reticulon 1	reticulon 1	Q8K0T0	Q64548	-1,351	-1,587	Cytoplasm	other			6252	104001	116644
DNAJC5	2610314I24Rik,CLN4,CLN4B,CSP,CSP alpha,CSP α,DnaJ heat shock protein family (Hsp40) member C5,DNAJC5A,mir-941-2,mir-941-3,mir-941-4,mir-941-5,NCL	DnaJ heat shock protein family (Hsp40) member C5	P60904	P60905	-1,351	-1,613	Plasma Membrane	other			80331	13002	79130
ATP2B1	2810442I22RIK,ATPase plasma membrane Ca2+ transporting 1,ATPase, Ca++ transporting, plasma membrane 1,Brain Calcium-Transporting Plasma Membrane Type ATPase Class 1 Isoform,CALCIUM PUMPING ATPASE,E130111D10RIK,MRD66,PMCA1,Pmca1a,Pmca1ab,Pmca1b,Pmca1c,PMCA1kb,Similar to plasma membrane calcium pump 1b	ATPase plasma membrane Ca2+ transporting 1	G5E829	P11505-6	-1,351	-1,515	Plasma Membrane	transporter			490	67972	29598
TUBA4A	Alpha tubulin,Alpha-tubulin 1,ALS22,FLJ30169,H2-ALPHA,H2-α,M[a]4,TUBA1,Tuba4,Tubulin alpha 4,tubulin alpha 4a,Tubulin M-α-4,Tubulin α 4,tubulin α 4a,tubulin, alpha 4A,tubulin, α 4A,α tubulin,α-tubulin 1	tubulin alpha 4a	P68368	Q5XIF6	-1,333	-2,703	Cytoplasm	other		6-mercaptopurine/vincristine,bevacizumab/docetaxel,bevacizumab/docetaxel/prednisone/thalidomide/zoledronic acid,bevacizumab/paclitaxel,bevacizumab/paclitaxel/pemetrexed,bevacizumab/paclitaxel/topotecan,cabazitaxel,cabazitaxel/prednisolone,cabazitaxel/prednisone,capecitabine/docetaxel,capecitabine/docetaxel/gemcitabine,capecitabine/docetaxel/oxaliplatin/trastuzumab,cevipabulin,colchicine,colchicin…	7277	22145	316531
ACOT7	2410041A17Rik,ACH1,ACT,acyl-CoA thioesterase 7,AU014716,BACH,Brain Acyl-coa Hydrolase,CTE-II,CTE-IIa,hBACH,LACH,LACH1	acyl-CoA thioesterase 7	Q91V12	Q64559-1	-1,333	-1,429	Cytoplasm	enzyme			11332	70025	26759
KRAS	AI929937,C-K-RAS,c-Ki-ras,c-Ki-ras p21,c-Ki-ras2,CFC2,K-RAS B,K-RAS2A,K-RAS2B,KI-RAS,KI-RAS4B,Kirsten rat sarcoma viral oncogene homolog,KRAS proto-oncogene, GTPase,KRAS1,KRAS2,NS,NS3,OES,p21,p21B,p21ras,RALD,RAS,RASK2	KRAS proto-oncogene, GTPase	P32883		-1,333		Cytoplasm	enzyme	diagnosis,efficacy,prognosis,response to therapy,unspecified application	adagrasib,ARS-1620,AZD4785,BI 1823911,BPI-421286,chelerythrine,D-1553,D3S-001,GDC-6036,GFH925,GH35,HBI-2438,HS-10370,JAB-21822,JDQ443,JNJ-74699157,KRAS inhibitor,LY3499446,LY3537982,MK-1084,sotorasib,YL-15293	3845	16653	24525
BSN	Bassoon,bassoon (presynaptic cytomatrix protein),bassoon presynaptic cytomatrix protein,ZNF231	bassoon presynaptic cytomatrix protein	O88737		-1,333		Plasma Membrane	other			8927	12217	29138
RPH3A	2900002P20Rik,rabphilin,RABPHILIN 3A,RABPHILIN3	rabphilin 3A	P47708	P47709	-1,333	-1,515	Plasma Membrane	transporter			22895	19894	171039
PDHB	2610103L06Rik,E1beta,Odpb,PDHB1,PDHBD,PDHE1-B,PHE1B,Pyruvate dehydrogenase,Pyruvate dehydrogenase (lipoamide),pyruvate dehydrogenase (lipoamide) beta,pyruvate dehydrogenase (lipoamide) β,pyruvate dehydrogenase E1 subunit beta,pyruvate dehydrogenase E1 subunit β,Pyruvate dehydrogenase-beta,Pyruvate dehydrogenase-β	pyruvate dehydrogenase E1 subunit beta	Q9D051		-1,333		Cytoplasm	enzyme	unspecified application		5162	68263	289950
DNM1L	6330417M19Rik,DLP1,Dnml1,DNMLP1,DRP1,DVLP,DYMPLE,dynamin 1-like,Dynamin-related protein 1,EMPF,EMPF1,HDYNIV,OPA5,python	dynamin 1 like	Q8K1M6		-1,316		Cytoplasm	enzyme			10059	74006	114114
DYNC1LI2	AA409702,C920003I06,Dlic2,DNCLI2,Dnclic2,dynein cytoplasmic 1 light intermediate chain 2,dynein, cytoplasmic 1 light intermediate chain 2,LIC2,LIC53/55	dynein cytoplasmic 1 light intermediate chain 2	Q6PDL0		-1,316		Cytoplasm	other			1783	234663	81655
SLC3A2	4F2,4F2HC,4T2HC,CD98,CD98HC,FRP1,Ly-10,Ly-m10,MDU1,Mgp-2hc,NACAE,solute carrier family 3 (activators of dibasic and neutral amino acid transport), member 2,solute carrier family 3 member 2	solute carrier family 3 member 2	P10852	Q794F9	-1,316	-2,500	Plasma Membrane	transporter			6520	17254	50567
MAP1B	A230055D22,DFNA83,FUTSCH,MAP5,Mapb1,microtubule-associated protein 1B,Mtap-5,Mtap1b,PPP1R102,PVNH9	microtubule associated protein 1B	P14873		-1,316		Cytoplasm	other			4131	17755	29456
NDUFS3	0610010M09Rik,30 Kda, ci,CI-30,CI-30kD,MC1DN8,NADH dehydrogenase (ubiquinone) Fe-S protein 3,NADH Dehydrogenase 30kDa,NADH-UBIQUINONE REDUCTASE,NADH:ubiquinone oxidoreductase core subunit S3	NADH:ubiquinone oxidoreductase core subunit S3	Q9DCT2	D3ZG43	-1,316	-1,389	Cytoplasm	enzyme			4722	68349	295923
PRDX5	ACR1,AOEB166,AOPP,B166,HEL-S-55,Peroxiredoxin 5,PLP,PMP20,PRDX6,PRXV,SBBI10,THIOREDOXIN PEROXIDASE 5	peroxiredoxin 5	P99029	Q9R063-2	-1,316	-1,408	Cytoplasm	enzyme	unspecified application	auranofin	25824	54683	113898
SLC25A3	5730556H19Rik,OK/SW-cl.48,PHC,PTP,solute carrier family 25 (mitochondrial carrier, phosphate carrier), member 3,solute carrier family 25 member 3	solute carrier family 25 member 3	Q8VEM8		-1,316		Cytoplasm	transporter			5250	18674	245959
HSPA12B	2700081N06Rik,C20orf60,heat shock protein 12B,heat shock protein family A (Hsp70) member 12B	heat shock protein family A (Hsp70) member 12B	Q9CZJ2		-1,316		Other	other			116835	72630
Gsta4	glutathione S-transferase alpha 4,Glutathione S-transferase Subunit 8,glutathione S-transferase α 4,glutathione S-transferase, alpha 4,Glutathione S-transferase, alpha 4, from rodents,glutathione S-transferase, α 4,Glutathione S-transferase, α 4, from rodents,GST,GST5.7,mGsta4	glutathione S-transferase, alpha 4	P24472		-1,316		Cytoplasm	enzyme				14860	300850
ASPA	ACY2,ASP,aspartoacylase,nur7	aspartoacylase	Q8R3P0		-1,316		Cytoplasm	enzyme			443	11484	79251
HPRT1	C81579,HGPRT,Hgprtase,HPGRT,HPRT,hypoxanthine guanine phosphoribosyl transferase,Hypoxanthine Phosphoribosyltransferase,hypoxanthine phosphoribosyltransferase 1,LOC103689983	hypoxanthine phosphoribosyltransferase 1	P00493	P27605	-1,299	-1,538	Cytoplasm	enzyme		6-mercaptopurine,6-mercaptopurine/methotrexate,6-mercaptopurine/methotrexate/tretinoin,6-mercaptopurine/prednisone,6-mercaptopurine/prednisone/thioguanine,6-mercaptopurine/vincristine,azathioprine,cyclophosphamide/cytarabine/6-mercaptopurine,cytarabine/daunorubicin/thioguanine,cytarabine/thioguanine,dasatinib/6-mercaptopurine/methotrexate,daunorubicin/etoposide/6-mercaptopurine/mitoxantrone/predn…	3251	15452	24465
Rps27/Rps27rt	3200001M24Rik,Gm9846,LOC100047537,ribosomal protein S27,ribosomal protein S27, retrogene,Rps27,Rps27l2,Rps27rt	ribosomal protein S27	Q6ZWU9		-1,299		Cytoplasm	other				57294|100043813
SPTAN1	(alpha)II-SPECTRIN,(α)II-SPECTRIN,2610027H02Rik,A2a,Alpha fodrin,Alpha spectrin,alpha SPECTRIN 2,Alpha-spectorin,AlphaII spectrin,DEE5,EIEE5,IPF,NEAS,Spectrin alpha 2,spectrin alpha, non-erythrocytic 1,Spectrin α 2,spectrin α, non-erythrocytic 1,spectrin, alpha, non-erythrocytic 1,spectrin, α, non-erythrocytic 1,SPNA2,SPTA2,α fodrin,α spectrin,α SPECTRIN 2,α-spectorin	spectrin alpha, non-erythrocytic 1	P16546	P16086	-1,299	-1,724	Plasma Membrane	other			6709	20740	64159
SPR	Gm10328,SDR38C1,SEPIAPTERIN REDUCTASE	sepiapterin reductase	Q64105		-1,299		Cytoplasm	enzyme			6697	20751	29270
BASP1	2610024P12Rik,brain abundant membrane attached signal protein 1,BRAIN-ABUNDANT, MEMBRANE-ATTACHED SIGNAL protein 1,CAP-23,CKAP3,NAP-22	brain abundant membrane attached signal protein 1	Q91XV3		-1,299		Nucleus	transcription regulator			10409	70350
DNM1	DEE31,DNM,DYNAMIN 1,EIEE31,Ftfl,mKIAA4093	dynamin 1	P39053		-1,299		Cytoplasm	enzyme			1759	13429	140694
GOT1	AAT1,ASAT,Aspat,AST,AST1,ASTQTL1,cAspAT,CAT,cCAT,Cytosolic Aspartate Aminotransferase,Gaspat,GIG18,Glutamate oxaloacetate transaminase 1, soluble,GLUTAMIC OXALOACETIC TRANSAMINASE 1,glutamic-oxaloacetic transaminase 1, soluble,SGOT	glutamic-oxaloacetic transaminase 1	P05201	P13221	-1,282	-2,326	Cytoplasm	enzyme			2805	14718	24401
PPM1B	PP2C-beta-X,PP2C-β,PP2C-β-X,Pp2c2,PP2CB,PP2CBETA,PPC2BETAX,protein phosphatase 1B, magnesium dependent, beta isoform,protein phosphatase 1B, magnesium dependent, β isoform,protein phosphatase, Mg2+/Mn2+ dependent 1B,protein phosphatase, Mg2+/Mn2+ dependent, 1B	protein phosphatase, Mg2+/Mn2+ dependent 1B	P36993		-1,282		Cytoplasm	phosphatase	unspecified application		5495	19043	24667
UQCRC2	1500004O06Rik,AURA11,Core 2,CORE protein 2 of COMPLEX III,Cytochrome b-c1 complex subunit 2,MC3DN5,MGC94368,Mitochondrial Core Protein2,QCR2,Rikubiquinol Cytochrome C Reductase Core Protein 2,Ubiquinol Cytochrome C Reductase Core Protein 2 Precursor,ubiquinol-cytochrome c reductase core protein 2,UQCR2,Uqcrc	ubiquinol-cytochrome c reductase core protein 2	Q9DB77	P32551	-1,282	-1,389	Cytoplasm	enzyme			7385	67003	293448
ATP1A1	ATP1A1 isoform 1,Atpa-1,ATPase Na+/K+ transporting subunit alpha 1,ATPase Na+/K+ transporting subunit α 1,ATPase, Na+/K+ transporting, alpha 1 polypeptide,ATPase, Na+/K+ transporting, α 1 polypeptide,CMT2DD,F1 ATPase alpha,F1 ATPase α,HOMGSMR2,Lactate dehydrogenase 1, a chain,Na K α 1,Na,K-ATPase α subunit 1,Na/K atpase alpha 1,Na/K atpase alpha 3,Na/K atpase α 1,Na/K atpase α 3,NKA alpha 1,NKA a…	ATPase Na+/K+ transporting subunit alpha 1	Q8VDN2	P06685	-1,282	-2,273	Plasma Membrane	transporter		acetyldigitoxin derivative,bretylium,ciclopirox olamine,digitoxin,digoxin,ethacrynic acid,ouabain,perphenazine,reserpine/trichloromethiazide,trichloromethiazide	476	11928	24211
P4HB	CLCRP1,DSI,ERBA2L,ERp59,GIT,GLUTATHIONE INSULIN TRANSHYDROGENASE,P4Hbeta,PDI,Pdi1,Pdi2,PDIA1,PDIR,PHDB,PO4DB,PO4HB,PROHB,Prolyl 4-hydroxylase,prolyl 4-hydroxylase subunit beta,prolyl 4-hydroxylase subunit β,prolyl 4-hydroxylase, beta polypeptide,prolyl 4-hydroxylase, β polypeptide,protein DISULFIDE ISOMERASE,Thbp	prolyl 4-hydroxylase subunit beta	P09103		-1,282		Cytoplasm	enzyme			5034	18453	25506
PPM1A	2310003C21RIK,2900017D14Rik,MMPa-2,MPPa-1,PP2C-ALPHA,PP2C-α,Pp2c1,PP2CA,protein phosphatase 1A, magnesium dependent, alpha isoform,protein phosphatase 1A, magnesium dependent, α isoform,protein phosphatase, Mg2+/Mn2+ dependent 1A,protein phosphatase, Mg2+/Mn2+ dependent, 1A	protein phosphatase, Mg2+/Mn2+ dependent 1A	P49443		-1,282		Cytoplasm	phosphatase			5494	19042	24666
DDT	D-D/PHE T II,D-dopachrome tautomerase,DDCT,MIF-2	D-dopachrome tautomerase	O35215	P80254	-1,282	-1,695	Cytoplasm	enzyme			1652	13202	29318
MRI1	2410018C20Rik,M1Pi,methylthioribose-1-phosphate isomerase 1,MRDI,MTNA,RGD1307789,Ypr118w	methylthioribose-1-phosphate isomerase 1	Q9CQT1		-1,282		Cytoplasm	translation regulator			84245	67873	288912
PGP	1700012G19Rik,AUM,G3PP,PGPase,phosphoglycolate phosphatase,RGD1307773	phosphoglycolate phosphatase	Q8CHP8		-1,266		Cytoplasm	enzyme			283871	67078	287115
NAXE	AI-BP,APOA1BP,Apoa1ip,ESTM37,NAD(P)HX epimerase,PEBEL,YJEFN1	NAD(P)HX epimerase	Q8K4Z3		-1,266		Extracellular Space	enzyme			128240	246703	295229
ATP1A2	Atpa-3,ATPase Na+/K+ transporting subunit alpha 2,ATPase Na+/K+ transporting subunit α 2,ATPase, Na+/K+ transporting, alpha 2 polypeptide,ATPase, Na+/K+ transporting, α 2 polypeptide,DEE98,FARIMPD,FHM2,KIAA0778,MHP2,mKIAA0778,Na+/k+ trans2,Na,K-ATPase α subunit 2,RATATPA2,Sodium pump 2	ATPase Na+/K+ transporting subunit alpha 2	Q6PIE5	P06686	-1,266	-1,613	Plasma Membrane	transporter		digoxin,ethacrynic acid,perphenazine	477	98660	24212
PFN2	D3S1319E,DKFZP566N043,LOC100909840,PFL,Pfn,profilin 2,Profilin 2b,Profilin II	profilin 2	Q9JJV2	Q9EPC6	-1,266	-1,667	Cytoplasm	enzyme			5217	18645	81531
PIP4K2B	c11,phosphatidylinositol-5-phosphate 4-kinase type 2 beta,phosphatidylinositol-5-phosphate 4-kinase type 2 β,phosphatidylinositol-5-phosphate 4-kinase, type II, beta,phosphatidylinositol-5-phosphate 4-kinase, type II, β,PI5P4KB,PI5P4Kbeta,PIP4K2 beta,PIP4K2 β,PIP5K2B,PIP5KIIB,PIP5KIIbeta,PIP5P4KB	phosphatidylinositol-5-phosphate 4-kinase type 2 beta	Q80XI4		-1,266		Cytoplasm	kinase			8396	108083	89812
PMM1	Phosphomannomutase,phosphomannomutase 1,PMMH-22,Sec53	phosphomannomutase 1	O35621		-1,266		Cytoplasm	enzyme			5372	29858	300089
ATP6V1A	AI647066,ARCL2D,ATP6A1,Atp6a2,ATP6V1A1,ATPase H+ transporting V1 subunit A,ATPase Vacuolar Subunit A,ATPase, H+ transporting, lysosomal V1 subunit A,DEE93,HO68,IECEE3,V-ATPase V1-A,VA68,Vaa1,VATA,Vatpase 70 kd a subunit,Vma1,VPP2	ATPase H+ transporting V1 subunit A	P50516	D4A133	-1,266	-1,786	Plasma Membrane	transporter		bafilomycin A1,bafilomycin b1	523	11964	685232
IQSEC1	ARF-GEP100,BRAG2,cI-43,D6Ertd349e,GEP100,IDDSSBA,IQ motif and Sec7 domain 1,IQ motif and Sec7 domain ArfGEF 1,KIAA0763,LOC108350819,LOC112267878	IQ motif and Sec7 domain ArfGEF 1	Q8R0S2	A0A0G2JUG7	-1,266	-2,703	Cytoplasm	other			9922	232227	686590
ACLY	A730098H14RIK,ACL,ATP CITRATE LYASE,ATPCL,CITRATE LYASE,CLATP	ATP citrate lyase	Q91V92		-1,266		Cytoplasm	enzyme	unspecified application	bempedoic acid,bempedoic acid/ezetimibe	47	104112	24159
ATP6V1B2	ATP6B1B2,ATP6B2,Atpase H+ Transporting Lysosomal Isoform 2,ATPase H+ transporting V1 subunit B2,ATPase, H+ transporting, lysosomal V1 subunit B2,DOOD,HO57,LOC105379313,V-ATPASE B2,V-ATPase V1-B2,Vacuolar H+ATPase B2,VATB,Vma2,VPP3,ZLS2	ATPase H+ transporting V1 subunit B2	P62814	P62815	-1,266	-2,222	Cytoplasm	transporter	unspecified application	gallium nitrate	526	11966	117596
PITPNA	HEL-S-36,phosphatidylinositol transfer protein alpha,phosphatidylinositol transfer protein α,phosphatidylinositol transfer protein, alpha,phosphatidylinositol transfer protein, α,PI-TP α,PI-TPalpha,PITP,PITPN,Pltp,vb,VIB1A,vibrator	phosphatidylinositol transfer protein alpha	P53810		-1,266		Cytoplasm	transporter	diagnosis		5306	18738	29525
TRIM3	BERP,BERP1,HAC1,RNF22,RNF97,tripartite motif-containing 3	tripartite motif containing 3	Q9R1R2		-1,266		Cytoplasm	enzyme			10612	55992	83616
HSPA12A	1700063D12Rik,AI118035,D5Mgi40,Gm19925,heat shock protein 12A,heat shock protein family A (Hsp70) member 12A,mKIAA0417	heat shock protein family A (Hsp70) member 12A	Q8K0U4	D3ZC55	-1,266	-1,515	Cytoplasm	other			259217	73442	307997
GNG12	2010305F15Rik,G protein subunit gamma 12,G protein subunit γ 12,G protein γ 12,guanine nucleotide binding protein (G protein), gamma 12,guanine nucleotide binding protein (G protein), γ 12,HG3A	G protein subunit gamma 12	Q9DAS9	Q45QK0	-1,266	-2,083	Plasma Membrane	enzyme			55970	14701	114120
VDAC1	Brain Derived Voltage-Dependent Ion Channel,LOC105379185,mVDAC1,mVDAC5,Nadh fecn reductase,PORIN,PORIN 31HM,VDAC,Vdac5,VOLTAGE DEPENDENT ANION CHANNEL,voltage-dependent anion channel 1	voltage dependent anion channel 1	Q60932	Q9Z2L0	-1,266	-2,439	Cytoplasm	ion channel			7416	22333	83529
RAC1	AL023026,D5Ertd559e,MIG5,MRD48,p21-RAC,p21-Rac1,Rac,Rac family small GTPase 1,TC-25	Rac family small GTPase 1	P63001	Q6RUV5	-1,250	-1,587	Plasma Membrane	enzyme			5879	19353	363875
SYP	A230093K24RIK,MRX96,MRXSYP,p38,Syn,synaptophysin,Synaptophysin1,Syp1,XLID96	synaptophysin	Q62277	P07825	-1,250	-1,389	Cytoplasm	transporter	unspecified application		6855	20977	24804
NDUFV1	CI-51K,CI-51kD,MC1DN4,MITOCHONDRIAL COMPLEX 1-51KDA subunit,NADH DEHYDROGENASE 51KD,NADH:ubiquinone oxidoreductase core subunit V1,NDUV1,UQOR1	NADH:ubiquinone oxidoreductase core subunit V1	Q91YT0	Q5XIH3	-1,250	-1,351	Cytoplasm	enzyme			4723	17995	293655
KLC1	kinesin light chain 1,KLC,KNS2,KNS2A	kinesin light chain 1	O88447		-1,250		Cytoplasm	other			3831	16593	171041
COX7A2	COX7A3,COX7AL,COX7AL1,COXVIIAL,cytochrome c oxidase subunit 7A2,VIIAL	cytochrome c oxidase subunit 7A2	P48771		-1,250		Cytoplasm	enzyme			1347	12866
TXNL1	HEL-S-114,p32 TRXL,thioredoxin-like 1,TRP32,Txl,TXL-1,TXNL	thioredoxin like 1	Q8CDN6		-1,250		Cytoplasm	enzyme			9352	53382	140922
HK2	HEXOKINASE 2,Hexokinase ii,HKII,HXK2	hexokinase 2	O08528		-1,250		Cytoplasm	kinase			3099	15277	25059
HK1	dea,HEXOKIN,hexokinase,hexokinase 1,HK,Hk1-s,HK1-ta,HK1-tb,HK1-tc,HKD,HKI,HMSNR,HXK1,mHk1-s,NEDVIBA,RP79	hexokinase 1	P17710	P05708	-1,250	-2,041	Cytoplasm	kinase			3098	15275	25058
ENO2	D6Ertd375e,enolase 2,enolase 2, gamma neuronal,enolase 2, γ neuronal,HEL-S-279,LOC100911625,neuron specific γ enolase,NEURONAL-SPECIFIC ENOLASE,NSE,RNEN3,γ enolase	enolase 2	P17183	P07323	-1,250	-1,639	Cytoplasm	enzyme	diagnosis,efficacy,prognosis,unspecified application		2026	13807	24334
ANXA6	annexin A6,Annexin VI,ANX6,AnxVI,Cabm,CALPHOBINDIN2,Camb,CBP68,CPB-II,p68,p70	annexin A6	P14824		-1,235		Plasma Membrane	ion channel			309	11749	79125
Hnrnpa3	2410013L13Rik,2610209F03Rik,2610510D13Rik,heterogeneous nuclear ribonucleoprotein A3,Hnrpa3,mBx	heterogeneous nuclear ribonucleoprotein A3	Q8BG05		-1,235		Nucleus	transporter				229279	362152
TSPAN2	6330415F13Rik,B230119D02Rik,NET3,tetraspanin 2,TSN2	tetraspanin 2	Q922J6		-1,235		Extracellular Space	other			10100	70747	64521
PALM	KIAA0270,PALM1,PARALEMMIN	paralemmin	Q9Z0P4	Q920Q0	-1,235	-1,429	Plasma Membrane	other			5064	18483	170673
ATP6V1F	1110004G16Rik,ATP6S14,ATPase H+ transporting V1 subunit F,ATPase, H+ transporting, lysosomal V1 subunit F,V-ATPase V1-F,Vacuolar ATP Synthase Subunit F,Vacuolar ATPase Subunit 1F,VATF,Vma7	ATPase H+ transporting V1 subunit F	Q9D1K2	P50408	-1,235	-1,471	Cytoplasm	enzyme			9296	66144	116664
AUH	AU RNA binding methylglutaconyl-CoA hydratase,AU RNA binding protein/enoyl-coenzyme A hydratase,C77140,Enoyl-coenzyme A hydratase	AU RNA binding methylglutaconyl-CoA hydratase	Q9JLZ3		-1,235		Cytoplasm	enzyme			549	11992	361215
PGM1	2610020G18Rik,AI098105,CDG1T,GSD14,Pgm-2,Pgm1a,phosphoglucomutase 1	phosphoglucomutase 1	Q9D0F9		-1,235		Cytoplasm	enzyme			5236	72157	24645
GNB5	flr,G protein beta 5,G protein subunit beta 5,G protein subunit β 5,G protein β 5,GB5,Gbeta5,GBS,Guan nuc b5,guanine nucleotide binding protein (G protein), beta 5,guanine nucleotide binding protein (G protein), β 5,guanine nucleotide binding protein, β 5,HG2E,IDDCA,LADCI	G protein subunit beta 5	P62881		-1,235		Plasma Membrane	enzyme			10681	14697	83579
Rpl23a	BC029892,MDA20,ribosomal protein L23A	ribosomal protein L23A	P62751		-1,235		Nucleus	other				268449	360572
PDXK	2310036D04RIK,C21ORF124,C21ORF97,HEL-S-1a,HMSN6C,LOC100909742,PKH,PNK,PRED79,pyridoxal (pyridoxine, vitamin B6) kinase,Pyridoxal kinase	pyridoxal kinase	Q8K183		-1,235		Cytoplasm	kinase			8566	216134	83578
MAPK1	9030612K14Rik,ERK,ERK-2,ERK42,ERT1,Mapk p42,Mapk1,2,MAPK2,MITOGEN ACTIVATED protein KINASE 2,mitogen-activated protein kinase 1,NS13,p38,p40,p40 HERAK,p41,p41mapk,P42,p42 Erk,P42MAPK,PRKM1,PRKM2	mitogen-activated protein kinase 1	P63085		-1,235		Cytoplasm	kinase	efficacy	ASN007,ASTX029,ATG-017,binimetinib,CAY10561,FR 180204,HE3286,HH2710,JSI-1187,KO-947,LY-3007113,MAP kinase1 inhibitor,pexmetinib,rineterkib,SM1-71,temuterkib,tyrphostin AG 127,tyrphostin AG 1288,ulixertinib,Vx-11e,ZSET 1446	5594	26413	116590
SUCLG1	1500000I01Rik,GALPHA,MTDPS9,SCS-alpha,SCS-α,Succinate-CoA ligase,succinate-CoA ligase GDP/ADP-forming subunit alpha,succinate-CoA ligase GDP/ADP-forming subunit α,succinate-CoA ligase, GDP-forming, alpha subunit,succinate-CoA ligase, GDP-forming, α subunit,Succinyl-CoA Synthetase Alpha,Succinyl-CoA Synthetase α,SUCLA1	succinate-CoA ligase GDP/ADP-forming subunit alpha	Q9WUM5	P13086	-1,220	-2,439	Cytoplasm	enzyme			8802	56451	114597
DLD	BCKD E3 Subunit,branched-chain alpha-keto acid dehydrogenase,branched-chain alpha-keto acid dehydrogenase complex,dihydrolipoamide dehydrogenase,DLDD,DLDH,E3,GCSL,Kdh E3,LAD,OGDC-E3,PHE3	dihydrolipoamide dehydrogenase	O08749		-1,220		Cytoplasm	enzyme		hexachlorophene	1738	13382	298942
ALDH1A1	Ahd-2,ALDC,aldehyde dehydrogenase 1 family member A1,aldehyde dehydrogenase 1 family, member A1,ALDEHYDE DEHYDROGENASE A1,aldehyde dehydrogenase family 1, subfamily A1,ALDH-E1,ALDH1,ALDH11,Aldh1a2,ALDH1A4,Aldh2,ALHDII,E1,HEL-9,HEL-S-53e,HEL12,LOC103695056,PUMB1,RALDH1	aldehyde dehydrogenase 1 family member A1	P24549		-1,220		Cytoplasm	enzyme	diagnosis,disease progression	chlorpropamide,disulfiram	216	11668	24188
PHYHIPL	4921522K17Rik,PHY2,phytanoyl-CoA 2-hydroxylase interacting protein-like,phytanoyl-CoA hydroxylase interacting protein-like	phytanoyl-CoA 2-hydroxylase interacting protein like	Q8BGT8		-1,220		Cytoplasm	other			84457	70911	309901
MAP1A	6330416M19RIK,MAP1L,microtubule-associated protein 1 A,moth1,Mtap-1,MTAP1A	microtubule associated protein 1A	Q9QYR6		-1,220		Cytoplasm	other		estramustine	4130	17754	25152
RAB14	0610030G24Rik,2810475J17Rik,A830021G03RIK,D030017L14RIK,FBP,RAB14, member RAS oncogene family	RAB14, member RAS oncogene family	Q91V41	P61107	-1,220	-1,449	Cytoplasm	enzyme			51552	68365	94197
ATP5PB	ATP synthase peripheral stalk-membrane subunit b,ATP5F1,LOC100911417,PIG47	ATP synthase peripheral stalk-membrane subunit b	Q9CQQ7	P19511	-1,220	-2,041	Cytoplasm	transporter			515	11950	171375
S100A13	S100 calcium binding protein A13,S100A1	S100 calcium binding protein A13	P97352		-1,220		Cytoplasm	other			6284	20196	295213
PLS1	AI427122,DFNA76,I-PLASTIN,plastin 1,plastin 1 (I-isoform)	plastin 1	Q3V0K9		-1,220		Plasma Membrane	other			5357	102502
ATP2A1	ATP2A,ATPase sarcoplasmic/endoplasmic reticulum Ca2+ transporting 1,ATPase, Ca++ transporting, cardiac muscle, fast twitch 1,Calcium transporting ATPase,SERCA1,Serca1a	ATPase sarcoplasmic/endoplasmic reticulum Ca2+ transporting 1	Q8R429		-1,220		Cytoplasm	transporter	unspecified application		487	11937	116601
DPYSL5	CRAM,CRMP-5,CV2,dihydropyrimidinase-like 5,DRP-5,LOC100911610,RTSC4,Ulip6	dihydropyrimidinase like 5	Q9EQF6	Q9JHU0	-1,220	-1,515	Cytoplasm	enzyme			56896	65254	65208
AAK1	2610306M01RIK,5530400K14RIK,9630042K20,AP2 associated kinase 1,AU067724,AU067726,C79663,D6Ertd245e,Gm38495,mKIAA1048,RGD1563580	AP2 associated kinase 1	Q3UHJ0	P0C1X8	-1,220	-1,299	Cytoplasm	kinase		LP-935509,SM1-71	22848	269774	500244
PPP1CB	1200010B19,CS1 beta,CS1 β,Dis2m2,HEL-S-80p,MP,NSLH2,PP-1B,PP-1D,Pp1 delta,Pp1 β,Pp1 δ,PP1-C beta II,PP1-C β II,PP1beta,PP1c,PPP1beta,PPP1C delta,PPP1C δ,PPP1CD,protein phosphatase 1 catalytic subunit beta,protein phosphatase 1 catalytic subunit β,protein PHOSPHATASE 1 CATALYTIC subunit, beta isoform,protein PHOSPHATASE 1 CATALYTIC subunit, β isoform	protein phosphatase 1 catalytic subunit beta	P62141	P62142	-1,205	-1,695	Cytoplasm	phosphatase			5500	19046	25594
PFKP	1200015H23Rik,9330125N24Rik,ATP-PFK,PFK-C,PFKF,Phosphofructokinase 1 C,Phosphofructokinase, platelet,Phosphohexokinase	phosphofructokinase, platelet	Q9WUA3	P47860	-1,205	-1,316	Cytoplasm	kinase			5214	56421	60416
IVD	1300016K07Rik,6720455E18Rik,ACAD2,isovaleryl coenzyme A dehydrogenase,Isovaleryl-Coa Dehydrogenase,Ivd2,IVDH	isovaleryl-CoA dehydrogenase	Q9JHI5		-1,205		Cytoplasm	enzyme			3712	56357	24513
MAPK3	ERK-1,ERT2,Esrk1,HS44KDAP,HUMKER1A,Mapk p44,MAPK1,Mapkapk3,mitogen-activated protein kinase 3,MNK1,MTAP2K,p44,p44 Erk,P44ERK1,P44MAPK,PRKM3	mitogen-activated protein kinase 3	Q63844		-1,205		Cytoplasm	kinase	efficacy	ASN007,ASTX029,ATG-017,FR 180204,HE3286,HH2710,JSI-1187,KO-947,SM1-71,temuterkib,tyrphostin AG 1288,ulixertinib,Vx-11e,ZSET 1446	5595	26417	50689
AKAP12	A kinase (PRKA) anchor protein (gravin) 12,A-kinase anchoring protein 12,AKAP12A,AKAP12B,AKAP12G,AKAP250,Srcs5,SSECKS,Ssecks322,Tsga12	A-kinase anchoring protein 12	Q9WTQ5		-1,205		Cytoplasm	transporter	unspecified application		9590	83397	83425
ATP5MJ	2010107E04Rik,6.8PL,9430003J03Rik,ATP synthase membrane subunit 6.8PL,ATP synthase membrane subunit j,ATP5MPL,C14orf2,MLQ,MP68,PLPM,Riken 2010107e04	ATP synthase membrane subunit j	P56379		-1,205		Cytoplasm	other			9556	70257
CYRIB	0910001A06Rik,BM-009,CYFIP related Rac1 interactor B,CYRI,FAM49B,L1,RGD1307697	CYFIP related Rac1 interactor B	Q921M7	B2GUZ9	-1,205	-1,429	Extracellular Space	other			51571	223601	299909
CLTC	3110065L21Rik,CHC,CHC17,CHC22,Clathrin Hc,Clathrin Heavy Chain,clathrin, heavy polypeptide (Hc),CLH-17,CLTCL2,Hc,MRD56	clathrin heavy chain	Q68FD5	P11442	-1,205	-1,351	Plasma Membrane	other			1213	67300	54241
HKDC1	FLJ22761,hexokinase domain containing 1,RP92	hexokinase domain containing 1	Q91W97		-1,205		Cytoplasm	kinase			80201	216019
HSPA8	2410008N15Rik,DnaK-type chaperone hsp72/uncoating ATPase,Heat Shock 70kD Protein 8,HEAT SHOCK COGNATE 71-KDA,HEAT SHOCK protein 8,heat shock protein family A (Hsp70) member 8,HEL-33,HEL-S-72p,HS7C,HSC54,HSC70,HSC71,Hsc73,Hsp 8,HSP70,HSP70 7c,HSP71,HSP73,HSP7c,HSPA10,IDBP1,LAP-1,LOC624853,NIP71,Stro-1	heat shock protein family A (Hsp70) member 8	P63017		-1,205		Cytoplasm	enzyme	diagnosis	SHetA2	3312	15481	24468
CYRIA	2410157M17Rik,9630047E15,CYFIP related Rac1 interactor A,D12Ertd553e,DKFZp566A1524,FAM49A,RGD1305961	CYFIP related Rac1 interactor A	Q8BHZ0		-1,205		Other	other			81553	76820	298890
MCCC1	1810045E08Rik,2310058B18Rik,LOC107986159,MCC-B,MCCA,MCCalpha,MCCCalpha,methylcrotonoyl-Coenzyme A carboxylase 1 (alpha),methylcrotonoyl-Coenzyme A carboxylase 1 (α),methylcrotonyl-CoA carboxylase subunit 1	methylcrotonyl-CoA carboxylase subunit 1	Q99MR8		-1,205		Cytoplasm	enzyme			56922	72039	294972
CKB	B-CK,Ck-3,CKBB,Ckbr,CPK-B,creatine kinase B,Creatine kinase b chain,Creatine kinase b type,creatine kinase, brain,Creatinine phosphokinase bb,HEL-211,HEL-S-29,KCRB	creatine kinase B	Q04447		-1,205		Cytoplasm	kinase	safety		1152	12709	24264
CKMT1A/CKMT1B	CKMT,CKMT1,CKMT1A,CKMT1B,CREATINE KINASE MITOCHONDRIAL,creatine kinase, mitochondrial 1,Creatine kinase, mitochondrial 1, ubiquitous,creatine kinase, mitochondrial 1A,creatine kinase, mitochondrial 1B,mi-CK,Mia-CK,MTCK,ScCKmit,U-MtCK,UbCKmit	creatine kinase, mitochondrial 1A	P30275	P25809	-1,205	-1,316	Cytoplasm	kinase			1159|548596	12716	29593
Uchl4	ubiquitin carboxyl-terminal esterase L4	ubiquitin carboxyl-terminal esterase L4	P58321		-1,190		Cytoplasm	peptidase				93841
IMPA1	2610002K09Rik,2900059K10RIK,IMP,IMPA,Impa1-L,inositol (myo)-1(or 4)-monophosphatase 1,inositol monophosphatase 1,MRT59,Myoinositol 1 (or 4)-monophosphatase	inositol monophosphatase 1	P29218	P97697	-1,190	-1,538	Cytoplasm	phosphatase			3612	55980	83523
ECHDC1	1700028A24Rik,D10Ertd667e,dJ351K20.2,enoyl Coenzyme A hydratase domain containing 1,ethylmalonyl-CoA decarboxylase 1,HEL-S-76,LOC55862,MMCD	ethylmalonyl-CoA decarboxylase 1	Q9D9V3		-1,190		Cytoplasm	enzyme			55862	52665	361465
UBE2M	2510040H03RIK,hUbc12,UBC-RS2,UBC12,ubiquitin-conjugating enzyme E2M	ubiquitin conjugating enzyme E2 M	P61082		-1,190		Cytoplasm	enzyme			9040	22192	361509
PGD	0610042A05Rik,6PGD,6PGDH,Cc2-27,LOC100363662,phosphogluconate dehydrogenase	phosphogluconate dehydrogenase	Q9DCD0		-1,190		Cytoplasm	enzyme			5226	110208	100360180
NDUFC2	1810004I06RIK,2010300P09Rik,B14.5b,CI-B14.5b,DKFZP564K112,G1,HLC-1,MC1DN36,NADH:ubiquinone oxidoreductase subunit C2,NADHDH2	NADH:ubiquinone oxidoreductase subunit C2	Q9CQ54		-1,190		Cytoplasm	enzyme			4718	68197	293130
Atp5k	2610008D24Rik,ATP synthase membrane subunit e,ATP synthase, H+ transporting, mitochondrial F1F0 complex, subunit E,Atp5i,Atp5me,Lfm1	ATP synthase, H+ transporting, mitochondrial F1F0 complex, subunit E	Q06185		-1,190		Cytoplasm	enzyme				11958	140608
SLC25A12	2610002D09Rik,AGC1,ARALAR,Aralar1,B230107K20RIK,DEE39,EIEE39,solute carrier family 25 (mitochondrial carrier, Aralar), member 12,solute carrier family 25 member 12	solute carrier family 25 member 12	Q8BH59		-1,190		Cytoplasm	transporter			8604	78830
PSMA8	2410072D24Rik,LOC100363246,LOC680840,proteasome 20S subunit alpha 8,proteasome 20S subunit α 8,proteasome subunit alpha 8,proteasome subunit α 8,PSMA7L,RGD1311659	proteasome 20S subunit alpha 8	Q9CWH6	F1M6I7	-1,190	-1,562	Nucleus	peptidase			143471	73677	364814
GPM6B	glycoprotein M6B,Gpm6,M6B	glycoprotein M6B	P35803		-1,190		Plasma Membrane	other			2824	14758
STX1B	GEFSP9,LOC100129076,STX1B1,STX1B2,Stx1bl,Stx2,Syn1b,syntaxin 1B	syntaxin 1B	P61264	P61265	-1,190	-1,493	Plasma Membrane	other			112755	56216	24923
YARS1	CMTDIC,IMNEPD2,tyrosyl-tRNA synthetase,tyrosyl-tRNA synthetase 1,TYRRS,tyrS,YARS,YRS,YTS	tyrosyl-tRNA synthetase 1	Q91WQ3	Q4KM49	-1,190	1,950	Cytoplasm	enzyme			8565	107271	313047
UCHL3	LOC679036,RGD1561196,ubiquitin C-terminal hydrolase L3,ubiquitin carboxyl-terminal esterase L3 (ubiquitin thiolesterase)	ubiquitin C-terminal hydrolase L3	Q9JKB1		-1,190		Cytoplasm	peptidase			7347	50933	498560
SLC12A2	9330166H04Rik,BSC,BSC-2,CCC1,KILQS,mBSC2,Na-k-cl cotransporter,NKCC1,PPP1R141,solute carrier family 12 member 2,solute carrier family 12, member 2,sy-ns	solute carrier family 12 member 2	P55012		-1,190		Plasma Membrane	transporter		bumetanide,quinethazone	6558	20496	83629
RAB5B	C030027M18Rik,Rab5b predicted,RAB5B, member RAS oncogene family,Rabaptin5 β	RAB5B, member RAS oncogene family	P61021		-1,190		Cytoplasm	enzyme			5869	19344	288779
PSMD11	1700089D09RIK,1810019E17Rik,2610024G20Rik,2810055C24Rik,P44.5,proteasome (prosome, macropain) 26S subunit, non-ATPase, 11,proteasome 26S subunit, non-ATPase 11,Rpn6,S9	proteasome 26S subunit, non-ATPase 11	Q8BG32		-1,190		Cytoplasm	other			5717	69077	303353
H2AC21	EG621893,H2A clustered histone 21,H2a-613a,H2AB,HIST2H2AB,LOC682506	H2A clustered histone 21	Q64522		-1,185		Nucleus	other			317772	621893	690102
ACSL6	A330035H04Rik,ACS2,acyl-CoA synthetase long-chain family member 6,AW050338,DKFZp547D104,FACL6,LACS,LACS 6,LACS2,LACS5,Lacsl,long CHAIN ACYL COA SYNTHETASE6,mKIAA0837	acyl-CoA synthetase long chain family member 6	Q91WC3		-1,176		Cytoplasm	enzyme			23305	216739	117243
TUBB4A	beta TUBULIN 4 alpha,Beta tubulin class iv,beta-5,Beta-tubulin class IVa,Class IVa Beta-Tubulin,Class IVa β-Tubulin,DYT4,M(beta)4,M(β)4,Tubb,TUBB4,TUBULIN beta (5-beta),Tubulin beta 4,tubulin beta 4A class IVa,TUBULIN beta5,TUBULIN β (5-β),Tubulin β 4,tubulin β 4A class IVa,tubulin, beta 4A class IVA,tubulin, β 4A class IVA,β tubulin,β TUBULIN 4 α,β tubulin class IV,β-5,β-tubulin class IVa	tubulin beta 4A class IVa	Q9D6F9	B4F7C2	-1,176	-1,786	Cytoplasm	other		6-mercaptopurine/vincristine,ABT-751,bevacizumab/docetaxel,bevacizumab/docetaxel/prednisone/thalidomide/zoledronic acid,bevacizumab/paclitaxel,bevacizumab/paclitaxel/pemetrexed,bevacizumab/paclitaxel/topotecan,BMS-275183,capecitabine/docetaxel,capecitabine/docetaxel/gemcitabine,capecitabine/docetaxel/oxaliplatin/trastuzumab,cevipabulin,colchicine,colchicine/probenecid,cyclophosphamide/daunorubici…	10382	22153	29213
NAP1L1	D10Ertd68e,Dn38,NAP,NAP-1,NAP1-LIKE,NAP1L,NRP,nucleosome assembly protein 1-like 1	nucleosome assembly protein 1 like 1	P28656		-1,176		Nucleus	other			4673	53605	89825
RAB18	RAB18, member RAS oncogene family,RAB18LI1,WARBM3	RAB18, member RAS oncogene family	P35293		-1,176		Cytoplasm	enzyme			22931	19330	307039
DNPEP	Aspartyl aminopeptidase,ASPEP,DAP	aspartyl aminopeptidase	Q9Z2W0		-1,176		Cytoplasm	peptidase			23549	13437	301529
CISD1	C10orf70,CDGSH iron sulfur domain 1,CDGSH iron sulphur domain 1,D10Ertd214e,MDS029,MitoNEET,RGD1309529,ZCD1	CDGSH iron sulfur domain 1	Q91WS0	B0K020	-1,176	-1,370	Cytoplasm	enzyme			55847	52637	294362
IMMT	1700082C19Rik,D830041H16RIK,HMP,inner membrane mitochondrial protein,inner membrane protein, mitochondrial,Mic60,Mic60/3,MICOS60,MINOS2,Mitofilin,P87,P87/89,P89,PIG4,PIG52	inner membrane mitochondrial protein	Q8CAQ8	Q3KR86	-1,176	-1,351	Cytoplasm	other			10989	76614	312444
LSAMP	5430428I19,AW046674,B130007O04Rik,D930023J12Rik,Gm29907,IGLON3,Lam,LAMP,limbic system-associated membrane protein	limbic system associated membrane protein	Q8BLK3		-1,176		Plasma Membrane	other			4045	268890	29561
Cox6c	COVIc,COX-VIc,Cox6c2,cytochrome c oxidase subunit 6C,Cytochrome C Oxidase Subunit Vic	cytochrome c oxidase subunit 6C	Q9CPQ1	P11951	-1,176	1,400	Cytoplasm	enzyme				12864	54322
PSMB5	26s Proteasome Beta 5,26s Proteasome β 5,beta 5 PROTEASOME subunit,Lmp17,LMPX,MB1,proteasome (prosome, macropain) subunit, beta type 5,proteasome (prosome, macropain) subunit, β type 5,proteasome 20S subunit beta 5,proteasome 20S subunit β 5,Proteasome 20S X,Proteasome subunit beta5c,Proteasome subunit β5c,X proteasome subunit,β 5 PROTEASOME subunit	proteasome 20S subunit beta 5	O55234		-1,176		Cytoplasm	peptidase		bortezomib,bortezomib/cladribine/rituximab,bortezomib/dexamethasone,bortezomib/dexamethasone/doxorubicin,bortezomib/dexamethasone/lenalidomide,bortezomib/dexamethasone/pomalidomide,bortezomib/dexamethasone/rituximab,bortezomib/dexamethasone/thalidomide,bortezomib/doxorubicin,bortezomib/fulvestrant,bortezomib/lenalidomide,bortezomib/paclitaxel,bortezomib/prednisone,bortezomib/rituximab,bortezomib/…	5693	19173	29425
HAPLN1	BB099155,CLP,CRT1,CRTL1,Crtl1l,hyaluronan and proteoglycan link protein 1,Link,LP,LP-1	hyaluronan and proteoglycan link protein 1	Q9QUP5	P03994	-1,176	-2,500	Extracellular Space	other			1404	12950	29331
NAPB	b-SNAP,Brp14,E161,I47,N-ethylmaleimide sensitive fusion protein attachment protein beta,N-ethylmaleimide sensitive fusion protein attachment protein β,NSF attachment protein beta,NSF attachment protein β,SNAP-BETA,SNAP-β,SNAPB,SNARE,β-snap	NSF attachment protein beta	P28663	P85969	-1,176	-1,493	Cytoplasm	transporter			63908	17957	499903
ACADM	ACAD1,ACADM1,Acetyl coenzyme a dehydrogenase, medium chain,Acetyl-Coenzyme A Dehydrogenase,acyl-CoA dehydrogenase medium chain,Acyl-CoA dehydrogenase, medium chain,acyl-Coenzyme A dehydrogenase, medium chain,MCAD,MCADH,MEDIUM-CHAIN FATTY ACYL-COA DEHYDROGENASE	acyl-CoA dehydrogenase medium chain	P45952		-1,163		Cytoplasm	enzyme	unspecified application		34	11364	24158
DIP2B	4932422C22,disco-interacting protein 2 homolog B,FLJ34278,mKIAA1463,RGD1305671	disco interacting protein 2 homolog B	Q3UH60		-1,163		Cytoplasm	other			57609	239667	300231
ATP6V0D1	Ac39,ATP6D,ATP6DV,ATPase H+ transporting V0 subunit D1,ATPase, H+ transporting, lysosomal V0 subunit D1,LOC100132855,P39,V-ATPase V0-d1,VATX,VMA6,VPATPD	ATPase H+ transporting V0 subunit d1	P51863	Q5M7T6	-1,163	-1,818	Cytoplasm	transporter			9114	11972	291969
Otub1	OTU deubiquitinase, ubiquitin aldehyde binding 1,OTU domain, ubiquitin aldehyde binding 1	OTU domain, ubiquitin aldehyde binding 1	Q7TQI3	B2RYG6	-1,163	-1,538	Cytoplasm	enzyme				107260	293705
AHCYL2	4631427C17Rik,adenosylhomocysteinase-like 2,ADOHCYASE3,IRBIT2,KIAA0828,mKIAA0828,RGD1564895,S-adenosylhomocysteine hydrolase-like 2	adenosylhomocysteinase like 2	Q68FL4		-1,163		Other	enzyme			23382	74340	312192
NMRAL1	1110025F24RIK,HSCARG,LOC100910915,NmrA like redox sensor 1,NmrA-like family domain containing 1,RGD1311451,SDR48A1	NmrA like redox sensor 1	Q8K2T1		-1,163		Nucleus	other			57407	67824	287063
PSMA7	20S PROTEASOME alpha 7 subunit,20S PROTEASOME α 7 subunit,26s Proteasome alpha 1,26s Proteasome α 1,C6,C6-I,HEL-S-276,HSPC,proteasome 20S subunit alpha 7,proteasome 20S subunit α 7,proteasome subunit alpha 7,proteasome subunit α 7,RC6-1,XAPC7	proteasome 20S subunit alpha 7	Q9Z2U0	A0JPK2	-1,163	-1,818	Cytoplasm	peptidase			5688	26444	29674
MBP	Golli,golli-mbp,Hmbpr,jve,LOC107987260,Mbp1,Mbps,mld,myelin basic,myelin basic protein,MYELIN BASIS,shi	myelin basic protein	P04370		-1,163		Extracellular Space	other	diagnosis,unspecified application		4155	17196
ELAVL2	ELAV like RNA binding protein 1,ELAV like RNA binding protein 2,Elav2,Embryonic lethal abnormal vision like 2,HEL N2,HEL-N1,HU-antigen B,HUB,mel-N1	ELAV like RNA binding protein 2	Q60899		-1,163		Cytoplasm	other			1993	15569	286973
SIRT2	5730427M03Rik,SIR2,SIR2L,SIR2L2,sirtuin 2	sirtuin 2	Q8VDQ8	A0A0G2JWM2	-1,163	1,700	Nucleus	transcription regulator			22933	64383	361532
UQCRB	2210415M14Rik,MC3DN3,QCR7,QP-C,ubiquinol-cytochrome c reductase binding protein,UQBC,UQBP,UQCR6,Uqcrbl,UQPC	ubiquinol-cytochrome c reductase binding protein	Q9D855		-1,163		Cytoplasm	enzyme			7381	67530
PGAM2	D14Mgh1,GSD10,PGAM-M,Pgmut,Phosphoglycerate mutase 2	phosphoglycerate mutase 2	O70250	P16290	-1,163	-1,852	Cytoplasm	phosphatase	unspecified application		5224	56012	24959
CADPS	AU067781,Ca2+ dependent activator for secretion,Ca2+-dependent secretion activator,CADPS1,calcium dependent secretion activator,CAPS,CAPS1,Caps2,LOC103690082,mKIAA1121,UNC-31	calcium dependent secretion activator	Q80TJ1	Q62717	-1,163	-1,538	Plasma Membrane	other			8618	27062	26989
LTA4H	Leukotriene A4 Hydrolase,Lkha4,LTA-4 hydrolase,LTA4	leukotriene A4 hydrolase	P24527		-1,163		Cytoplasm	enzyme			4048	16993	299732
CNP	2',3'-cyclic nucleotide 3' phosphodiesterase,2,3''-CYCLIC NUCLEOTIDE 3''-PHOSPHODIESTERASE,CNP1,CNPase,CNPF,CNPI,CNPII,HLD20	2',3'-cyclic nucleotide 3' phosphodiesterase	P16330	P13233	-1,163	-2,632	Cytoplasm	enzyme			1267	12799	25275
AMPD2	1200014F01Rik,adenosine monophosphate deaminase 2,Ampd,m4521Dajl,PCH9,SPG63	adenosine monophosphate deaminase 2	Q9DBT5		-1,163		Cytoplasm	enzyme			271	109674	362015
ATP5PO	ATP synthase peripheral stalk subunit OSCP,Atp Synthase, H+ Transporting, Mitochondrial F1 Complex, O Subunit,Atp synthase-mitochondrial f1,ATP5O,ATPO,D12Wsu28e,HMC08D05,OSCP	ATP synthase peripheral stalk subunit OSCP	Q9DB20	Q06647	-1,163	-2,174	Cytoplasm	transporter			539	28080	192241
ATP1B2	AMOG,ATPase Na+/K+ transporting subunit beta 2,ATPase Na+/K+ transporting subunit β 2,ATPase, Na+/K+ transporting, beta 2 polypeptide,ATPase, Na+/K+ transporting, β 2 polypeptide,ATPB2,ATPB2S,Na,K-ATPase β subunit 2,RATATPB2S	ATPase Na+/K+ transporting subunit beta 2	P14231	P13638	-1,149	-1,786	Plasma Membrane	transporter			482	11932	24214
ADD2	2900072M03RIK,add97,ADDB,adducin 2,adducin 2 (beta),adducin 2 (β),beta 4 ADDUCIN,beta ADDUCIN,beta-ADD,β 4 ADDUCIN,β ADDUCIN,β-ADD	adducin 2	Q9QYB8		-1,149		Cytoplasm	other			119	11519	24171
GLUL	GLNS,Glutamate-ammonia Ligase,glutamate-ammonia ligase (glutamine synthetase),Glutamine Synthase,Glutamine Synthetase,GS,PIG43,PIG59	glutamate-ammonia ligase	P15105		-1,149		Cytoplasm	enzyme	unspecified application	manganese	2752	14645	24957
GPM6A	glycoprotein M6A,GPM6,M6A	glycoprotein M6A	P35802	Q812E9	-1,149	-2,174	Plasma Membrane	ion channel			2823	234267	306439
YWHAB	1300003C17Rik,14-3-3 Alpha,14-3-3 beta,14-3-3 beta/alpha,14-3-3 α,14-3-3 β,14-3-3 β/α,14-3-3b,GW128,HEL-S-1,HS1,KCIP-1,tyrosine 3-monooxygenase/tryptophan 5-monooxygenase activation protein beta,tyrosine 3-monooxygenase/tryptophan 5-monooxygenase activation protein β,tyrosine 3-monooxygenase/tryptophan 5-monooxygenase activation protein, beta,tyrosine 3-monooxygenase/tryptophan 5-monooxygenase ac…	tyrosine 3-monooxygenase/tryptophan 5-monooxygenase activation protein beta	Q9CQV8	P35213	-1,149	-2,083	Cytoplasm	other			7529	54401	56011
EIF4A2	4833432N07Rik,BM-010,DDX2B,DKFZP434M0326,eIF-4A-II,Eif4,EIF4A,EIF4F,eukaryotic translation initiation factor 4A2	eukaryotic translation initiation factor 4A2	P10630		-1,149		Cytoplasm	translation regulator			1974	13682	303831
CORO1B	coronin 1B,coronin, actin binding protein 1B,CORONIN-2	coronin 1B	Q9WUM3	O89046	-1,149	-1,587	Cytoplasm	other			57175	23789	29474
GNB1	AA409223,beta subunit SIGNAL TRANSDUCING PROTEINS GS/GI,C77571,G beta1,G protein subunit beta 1,G protein subunit β 1,G protein β 1,GTP-Binding Regulatory Protein, Beta1 Subunit,guanine nucleotide binding protein (G protein), beta 1,guanine nucleotide binding protein (G protein), β 1,GUANINE NUCLEOTIDE binding protein beta1,HG2A,MDS,MRD42,Transducin beta chain 1,Transducin β chain 1,β subunit SIG…	G protein subunit beta 1	P62874	Q45QL8	-1,149	-1,724	Plasma Membrane	enzyme			2782	14688	24400
IDH3G	H-IDHG,IDH,Idh γ,isocitrate dehydrogenase (NAD(+)) 3 non-catalytic subunit gamma,isocitrate dehydrogenase (NAD(+)) 3 non-catalytic subunit γ,isocitrate dehydrogenase 3 (NAD+), gamma,isocitrate dehydrogenase 3 (NAD+), γ,Isocitrate dehydrogenase 3 γ	isocitrate dehydrogenase (NAD(+)) 3 non-catalytic subunit gamma	P70404		-1,149		Cytoplasm	enzyme			3421	15929	25179
TUBA1B	K alpha 1-TUBULIN,K α 1-TUBULIN,K-alpha-1,K-α-1,Tuba2,tubulin alpha 1b,tubulin α 1b,tubulin, alpha 1B,tubulin, α 1B	tubulin alpha 1b	P05213		-1,139		Cytoplasm	enzyme	diagnosis,efficacy		10376	22143
DCLK1	1700113D08Rik,2810480F11RIK,AI836758,CL1,Click-I,CLICK1,CPG16,DCAMKL1,DCDC3A,Dcl,DCLK,doublecortin-like kinase 1,mKIAA0369	doublecortin like kinase 1	Q9JLM8		-1,136		Plasma Membrane	kinase			9201	13175
ATP8A1	AI481521,AI853962,Aminophospholipid Translocase,APLT,Atp3a2,ATPase phospholipid transporting 8A1,ATPase, aminophospholipid transporter (APLT), class I, type 8A, member 1,ATPASEII,ATPIA,ATPP2,AW743152,AW822227,B230107D19Rik,ClassI,Homo sapiens clone 23664 and 23905 mRNA sequence	ATPase phospholipid transporting 8A1	P70704		-1,136		Cytoplasm	transporter			10396	11980	289615
TTYH3	2900029G13RIK,mTTY3,TTY3,Ttyh3 predicted,tweety family member 3	tweety family member 3	Q6P5F7		-1,136		Plasma Membrane	ion channel			80727	78339	304315
MAP6	2810411E12Rik,KIAA1878,MAP6-N,microtubule-associated protein 6,MTAP6,N-STOP,STOP	microtubule associated protein 6	Q7TSJ2		-1,136		Cytoplasm	other			4135	17760	29457
GARS1	CMT2D,DSMAV,GARS,Gena201,GENA202,Glycine--tRNA ligase,glycyl-tRNA synthetase,glycyl-tRNA synthetase 1,GlyRS,GRS,HMN5,HMN5A,Nmf249,RGD1559871,SGRP23,SMAD1,SMAJI	glycyl-tRNA synthetase 1	Q9CZD3		-1,136		Cytoplasm	enzyme			2617	353172	297113
HIBADH	3-hydroxyisobutyrate dehydrogenase,6430402H10RIK,NS5ATP1	3-hydroxyisobutyrate dehydrogenase	Q99L13		-1,136		Cytoplasm	enzyme			11112	58875	63938
GSTM3	Glutathione S-transferase mu 3,glutathione S-transferase, mu 5,Gst mu 5,GST5,GSTB,GSTM3-3,Gstm5,GTM3	glutathione S-transferase mu 3	P48774	Q9Z1B2	-1,136	-1,695	Cytoplasm	enzyme	diagnosis,prognosis		2947	14866	64352
SYT1	BAGOS,G630098F17Rik,LOC100129021,P65,SVP65,SYNAPTOTAGMIN 1,synaptotagmin I,SYT,SytI	synaptotagmin 1	P46096	P21707	-1,124	-2,083	Cytoplasm	transporter			6857	20979	25716
GMPPA	1810012N01Rik,AAMR,GDP-mannose pyrophosphorylase A	GDP-mannose pyrophosphorylase A	Q922H4		-1,124		Cytoplasm	enzyme			29926	69080	501167
INA	alpha internexin,Alpha-Inx,Inexa,internexin neuronal intermediate filament protein alpha,internexin neuronal intermediate filament protein α,internexin neuronal intermediate filament protein, alpha,internexin neuronal intermediate filament protein, α,Intlaa,NEF5,NEUROFILAMENT-66,NF-66,TXBP-1,α Internexin,α-Inx	internexin neuronal intermediate filament protein alpha	P46660	P23565	-1,124	-2,941	Cytoplasm	other			9118	226180	24503
PPP3CB	1110063J16Rik,Calcineurin A Beta,Calcineurin A β,CALCINEURIN A1,CALNA2,CALNB,Cn A β,CnA beta,CNA2,Cnab,PP2Bbeta,protein phosphatase 3 catalytic subunit beta,Protein phosphatase 3 catalytic subunit beta isoform,protein phosphatase 3 catalytic subunit β,Protein phosphatase 3 catalytic subunit β isoform,protein phosphatase 3, catalytic subunit, beta isoform,protein phosphatase 3, catalytic subunit, …	protein phosphatase 3 catalytic subunit beta	P48453	P20651	-1,124	-1,389	Plasma Membrane	phosphatase		cyclosporin A,cyclosporin A/methotrexate,methylprednisolone/tacrolimus,pimecrolimus,prednisone/tacrolimus,tacrolimus,voclosporin	5532	19056	24675
CORO1A	Actin binding protein 1a,CLABP,CLIPINA,Coronin 1,coronin 1A,coronin, actin binding protein 1A,HCORO1,IMD8,Lmb3,p57,TACO	coronin 1A	O89053		-1,124		Cytoplasm	other			11151	12721	155151
MAPK9	Jnk p54,Jnk p55,JNK-55,JNK2,JNK2A,JNK2ALPHA,JNK2B,mitogen-activated protein kinase 9,p54a,p54aSAPK,PRKM9,SAPK,Sapk α,SAPK1a	mitogen-activated protein kinase 9	Q9WTU6		-1,124		Cytoplasm	kinase		binimetinib/cetuximab/encorafenib,binimetinib/encorafenib,binimetinib/encorafenib/panitumumab,CC-90001,cetuximab/encorafenib,cobimetinib/encorafenib,encorafenib,encorafenib/panitumumab,JNK inhibitor IX,JNK inhibitor XIV,JNK-IN-8,SP600125	5601	26420	50658
BCAS1	2210416M21RIK,9030223A09Rik,AIBC1,BAND83,brain enriched myelin associated protein 1,NABC1,PMES-2	brain enriched myelin associated protein 1	Q80YN3	Q3ZB98-6	-1,124	-2,778	Plasma Membrane	other			8537	76960	246755
ACAT1	3-Ketothiolase,6330585C21Rik,ACAT,Acetyl-CoA acetlytransferase 1,acetyl-CoA acetyltransferase 1,acetyl-Coenzyme A acetyltransferase 1,Acyl-coa acetyltransferase,Acyl-coa acetyltransferase 1,LOC107984383,MAT,RATACAL,T2,THIL	acetyl-CoA acetyltransferase 1	Q8QZT1		-1,124		Cytoplasm	enzyme	unspecified application		38	110446	25014
UQCRQ	1100001F06Rik,1500040F11Rik,5830407L17Rik,9.5kDa,c1502,LOW MOLECULAR MASS UBIQUINONE binding,MC3DN4,QCR8,QP-C,ubiquinol-cytochrome c reductase complex III subunit VII,ubiquinol-cytochrome c reductase, complex III subunit VII,UQCR7,Uqcrb	ubiquinol-cytochrome c reductase complex III subunit VII	Q9CQ69		-1,124		Cytoplasm	enzyme			27089	22272	497902
PCSK1N	BigLEN,KEP,lLEN,LOC100911286,LOC108348172,PAN3,PEN,PEN19,PEN20,proprotein convertase subtilisin/kexin type 1 inhibitor,PROSAAS,SAAS,SAASCT,SCG8,SgVIII	proprotein convertase subtilisin/kexin type 1 inhibitor	Q9QXV0		-1,124		Extracellular Space	other			27344	30052	246333
ARRB1	1200006I17RIK,ARB1,ARR1,Arr2,arrestin beta 1,Arrestin β 1,arrestin, beta 1,arrestin, β 1,Arrestin-2,BARRES,beta ARR1,beta ARRESTIN 1,Beta1 Arrestin,G430100A01Rik,Hs.568928,β ARR1,β ARRESTIN 1	arrestin beta 1	Q8BWG8		-1,124		Cytoplasm	transcription regulator			408	109689	25387
SEPTIN6	2810035H17Rik,C920001C06RIK,LOC682750,mKIAA0128,SEP2,SEPT2,SEPT6	septin 6	Q9R1T4	A0A0U1RRQ5	-1,124	-1,515	Cytoplasm	other			23157	56526	691335
MAPK10	C230008H04RIK,JNK3,JNK3A,JNK3B1,JNK3B2,Jun kinase,mitogen-activated protein kinase 10,p493F12,p54bSAPK,PRKM10,SAPb,Sapk β,SAPK(beta),SAPK(β),Sapk1-β,SAPK1b,SAPKC,Serk2	mitogen-activated protein kinase 10	Q61831		-1,124		Cytoplasm	kinase		binimetinib/cetuximab/encorafenib,binimetinib/encorafenib,binimetinib/encorafenib/panitumumab,cetuximab/encorafenib,cobimetinib/encorafenib,encorafenib,encorafenib/panitumumab,JNK inhibitor IX,JNK inhibitor XIV,JNK-9L,JNK-IN-8,SP600125	5602	26414	25272
MAPK8	C-JUN N-TERMINAL KINASE1,JNK,JNK-46,JNK1,JNK1A2,JNK21B1/2,mitogen-activated protein kinase 8,p46JNK1,p46JNK1 alpha,p46JNK1 α,PRKM8,Sapk gamma,SAPK P46,Sapk γ,SAPK1,SAPK1c,STRESS-ACTIVATED protein KINASE-LIKE KINASE	mitogen-activated protein kinase 8	Q91Y86		-1,124		Cytoplasm	kinase		aplidine,binimetinib/cetuximab/encorafenib,binimetinib/encorafenib,binimetinib/encorafenib/panitumumab,CC-90001,cetuximab/encorafenib,cobimetinib/encorafenib,encorafenib,encorafenib/panitumumab,JNK inhibitor XIV,JNK-9L,JNK-IN-8,SP600125	5599	26419	116554
PKLR	L-PK,PK1,PKL,Pklg,PKRL,pyruvate kinase L/R,pyruvate kinase liver and red blood cell,Pyruvate kinase, liver and rbc,R-PK	pyruvate kinase L/R	P53657		-1,124		Cytoplasm	kinase		AG-946,mitapivat	5313	18770	24651
PFKM	ATP-PFK,GSD7,PFK-1,Pfk-4,PFK-A,PFKX,phosphofructokinase, muscle,PPP1R122	phosphofructokinase, muscle	P47857	P47858	-1,124	-1,639	Cytoplasm	kinase	unspecified application		5213	18642	65152
SYNJ1	A930006D20RIK,DEE53,EIEE53,INPP5G,mKIAA0910,PARK20,synaptojanin 1	synaptojanin 1	Q8CHC4	Q62910	-1,124	-2,174	Cytoplasm	phosphatase			8867	104015	85238
NDUFS8	CI-23k,CI-23kD,MC1DN2,NADH dehydrogenase (ubiquinone) Fe-S protein 8,NADH:ubiquinone oxidoreductase core subunit S8,TYKY	NADH:ubiquinone oxidoreductase core subunit S8	Q8K3J1		-1,124		Cytoplasm	enzyme			4728	225887	293652
PRDX3	AOP-1,D0Tohi1,Ef2l,HBC189,MER5,MTAP,peroxiredoxin 3,PPPCD,PRO1748,PRX III,Prx3,SCAR32,SP-22,TDXM,THIOREDUCTASE DEPENDANT PEROXIDE REDUCTASE	peroxiredoxin 3	P20108	Q9Z0V6	-1,124	-1,316	Cytoplasm	enzyme	diagnosis		10935	11757	64371
RPS5	40S ribosomal protein S5,Ribosomal protein s5,S5	ribosomal protein S5	P97461		-1,111		Cytoplasm	other			6193	20103	25538
PITPNB	phosphatidylinositol transfer protein beta,phosphatidylinositol transfer protein β,phosphatidylinositol transfer protein, beta,phosphatidylinositol transfer protein, β,PI-TP-beta,PI-TP-β,PtdInsTP,VIB1B	phosphatidylinositol transfer protein beta	P53811		-1,111		Cytoplasm	transporter			23760	56305	114561
NDUFA9	1010001N11Rik,39 Kda, ci,CC6,CI-39k,Complex I-39KD,COQ11,MC1DN26,NADH UBIQUINONE OXYDOREDUCTASE,Nadh-ubiquinone oxidoreductase 39-kda subunit,NADH:ubiquinone oxidoreductase subunit A9,ND39,NDUFS2L,SDR22E1	NADH:ubiquinone oxidoreductase subunit A9	Q9DC69		-1,111		Cytoplasm	enzyme			4704	66108	362440
SFXN3	BA108L7.2,LOC65042,SFX3,sideroflexin 3,SLC56A3,SLC64A3,TCC	sideroflexin 3	Q91V61		-1,111		Cytoplasm	transporter			81855	94280	65042
SERPINB1	1190005M04Rik,EI,EIA,ELANH2,HEL-S-27,HEL57,LEI,LEUKOCYTE ELASTASE INHIBITOR,M/NEI,MNE1,MNEI,MONOCYTE/NEUTROPHIL ELASTASE INHIBITOR,PI-2,serine (or cysteine) peptidase inhibitor, clade B, member 1a,serpin family B member 1,serpin family B member 1A,Serpinb1a	serpin family B member 1	Q9D154		-1,111		Cytoplasm	other			1992	66222	291091
RHOC	ARH9,ARHC,H9,ras homolog family member C,RAS HOMOLOG GENE family, member C,Rhoc predicted,Rhoc1,RHOH9	ras homolog family member C	Q62159	B2RYP0	-1,111	-1,667	Plasma Membrane	enzyme	diagnosis,prognosis		389	11853	295342
THY1	CD7,CD90,CDw90,LOC94105,T25,Thy-1 cell surface antigen,Thymus cell antigen 1, theta,Thymus cell antigen 1, θ	Thy-1 cell surface antigen	P01831	P01830	-1,111	-2,000	Plasma Membrane	other	diagnosis,disease progression		7070	21838	24832
ATP6V1C1	1700025B18Rik,ATP6C,ATP6D,ATPase H+ transporting V1 subunit C1,ATPase, H+ transporting, lysosomal V1 subunit C1,V-ATPase V1-C1,VATC,Vma5	ATPase H+ transporting V1 subunit C1	Q9Z1G3	Q5FVI6	-1,111	-1,515	Cytoplasm	transporter			528	66335	299971
ATP6V1C2	1110038G14Rik,ATP6C2,ATPase H+ transporting V1 subunit C2,ATPase, H+ transporting, lysosomal V1 subunit C2,VMA5	ATPase H+ transporting V1 subunit C2	Q99L60	Q6AYE4-2	-1,111	-1,220	Cytoplasm	transporter			245973	68775	362802
RHOG	2810426G09RIK,ARHG,ras homolog family member G,Sid10750	ras homolog family member G	P84096	Q32PX6	-1,111	-2,083	Cytoplasm	enzyme			391	56212	308875
PPIA	Cphn,CYCA,Cyclophilin,CYCLOPHILIN A,Cyclophillin,CyP-18,CYPA,CYPH,HEL-S-69p,LOC100363465,LOC100503444,LOC100911252,PEPTIDYL-PROLYL CIS-TRANS ISOMERASE,peptidyl-prolyl cis-trans isomerase A-like,peptidylprolyl isomerase A,peptidylprolyl isomerase A (cyclophilin A)-like 4D,Ppial4d,SP18,T-Cell Cyclophilin	peptidylprolyl isomerase A	P17742	A0A0G2K2E4	-1,111	-1,471	Cytoplasm	enzyme		alemtuzumab/cyclosporin A,basiliximab/cyclosporine,cyclosporin A,cyclosporin A/methotrexate,cyclosporine A/sirolimus/tacrolimus,cyclosporine A/tacrolimus,N-methyl-4-Ile-cyclosporin,RMC-6236,RMC-6291	5478	268373	25518|100360977|100911252
NAP1L4	2810410H14RIK,AI316776,D7Wsu30e,hNAP2,NAP1L4b,NAP2,NAP2L,nucleosome assembly protein 1-like 4	nucleosome assembly protein 1 like 4	Q78ZA7		-1,111		Cytoplasm	other	unspecified application		4676	17955	361684
EEF1G	2610301D06RIK,Eef1 γ,EEF1B gamma,EEF1B γ,EF-1 gamma,EF-1 γ,EF1G,ELONGATION FACTOR 1 gamma,ELONGATION FACTOR 1 γ,eukaryotic translation elongation factor 1 gamma,eukaryotic translation elongation factor 1 γ,GIG35	eukaryotic translation elongation factor 1 gamma	Q9D8N0		-1,111		Cytoplasm	translation regulator			1937	67160	293725
HSPH1	heat shock 105kDa/110kDa protein 1,Heat shock protein 105 kda,heat shock protein family H (Hsp110) member 1,HS105,hsp-E7I,HSP105,HSP105A,HSP105B,HSP110,hsp110/105,KIAA0201,NY-CO-25	heat shock protein family H (Hsp110) member 1	Q61699	Q66HA8	-1,111	-1,538	Cytoplasm	other			10808	15505	288444
ATP6V1E1	2410029D23Rik,ARCL2C,ATP6E,ATP6E2,ATP6V1E,ATPase H+ transporting V1 subunit E1,ATPase, H+ transporting, lysosomal V1 subunit E1,D6Ertd385e,P31,V-ATPase E,V-ATPase E2,V-ATPase V1-E1,Vacuolar H+ATPase 31kDa,Vma4	ATPase H+ transporting V1 subunit E1	P50518	Q6PCU2	-1,111	-2,381	Cytoplasm	transporter			529	11973	297566
IPO7	A330055O14Rik,C330016G14,Imp7,IMPORTIN 7,LOC102553567,RANBP7	importin 7	Q9EPL8		-1,111		Nucleus	transporter			10527	233726	308939
ATP5F1A	AL022851,alpha subunit of the F1F0 ATP SYNTHASE (COMPLEX V),Atp synthase (f0f1), subunit alpha,Atp synthase (f0f1), subunit α,ATP synthase alpha,Atp synthase alpha chain,ATP SYNTHASE alpha subunit,ATP Synthase F1 alpha,ATP synthase F1 subunit alpha,ATP synthase F1 subunit α,ATP Synthase F1 α,ATP synthase mitochondrial f1complex,ATP synthase α,Atp synthase α chain,ATP SYNTHASE α subunit,ATP syntha…	ATP synthase F1 subunit alpha	Q03265	P15999	-1,111	-2,174	Cytoplasm	transporter			498	11946	65262
RPS16	40S ribosomal protein S16,ribosomal protein S16,S16	ribosomal protein S16	P14131		-1,111		Cytoplasm	other			6217	20055	140655
NDUFA10	2900053E13Rik,CI-42k,CI-42KD,Complex I-42KD,LOC101927147,MC1DN22,NADH dehydrogenase (ubiquinone) 1 alpha subcomplex 10-like 1,NADH dehydrogenase (ubiquinone) 1 α subcomplex 10-like 1,Nadh dehydrogenase [ubiquinone] 1 alpha subcomplex subunit 10,Nadh dehydrogenase [ubiquinone] 1 α subcomplex subunit 10,NADH:ubiquinone oxidoreductase subunit A10,ndufa10l,Ndufa10l1	NADH:ubiquinone oxidoreductase subunit A10	Q99LC3	A0A1W2Q6F8	-1,111	1,100	Cytoplasm	transporter			4705	67273	316632|678759
NCDN	mKIAA0607,MMS10-AE,Ms10ae,NEDIES,neurochondrin,Norbin	neurochondrin	Q9Z0E0	O35095	-1,111	-1,961	Cytoplasm	other			23154	26562	89791
Nptn	Neuroplastin,Sdfr1,SDR-1	neuroplastin	P97300		-1,099		Plasma Membrane	other				20320
ACTG2	ACT,Act-4,ACTA3,ACTE,ACTGE,actin gamma,actin gamma 2, smooth muscle,actin γ,actin γ 2, smooth muscle,actin, gamma 2, smooth muscle, enteric,actin, γ 2, smooth muscle, enteric,ACTL3,ACTSG,Enteric smooth muscle γ actin,MMIHS5,SMGA,Smooth muscle gamma actin,Smooth muscle γ actin,VSCM,VSCM1	actin gamma 2, smooth muscle	P63268		-1,099		Cytoplasm	other			72	11468	25365
RGS6	GAP,HA117,regulator of G-protein signaling 6,S914	regulator of G protein signaling 6	Q9Z2H2		-1,099		Cytoplasm	enzyme			9628	50779	54295
MYL12A	1500001M02Rik,2900073G15Rik,HEL-S-24,MLC-2B,MLC20,MLCB,Mlrb,MRCL3,Mrlc2,MRLC3,Mrlcb,Myl12b,MYL2B,Mylc2b,myosin light chain 12A,myosin light chain 12B,myosin, light chain 12B, regulatory,Nrlc,RLC-B,Rmlc,SMRLC	myosin light chain 12A	Q3THE2	P18666	-1,099	-2,326	Cytoplasm	other	unspecified application		10627	67938	50685
MAP1S	6430517J16Rik,BPY2IP1,C19orf5,MAP8,microtubule-associated protein 1S,Mtap1s,VCY2IP-1	microtubule associated protein 1S	Q8C052		-1,099		Cytoplasm	enzyme			55201	270058	290640
UBQLN1	1110046H03Rik,1810030E05Rik,D13Ertd372e,DA41,DSK2,PLIC-1,ubiquilin 1,UBQN,XDRP1	ubiquilin 1	Q8R317		-1,099		Cytoplasm	other	unspecified application		29979	56085	114590
CLASP2	1500004F14Rik,8030404L10RIK,Clap2,Clasp,CLASP2beta,Clasp2gamma,CLIP associating protein 2,cytoplasmic linker associated protein 2,mKIAA0627	cytoplasmic linker associated protein 2	Q8BRT1		-1,099		Cytoplasm	other			23122	76499	114514
PRKAA1	AI450832,AL024255,AMPK,AMPK alpha 1,Ampk catalytic subunit alpha1,AMPK α 1,AMPK1,AMPKa1,C alpha1 pka,C130083N04RIK,protein kinase AMP-activated catalytic subunit alpha 1,protein kinase AMP-activated catalytic subunit α 1,protein kinase, AMP-activated, alpha 1 catalytic subunit,protein kinase, AMP-activated, α 1 catalytic subunit	protein kinase AMP-activated catalytic subunit alpha 1	Q5EG47		-1,099		Cytoplasm	kinase		phenformin	5562	105787	65248
CAND1	2310038O07Rik,6330512O03Rik,cullin associated and neddylation disassociated 1,cullin-associated and neddylation-dissociated 1,D10ERTD516E,mKIAA0829,Similar to CLIP-170-related,TIP120,TIP120A,Tp120a	cullin associated and neddylation dissociated 1	Q6ZQ38		-1,099		Cytoplasm	transcription regulator			55832	71902	117152
RAN	ARA24,Gsp1,GTPase Ran,RAN, member RAS oncogene family,RANGTPASE,RAS-like, family 2, locus 9,Rasl2-9,TC4	RAN, member RAS oncogene family	P62827	P62828	-1,099	-4,167	Nucleus	enzyme			5901	19384	84509
UBQLN4	A1U,A1Up,C1orf6,CIP75,RGD1308273,UBIN,ubiquilin 4	ubiquilin 4	Q99NB8		-1,099		Cytoplasm	other			56893	94232	310633
MYH14	2400004E04RIK,DFNA4,DFNA4A,FP17425,II-C,Kv3,MHC IIC,MHC16,MYH17,myosin,myosin heavy chain 14,Myosin IIC,myosin, heavy polypeptide 14,NHMCII,NMHC II,NMHC-II-C,PNMHH	myosin heavy chain 14	Q6URW6		-1,099		Extracellular Space	enzyme		mavacamten	79784	71960	308572
HSD17B10	17b-HSD10,ABAD,Ads9,CAMR,DUPXp11.22,ERAB,HADH2,HCD2,HSD10,HSD10MD,hydroxysteroid (17-beta) dehydrogenase 10,hydroxysteroid (17-β) dehydrogenase 10,hydroxysteroid 17-beta dehydrogenase 10,hydroxysteroid 17-β dehydrogenase 10,Hydroxysteroid dehydrogenase 10,MHBD,MRPP2,MRX17,MRX31,MRXS10,SCHAD,SDR5C1,XH98G2	hydroxysteroid 17-beta dehydrogenase 10	O08756		-1,099		Cytoplasm	enzyme			3028	15108	63864
TUBB6	2310057H16Rik,BB220206,FPVEPD,HsT1601,MGC4083,RGD1305887,TUBB-5,Tubulin Beta 5,tubulin beta 6 class V,Tubulin β 5,tubulin β 6 class V,tubulin, beta 6 class V,tubulin, β 6 class V	tubulin beta 6 class V	Q922F4		-1,087		Cytoplasm	other			84617	67951	307351
RTN3	ASYIP,HAP,NSPL2,NSPLII,reticulon 3,RTN3-A1	reticulon 3	Q9ES97		-1,087		Cytoplasm	other			10313	20168	140945
PSAT1	D8Ertd814e,EPIP,NLS2,Phosphoserine Aminotransferase,phosphoserine aminotransferase 1,PSA,PSA1,PSAT,PSATD,Similar to phosphoserine aminotransferase	phosphoserine aminotransferase 1	Q99K85		-1,087		Cytoplasm	enzyme	unspecified application		29968	107272	293820
MOG	B230317G11RIK,BTN6,BTNL11,MOG IG-2',MOGIG2,MYELIN OLIGODENDROCYTE GLYCOPROTEIN,NRCLP7,OLIGODENDROCYTE MYELIN GLYCOPROTEIN	myelin oligodendrocyte glycoprotein	Q61885	Q63345	-1,087	-2,041	Extracellular Space	other			4340	17441	24558
SVIP	1700006C13Rik,6620401M08Rik,RGD1565432,small VCP interacting protein,small VCP/p97-interacting protein	small VCP interacting protein	Q3UZP4		-1,087		Cytoplasm	other			258010	75744	499157
Tpm1	AI854628,alpha-TM,C76867,Slow-twitch alpha tropomyosin,Slow-twitch α tropomyosin,Smooth Muscle Alpha TM,Smooth Muscle α TM,Tm α,Tm1,TM2,Tm3,Tma2,Tma5,Tmpa,Tmsa,TPM1kappa,tropomyosin 1,Tropomyosin 1, alpha,Tropomyosin 1, α,Tropomyosin 5b,Tropomyosin Alpha,Tropomyosin α,α tropomyosin,α-TM	tropomyosin 1, alpha	P58771		-1,087		Plasma Membrane	other				22003	24851
PSMD2	9430095H01Rik,P97,proteasome (prosome, macropain) 26S subunit, non-ATPase, 2,proteasome 26S subunit ubiquitin receptor, non-ATPase 2,RPN1,S2,TEG-190,Tex190,TRAP2,TUMOR NECROSIS FACTOR type 1 receptor-ASSOCIATED protein 2,tumour NECROSIS FACTOR type 1 receptor-ASSOCIATED protein 2	proteasome 26S subunit ubiquitin receptor, non-ATPase 2	Q8VDM4	Q4FZT9	-1,087	-1,538	Cytoplasm	other		bortezomib,bortezomib/cladribine/rituximab,bortezomib/dexamethasone,bortezomib/dexamethasone/doxorubicin,bortezomib/dexamethasone/lenalidomide,bortezomib/dexamethasone/pomalidomide,bortezomib/dexamethasone/rituximab,bortezomib/dexamethasone/thalidomide,bortezomib/doxorubicin,bortezomib/fulvestrant,bortezomib/lenalidomide,bortezomib/paclitaxel,bortezomib/prednisone,bortezomib/rituximab,bortezomib/…	5708	21762	287984
NAPG	2400003O04Rik,GAMMASNAP,N-ethylmaleimide sensitive fusion protein attachment protein gamma,N-ethylmaleimide sensitive fusion protein attachment protein γ,NSF attachment protein gamma,NSF attachment protein γ,SNAP-gamma,SNAP-γ,SNAPG,SNARE,γ Snap	NSF attachment protein gamma	Q9CWZ7		-1,087		Cytoplasm	transporter			8774	108123
AK1	Adenylate kinase,ADENYLATE KINASE 1,B430205N08Rik,HTL-S-58j,Kad1,LOC108350550	adenylate kinase 1	Q9R0Y5	M0RC66	-1,087	-1,429	Cytoplasm	kinase	unspecified application		203	11636	24183
SYNGR3	Synaptogyrin3	synaptogyrin 3	Q8R191	D4ABK1	-1,087	-1,695	Plasma Membrane	other			9143	20974	302975
GLO1	0610009E22Rik,1110008E19Rik,2510049H23Rik,Glo-1r,Glo-1s,GLOD1,GLY1,GLYI,Glyoxalase 1,glyoxalase I,Glyoxylase,GLYOXYLASE I,HEL-S-74,LACTOYL GLUTATHIONE LYASE,Qglo	glyoxalase I	Q9CPU0	Q6P7Q4	-1,087	-1,351	Cytoplasm	enzyme			2739	109801	294320
NDUFS2	CI-49,CI-49kD,Complex I-49KD,LOC103690046,MC1DN6,Nadh Ubiquinone Oxidoreductase 49 Kda Subunit,Nadh-coenzyme q reductase,NADH:ubiquinone oxidoreductase core subunit S2	NADH:ubiquinone oxidoreductase core subunit S2	Q91WD5		-1,087		Cytoplasm	enzyme			4720	226646	289218
PTPRZ1	DSD-1-PG,HPTPZ,HPTPzeta,Phosphacan,protein tyrosine phosphatase receptor type Z1,protein tyrosine phosphatase, receptor type Z, polypeptide 1,protein tyrosine phosphatase, receptor type Z1,PTP-ZETA,PTP-ZETA-A,PTP-ζ,PTP-ζ-A,PTP18,PTPbeta,PTPRZ,PTPZ,PTPZ1 isoform 1,PTPzeta-B,PTPzeta-S,R-PTP-zeta-2,R-PTP-ζ-2,RPTP beta/zeta,Rptp zeta/beta,RPTP β/ζ,Rptp ζ/β,RPTP-ZETA,RPTP-ζ,RPTPB,RPTPbeta,RPTPz	protein tyrosine phosphatase receptor type Z1	B9EKR1		-1,087		Plasma Membrane	phosphatase			5803	19283	25613
RPL21	8430440E03Rik,HYPT12,L21,ribosomal protein L21	ribosomal protein L21	O09167		-1,087		Cytoplasm	other			6144	19933	79449
CCT8	C21orf112,Cctq,chaperonin containing TCP1 subunit 8,chaperonin containing Tcp1, subunit 8 (theta),chaperonin containing Tcp1, subunit 8 (θ),Chaperonin subunit 8,D21S246,PRED71,T-COMPLEX protein 1, THETA subunit,T-COMPLEX protein 1, θ subunit,TCP1 THETA,TCP1 θ,Tcp1-tau,Tcpq	chaperonin containing TCP1 subunit 8	P42932		-1,087		Cytoplasm	other			10694	12469	288305
MTCH2	2310034D24Rik,4930539J07Rik,HSPC032,MIMP,mitochondrial carrier 2,Mitochondrial carrier homologue 2,SLC25A50	mitochondrial carrier 2	Q791V5	B0BN52	-1,075	-1,562	Cytoplasm	other			23788	56428	295922
ALDH6A1	1110038I05Rik,AI427784,aldehyde dehydrogenase 6 family member A1,aldehyde dehydrogenase 6 family, member A1,aldehyde dehydrogenase family 6, subfamily A1,Aldh6a,LOC100506517,Methylmalonate-semialdehyde dehydrogenase,MMSADHA,MMSDH	aldehyde dehydrogenase 6 family member A1	Q9EQ20		-1,075		Cytoplasm	enzyme	unspecified application		4329	104776	81708
CAPZB	1700120C01Rik,CAPB,CAPPB,Cappb1,capping actin protein of muscle Z-line subunit beta,capping actin protein of muscle Z-line subunit β,Capping protein beta 1,Capping protein β 1,CAPZ,Capz beta,Capz β,Capzb2,CP,CPB1,CPB2,CPbeat2,CPbeta1,F-Actin Capping Protein beta,F-Actin Capping Protein β,F-CAPPING	capping actin protein of muscle Z-line subunit beta	P47757		-1,075		Cytoplasm	other			832	12345	298584
ESD	Es-10,Esd-ps,Esterase 10,Esterase D,esterase D/formylglutathione hydrolase,esterase D/formylglutathione hydrolase, pseudogene,FGH,Gm2904,S-Formylglutathione Hydrolase,sid478	esterase D	Q9R0P3		-1,075		Cytoplasm	enzyme			2098	13885|100040682	290401
RAB3D	C130057E11Rik,D2-2,GOV,RAB16,RAB3D, member RAS oncogene family,RAD3D	RAB3D, member RAS oncogene family	P35276		-1,075		Cytoplasm	enzyme			9545	19340	140665
ACTA2	0610041G09RIK,a-SMA,actin alpha 2, smooth muscle,actin alpha 2, smooth muscle, aorta,actin α 2, smooth muscle,actin α 2, smooth muscle, aorta,ACTSA,Actvs,Alpha-SMA,Alpha-smooth muscle actin,FLJ45296,RGD: 621676,Similar to vascular alpha actin,Similar to vascular α actin,SM Alpha Actin,SM α Actin,SMA,SMAalpha,SMalphaA,SMOOTH MUSCLE alpha ACTIN,SMOOTH MUSCLE α ACTIN,Vascular Smooth Muscle Alpha-Act…	actin alpha 2, smooth muscle	P62737		-1,075		Cytoplasm	other	efficacy		59	11475	81633
DSTN	2610043P17Rik,ACTDP,ADF,bA462D18.2,corn1,destrin,destrin, actin depolymerizing factor,Dsn,HEL32,sid23p	destrin, actin depolymerizing factor	Q9R0P5		-1,075		Cytoplasm	other			11034	56431
HSPA4	AI317151,APG-2,heat shock protein 4,heat shock protein family A (Hsp70) member 4,HEL-S-5a,HS24/P52,Hsp110,Hsp70,Hsp70RY,HSPH2,irp94,mKIAA4025,RY	heat shock protein family A (Hsp70) member 4	Q61316	O88600	-1,075	-1,351	Cytoplasm	other	efficacy		3308	15525	266759
ACTC1	ACTC,actin alpha cardiac muscle 1,actin α cardiac muscle 1,actin, alpha, cardiac muscle 1,actin, α, cardiac muscle 1,alpha-cardiac actin,ASD5,Cardiac α Actin,CMD1R,CMH11,LVNC4,α-cardiac actin	actin alpha cardiac muscle 1	P68033		-1,075		Cytoplasm	enzyme			70	11464	29275
AP2A2	2410074K14Rik,Adaptin alpha,Adaptin α,adaptor related protein complex 2 subunit alpha 2,adaptor related protein complex 2 subunit α 2,adaptor-related protein complex 2, alpha 2 subunit,adaptor-related protein complex 2, α 2 subunit,ADTAB,Alpha-adaptin C,AP-2 alpha C subunit,AP-2 α C subunit,Ap2 alpha,Ap2 alpha C,Ap2 α,Ap2 α C,CLAPA2,HIP-9,HYPJ,L25,LOC101927462,α-adaptin C	adaptor related protein complex 2 subunit alpha 2	P17427		-1,075		Cytoplasm	transporter			161	11772	81637
USP5	AA407472,ISOT,ISOT-1,LOC100911959,Ubiquitin Carboxy Terminal Hydrolase 5,ubiquitin specific peptidase 5,ubiquitin specific peptidase 5 (isopeptidase T),Ubiquitin thioesterase 5,Ucht	ubiquitin specific peptidase 5	P56399		-1,075		Cytoplasm	peptidase			8078	22225	297593
YWHAE	14-3-3 epsilon,14-3-3 L,14-3-3 ε,14-3-3E,HEL2,KCIP-1,LOC727845,MDCR,MDS,tyrosine 3-monooxygenase/tryptophan 5-monooxygenase activation protein epsilon,tyrosine 3-monooxygenase/tryptophan 5-monooxygenase activation protein ε,tyrosine 3-monooxygenase/tryptophan 5-monooxygenase activation protein, epsilon,tyrosine 3-monooxygenase/tryptophan 5-monooxygenase activation protein, epsilon polypeptide,tyr…	tyrosine 3-monooxygenase/tryptophan 5-monooxygenase activation protein epsilon	P62259	P62260	-1,075	-2,500	Cytoplasm	other	diagnosis		7531	22627	29753
PPP1R21	1110018J12Rik,CCDC128,KLRAQ1,NEDHFBA,protein phosphatase 1 regulatory subunit 21,protein phosphatase 1, regulatory subunit 21,RGD1565310	protein phosphatase 1 regulatory subunit 21	Q3TDD9		-1,075		Other	other			129285	73825	362697
DARS1	5730439G15Rik,aspartyl-tRNA synthetase,aspartyl-tRNA synthetase 1,aspRS,DARS,DRS1,HBSL	aspartyl-tRNA synthetase 1	Q922B2		-1,075		Cytoplasm	enzyme			1615	226414	116483
ACTA1	ACTA,Acta-2,actin alpha 1, skeletal muscle,actin α 1, skeletal muscle,actin, alpha 1, skeletal muscle,actin, α 1, skeletal muscle,Acts,Actsk-1,alpha SKELETAL ACTIN,alpha-SKA,alpha1 ACTIN,ASMA,CFTD,CFTD1,CFTDM,Fetal isoform of skeletal alpha-actin,Fetal isoform of skeletal α-actin,foetal isoform of skeletal alpha-actin,foetal isoform of skeletal α-actin,G-actin,MPFD,NEM1,NEM2,NEM3,SHPM,skACT,SKELE…	actin alpha 1, skeletal muscle	P68134		-1,075		Cytoplasm	other			58	11459	29437
RAP1GDS1	GDS1,Rap1 GTPase-GDP dissociation stimulator 1,RAP1, GTP-GDP dissociation stimulator 1,SmgGDS	Rap1 GTPase-GDP dissociation stimulator 1	E9Q912	F1M7Y3	-1,075	-1,493	Cytoplasm	other			5910	229877	310909
PDHA1	E1 alpha PDH,E1 α PDH,E1alpha,ODPA,PDHA,PDHAD,PDHCE1A,PDHE1a,PDHE1alpha,PDHE1α,PHE1A,Pyruvate dehydrogenase e1 alpha,Pyruvate dehydrogenase E1 alpha form 1 subunit,Pyruvate dehydrogenase e1 alpha1,pyruvate dehydrogenase E1 subunit alpha 1,pyruvate dehydrogenase E1 subunit α 1,Pyruvate dehydrogenase e1 α,pyruvate dehydrogenase E1 α 1,Pyruvate dehydrogenase E1 α form 1 subunit,Pyruvate dehydrogenas…	pyruvate dehydrogenase E1 subunit alpha 1	P35486		-1,075		Cytoplasm	enzyme	unspecified application		5160	18597	29554
AVIL	ADVIL,advillin,DOC6,NPHS21,p92,Putative actin binding protein doc6	advillin	O88398		-1,064		Plasma Membrane	other			10677	11567	79253
NPEPPS	AAP-S,aminopeptidase puromycin sensitive,goku,MP100,PSA	aminopeptidase puromycin sensitive	Q11011		-1,064		Cytoplasm	peptidase	unspecified application		9520	19155	50558
ARPC2	2210023N03Rik,actin related protein 2/3 complex subunit 2,actin related protein 2/3 complex, subunit 2,ARC34,Arp2,Arp2/3,Arpc2 predicted,p34,p34-Arc,PNAS-139,PRO2446	actin related protein 2/3 complex subunit 2	Q9CVB6	P85970	-1,064	-1,667	Cytoplasm	other			10109	76709	301511
SYNJ2BP	AA409442,ActRIP4,ARIP2,D12Wsu118e,OMP25,synaptojanin 2 binding protein	synaptojanin 2 binding protein	Q9D6K5		-1,064		Cytoplasm	other			55333	24071	64531
ATP5PD	0610009D10RIK,APT5H,Atp synthase d subunit,ATP synthase peripheral stalk subunit d,ATP Synthase Subunit D,ATP synthase, H+ transporting, mitochondrial F0 complex, subunit D,ATP5H,Atp5jd,ATPQ,H+ ATP Synthase Subunit D	ATP synthase peripheral stalk subunit d	Q9DCX2	P31399	-1,064	-2,000	Cytoplasm	enzyme			10476	71679	641434
CBR1	Carbonyl Reductase,carbonyl reductase 1,carbonyl reductase [NADPH] 1-like,CBR,CR,CRN,hCBR1,LOC100912203,LOC102548733,LOC102556347,Ocr,PG-9-KR,SDR21C1	carbonyl reductase 1	P48758	P47727	-1,064	-2,439	Cytoplasm	enzyme			873	12408	29224|102556347
RPL10L	EG238217,ribosomal protein L10-like,RPL10 5 1358,SPGF63	ribosomal protein L10 like	P86048		-1,064		Nucleus	other			140801	238217	299106
SLC25A5	2F1,AAC2,Adenine nucleotide translocator 2,Adp, atp carrier,ADP/ATP CARRIER,ANC2,ANT2,Fibroblast ATP/ADP Carrier,Slc25a6,solute carrier family 25 (mitochondrial carrier, adenine nucleotide translocator), member 5,solute carrier family 25 member 5,T2,T3	solute carrier family 25 member 5	P51881	Q09073	-1,064	-1,370	Cytoplasm	transporter		clodronic acid	292	11740	25176
RPL10	AUTSX5,D0HXS648,DXHXS648,DXHXS648E,DXS648,DXS648E,JIF1,L10,MRXS35,NOV,QM,QM16,Ribosomal protein 10,ribosomal protein L10,Tumor suppressor QM,tumour suppressor QM	ribosomal protein L10	Q6ZWV3		-1,064		Cytoplasm	translation regulator			6134	110954	81764
RHOA	ARH12,ARHA,Arha1,ARHA2,EDFAOB,ras homolog family member A,ras-related homolog 12,RHO1,RHO12,RHOH12	ras homolog family member A	Q9QUI0	P61589	-1,064	-1,667	Cytoplasm	enzyme			387	11848	117273
SNRPF	2010013O18Rik,LOC687845,small nuclear ribonucleoprotein polypeptide F,SMF,snRNP-F	small nuclear ribonucleoprotein polypeptide F	P62307		-1,064		Nucleus	other			6636	69878	680737
GDI2	GDI-B,GDI3,GDP dissociation inhibitor 2,guanosine diphosphate (GDP) dissociation inhibitor 2,HEL-S-46e,Rab Gd1 Beta,Rab Gd1 β,RAB GDP-DISSOCIATION,Rab-gdi-β,RABGDIB	GDP dissociation inhibitor 2	Q61598		-1,064		Cytoplasm	other			2665	14569	29662
PRDX2	Band-8,HEL-S-2a,NKEF-B,Peroxiredoxin 2,PRP,PRX II,PRX2,PTX1,TDPX1,TDX1,Thioredoxin dependent peroxide reductase,Torin,TPx,TPx-B,TPX1,TR,TSA	peroxiredoxin 2	Q61171	P35704	-1,064	-1,818	Cytoplasm	enzyme			7001	21672	29338
HNRNPH1	AC270306.4,AI642080,E430005G16Rik,heterogeneous nuclear ribonucleoprotein H1,Hnrh1,hnRNPH,HNRPH,HNRPH1	heterogeneous nuclear ribonucleoprotein H1	O35737		-1,064		Nucleus	other	diagnosis		3187	59013
HNRNPH2	DXHXS1271E,FLJ58205,FTP3,H',heterogeneous nuclear ribonucleoprotein H2,Heterogeneous nuclear riboprotein h2,HNRNP,hnRNPH',HNRPH',HNRPH2,MRXSB,NRPH2	heterogeneous nuclear ribonucleoprotein H2	P70333		-1,064		Nucleus	other			3188	56258	308650
AK4	adenylate kinase 4,AK3,Ak3l,AK3L1,AK3L2,D4Ertd274e,gtp:amp phosphotransferase, mitochondrial	adenylate kinase 4	Q9WUR9		-1,064		Cytoplasm	kinase			205	11639	29223
SLC25A4	AAC1,Adc,ADT1,ANC1,ANT,ANT 1,mANC1,Mitochondrial adenine nucleotide translocator,MTDPS12,MTDPS12A,PEO2,PEO3,PEOA2,solute carrier family 25 (mitochondrial carrier, adenine nucleotide translocator), member 4,solute carrier family 25 member 4,T1	solute carrier family 25 member 4	P48962	Q05962	-1,064	-1,351	Cytoplasm	transporter		clodronic acid	291	11739	85333
AK3	1700018L02RIK,adenylate kinase 3,AI506714,Ak-4,Ak3l,AK3L1,AK6,AKL3L,AKL3L1,FIX	adenylate kinase 3	Q9WTP7		-1,053		Cytoplasm	kinase			50808	56248	26956
UBE2V1	0610011J09Rik,CIR1,CROC-1,D7Bwg1382e,LOC100912618,LOC679539,MGC8586,similar to ubiquitin-conjugating enzyme E2 variant 1,UBE2V,UBE2V1 isoform 1,ubiquitin conjugating enzyme E2 V1,Ubiquitin-conjugating enzyme e2 variant 1,UEV-1,UEV1A	ubiquitin conjugating enzyme E2 V1	Q9CZY3		-1,053		Nucleus	transcription regulator			7335	66589	296390|679539
SIRPA	BIT,CD172A,Idd13.2,MFR,MYD-1,P tyros subs 1,P84,PTP non-receptor type substrate 1,PTPNS1,SHP-1,SHPS-1,signal-regulatory protein alpha,signal-regulatory protein α,SIRP,Sirp-α-1,Sirp1 Alpha,Sirp1 α,SIRPA isoform 2,SIRPALPHA,SIRPα	signal regulatory protein alpha	P97797		-1,053		Plasma Membrane	phosphatase		BI 765063,BR105,CC-95251,FSI-189	140885	19261	25528
ARHGDIA	5330430M07Rik,Bles01,Gdi-1,GDIA1,HEL-S-47e,NPHS8,Rho GDI alpha,Rho GDI α,Rho GDP dissociation inhibitor (GDI) alpha,Rho GDP dissociation inhibitor (GDI) α,Rho GDP dissociation inhibitor alpha,Rho GDP dissociation inhibitor α,RhoDGI,RHOGDI,RHOGDI-1,α gdi	Rho GDP dissociation inhibitor alpha	Q99PT1	Q5XI73	-1,053	-2,222	Cytoplasm	other	unspecified application		396	192662	360678
STIP1	HEL-S-94n,HOP,IEF-SSP-3521,P60,SIP1,STI1,STI1L,Stress-induced phosphoprotein 1	stress induced phosphoprotein 1	Q60864	O35814	-1,053	-1,667	Cytoplasm	other		lavendustin C	10963	20867	192277
UBE2V2	1110021H13RIK,4632410D19Rik,5730524P06Rik,6820402M05,DDVIT1,EDAF-1,EDPF-1,MMS2,ubiquitin conjugating enzyme E2 V2,ubiquitin-conjugating enzyme E2 variant 2,UEV-2	ubiquitin conjugating enzyme E2 V2	Q9D2M8		-1,053		Cytoplasm	enzyme			7336	70620	287927
AP2M1	adaptor related protein complex 2 subunit mu 1,adaptor-related protein complex 2, mu 1 subunit,AP-2 mu2 subunit,AP2 mu,Ap2 Mu1,AP2 MU2,AP2M,AP50,CLAPM1,MRD60,Mu 2 subunit of AP-2,mu2,Mu2 adaptin	adaptor related protein complex 2 subunit mu 1	P84091	P84092	-1,053	-2,083	Cytoplasm	other			1173	11773	116563
PPP3CA	2900074D19Rik,ACCIID,Calcineurin,Calcineurin A Alpha,Calcineurin A α,CALN,CALNA,CALNA1,CCN1,CN,CnA,CnA-α,CNA1,DEE91,IECEE,IECEE1,Pp2b Subunit A,PP2B-A alpha,PP2B-A α,PP2BA,PPP2B,PPP3CA alpha isoform,PPP3CA α isoform,protein phosphatase 3 catalytic subunit alpha,protein phosphatase 3 catalytic subunit α,protein phosphatase 3, catalytic subunit, alpha isoform,protein phosphatase 3, catalytic subuni…	protein phosphatase 3 catalytic subunit alpha	P63328	P63329	-1,053	-2,222	Cytoplasm	phosphatase		cyclosporin A,cyclosporin A/methotrexate,methylprednisolone/tacrolimus,pimecrolimus,prednisone/tacrolimus,tacrolimus,voclosporin	5530	19055	24674
RPS15	ribosomal protein S15,RIG,S15	ribosomal protein S15	P62843		-1,053		Cytoplasm	other			6209	20054	29285
ATP6V1H	0710001F19Rik,ATPase H+ transporting V1 subunit H,ATPase, H+ transporting, lysosomal V1 subunit H,CGI-11,MSTP042,NBP1,SFD,SFDalpha,SFDbeta,V-ATPase V1-H,V-type ATPase H,VMA13	ATPase H+ transporting V1 subunit H	Q8BVE3		-1,053		Cytoplasm	transporter			51606	108664	297797
UQCRC1	1110032G10Rik,COR1,D3S3191,PKNPY,QCR1,Ubiquinol cytochrome c reductase 1,Ubiquinol Cytochrome C Reductase Core 1,ubiquinol-cytochrome c reductase core protein 1,UQCR1	ubiquinol-cytochrome c reductase core protein 1	Q9CZ13		-1,053		Cytoplasm	enzyme			7384	22273	301011
Uba1y	A1s9Y-1,Sby,Ube-2,Ube1ay,Ube1y,Ube1y-1,ubiquitin-activating enzyme, Chr Y	ubiquitin-activating enzyme, Chr Y	P31254		-1,053		Other	enzyme				22202
UBE2N	1500026J17Rik,BB101821,HEL-S-71,UBC1,UBC13,UbcH13,UBCHBEN,ubiquitin-conjugating enzyme E2N	ubiquitin conjugating enzyme E2 N	P61089	Q9EQX9	-1,053	1,400	Cytoplasm	enzyme			7334	93765	116725
UBA1	A1S9,A1S9T,A1ST,AMCX1,CFAP124,E1,GXP1,POC20,Sbx,SMAX2,UBA1A,UBE1,UBE1X,ubiquitin activating enzyme E1,ubiquitin-like modifier activating enzyme 1,VEXAS	ubiquitin like modifier activating enzyme 1	Q02053		-1,053		Cytoplasm	enzyme		MLN7243	7317	22201	314432
MAP4	Microtubule Associated Protein 3,microtubule-associated protein 4,Mtap-4	microtubule associated protein 4	P27546	Q5M7W5-2	-1,042	-2,222	Cytoplasm	other	efficacy		4134	17758	367171
CCT6A	CCT-zeta,CCT-zeta-1,CCT-ζ,CCT-ζ-1,CCT6,Cctz,Cctz-1,Chaperonin 6a,chaperonin containing TCP1 subunit 6A,chaperonin containing Tcp1, subunit 6a (zeta),chaperonin containing Tcp1, subunit 6a (ζ),HTR3,LOC100038887,MoDP-2,TCP-1-zeta,TCP-1-ζ,TCP20,TCPZ,TTCP20	chaperonin containing TCP1 subunit 6A	P80317		-1,042		Cytoplasm	other			908	12466	288620
FSCN1	FAN1,Fascin,fascin actin-bundling protein 1,FASCIN1,HSN,p55,SNL	fascin actin-bundling protein 1	Q61553	P85845	-1,042	-2,083	Cytoplasm	other	unspecified application		6624	14086	683788
FH	Fh1,FMRD,Fumarase,Fumarate Hydratase,fumarate hydratase 1,Fumh,HLRCC,HsFH,LRCC,MCL,MCUL1,Mitochondrial Fumarase	fumarate hydratase	P97807		-1,042		Cytoplasm	enzyme			2271	14194	24368
CCT6B	CCT-zeta-2,CCT-zeta-like,CCT-ζ-2,CCT-ζ-like,CCTZ-2,chaperonin containing TCP1 subunit 6B,chaperonin containing Tcp1, subunit 6b (zeta),chaperonin containing Tcp1, subunit 6b (ζ),RGD1561014,TCP-1-zeta-2,TCP-1-ζ-2,TSA303	chaperonin containing TCP1 subunit 6B	Q61390		-1,042		Cytoplasm	other			10693	12467	363658
VCAN	5430420N07RIK,9430051N09,CHONDROITIN SULFATE PROTEOGLYCAN,Chondroitin sulfate proteoglycan 2,CHONDROITIN sulphATE PROTEOGLYCAN,Chondroitin sulphate proteoglycan 2,CSPG2,DPEAAE,ERVR,GHAP,hdf,NG2,PG-M,PG-M(V0),PG-M(V1),Versican,Versican V1,Versican V2,WGN,WGN1	versican	Q62059	Q9ERB4-3	-1,042	-2,564	Extracellular Space	other			1462	13003	114122
HARS1	CMT2W,Dnd1,HARS,Histidyl-tRNA synthetase,histidyl-tRNA synthetase 1,HRS,MMHRS,USH3B	histidyl-tRNA synthetase 1	Q61035		-1,042		Cytoplasm	enzyme			3035	15115	307492
TPM3	CAPM1,CFTD,gamma-TM,HEL-189,HEL-S-82p,hscp30,hTM30nm,hTMnm,LOC286890,NEM1,OK/SW-cl.5,scl0002069.1 48,TM-5,TM3,TM30,TM30nm,Tm5NM,Tm5nm1-2,TMnm,Tpm-5,TPM3nu,TPMsk3,TRK,Trop-5,tropomyosin 3,tropomyosin 3, gamma,tropomyosin 3, γ,Tropomyosin gamma,Tropomyosin γ,γ-TM	tropomyosin 3	P21107		-1,031		Cytoplasm	other	diagnosis,unspecified application	AZD-7451	7170	59069
PITPNM1	DRES9,Mpt-1,NIR2,phosphatidylinositol transfer protein membrane associated 1,phosphatidylinositol transfer protein, membrane-associated 1,PITPNM,Rd9,RDGB,Rdgb β,RDGB1,RDGBA,RDGBA1	phosphatidylinositol transfer protein membrane associated 1	O35954		-1,031		Cytoplasm	transporter			9600	18739	361694
DPYSL2	CRMP-2,DHPRP2,dihydropyrimidinase-like 2,DRP-2,Musunc33,N2A3,TOAD-64,Tuc-2a,ULIP-2	dihydropyrimidinase like 2	O08553	P47942	-1,031	-1,667	Cytoplasm	enzyme			1808	12934	25416
SEPTIN5	CDCREL,CDCREL-1,CDCrel-1A,GPIb-beta,GPIb-β,GPIbB,H5,HCDCREL-1,PNUTL1,Sep5,SEPT5	septin 5	Q9Z2Q6	Q9JJM9-2	-1,031	-1,695	Cytoplasm	enzyme			5413	18951	116728
KIF5C	CDCBM2,Khc,KIAA0531,Kif5c (predicted),kinesin family member 5C,KINN,NKHC,NKHC-2	kinesin family member 5C	P28738		-1,031		Cytoplasm	enzyme			3800	16574	311024
CCT3	CCT-gamma,CCT-γ,Cct1 γ,CCTG,chaperonin containing TCP1 subunit 3,chaperonin containing Tcp1, subunit 3 (gamma),chaperonin containing Tcp1, subunit 3 (γ),Chaperonin subunit 3 (gamma),Chaperonin subunit 3 (γ),Matricin,PIG48,TCP-1-gamma,TCP-1-γ,Tcp1-rs3,TriC-P5,TRIC5	chaperonin containing TCP1 subunit 3	P80318	Q6P502	-1,031	-2,041	Cytoplasm	other			7203	12462	295230
YWHAZ	1110013I11RIK,14-3-3 delta,14-3-3 ZETA/delta,14-3-3 δ,14-3-3 ζ/δ,14-3-3-zeta,14-3-3-ζ,14-3-3z,HEL-S-3,HEL-S-93,HEL4,KCIP-1,POPCHAS,Protein kinase c inhibitor 1 beta/alpha,Protein kinase c inhibitor 1 β/α,Protein kinase C inhibitor protein 1 zeta/delta,Protein kinase C inhibitor protein 1 ζ/δ,Tyr mono,Tyrosine 3-Monooxygenase ζ Polypeptide,tyrosine 3-monooxygenase/tryptophan 5-monooxygenase activa…	tyrosine 3-monooxygenase/tryptophan 5-monooxygenase activation protein zeta	P63101	P63102	-1,031	-1,724	Cytoplasm	enzyme	diagnosis		7534	22631	25578
ALDH5A1	6330403E24RIK,Ahd-1,aldehyde dehydrogenase 5 family member A1,aldehyde dehydrogenase 5 family, member A1,aldhehyde dehydrogenase family 5, subfamily A1,D630032B01RIK,SSADH,SSDH,Ssdh1,Succinate Semialdehyde Dehydrogenase	aldehyde dehydrogenase 5 family member A1	Q8BWF0	P51650-2	-1,031	-1,562	Cytoplasm	enzyme		theophylline/tretinoin/valproic acid,valproic acid	7915	214579	291133
GOT2	AATM,ASPATA,CAT,DEE82,FABPPM,glutamatic-oxaloacetic transaminase 2, mitochondrial,glutamic-oxaloacetic transaminase 2,KAT4,KATIV,KYAT4,mAAT,mAspAT,mitAAT	glutamic-oxaloacetic transaminase 2	P05202	P00507	-1,031	-1,538	Cytoplasm	enzyme			2806	14719	25721
SFPQ	1110004P21RIK,2810416M14Rik,5730453G22RIK,9030402K04Rik,D4Ertd314e,Gm12940,LOC100504686,LOC100506168,LOC252855,Myoblast Antigen 24.1D5,POMP100,PPP1R140,PSF,Ptb associated splicing factor,REP1,splicing factor proline and glutamine rich,splicing factor proline/glutamine rich (polypyrimidine tract binding protein associated)	splicing factor proline and glutamine rich	Q8VIJ6	Q4KM71	-1,031	1,960	Nucleus	other			6421	71514	252855
SLC6A5	GLYT-2,HKPX3,NET1,prestin,solute carrier family 6 (neurotransmitter transporter, glycine), member 5,solute carrier family 6 member 5	solute carrier family 6 member 5	Q761V0		-1,031		Plasma Membrane	transporter		VVZ-149	9152	104245	171148
SEPTIN2	DIFF6,hNedd5,mKIAA0158,NEDD-5,Pnutl3,SEPT2,Vesp11	septin 2	P42208	Q91Y81	-1,031	-1,887	Cytoplasm	enzyme			4735	18000	117515
APP	AAA,Abetapp,ABPP,AD1,Adap,Ag,alpha-sAPP,amyloid beta (A4) precursor protein,amyloid beta precursor protein,Amyloid precursor,amyloid β (A4) precursor,amyloid β (A4) precursor protein,Amyloid β A4 precursor,amyloid β A4 precursor protein,amyloid β precursor,amyloid β precursor protein,amyloid β-protein precursor,amyloid-beta-protein,amyloid-β-protein,Amyloidogenic glycoprotein,APP isoform 1,APPI,a…	amyloid beta precursor protein	P12023	P08592-2	-1,031	-1,923	Plasma Membrane	other	diagnosis,efficacy,unspecified application	aducanumab,bapineuzumab,florbetaben F,florbetapir F18,flutemetamol	351	11820	54226
PDCD6	ALG-2,LOC100129491,MA-3,PEF1B,programmed cell death 6,PS2	programmed cell death 6	P12815		-1,031		Cytoplasm	other			10016	18570	308061
ATP5F1C	1700094F02Rik,ATP synthase F1 subunit gamma,ATP synthase F1 subunit γ,ATP synthase, H+ transporting, mitochondrial F1 complex, gamma polypeptide 1,ATP synthase, H+ transporting, mitochondrial F1 complex, γ polypeptide 1,ATP5C,ATP5C1,ATP5CL1,ATPG,F1 γ,γ subunit f1f0 atpase	ATP synthase F1 subunit gamma	Q91VR2		-1,031		Cytoplasm	transporter			509	11949	116550
CCT4	2610204B21RIK,A45,CCT-DELTA,CCT-δ,Cctd,chaperonin containing TCP1 subunit 4,chaperonin containing Tcp1, subunit 4 (delta),chaperonin containing Tcp1, subunit 4 (δ),SRB,T complex protein 1, delta subunit,T complex protein 1, δ subunit,TCP1 delta,TCP1 δ	chaperonin containing TCP1 subunit 4	P80315	Q7TPB1	-1,031	-1,493	Cytoplasm	other			10575	12464	29374
HSPA2	heat shock protein 2,heat shock protein family A (Hsp70) member 2,HSP70-2,HSP70-3,HSP70.2,HSP70A2,HSPT70,Hst70	heat shock protein family A (Hsp70) member 2	P17156		-1,029		Cytoplasm	other			3306	15512	60460
SPTA1	alpha1 SPECTRIN,EL2,Erythroid Alpha-Spectrin,Erythroid α-Spectrin,ha,HPP,HS3,ihj,nmf4,Spectrin alpha 1,spectrin alpha, erythrocytic 1,Spectrin α 1,spectrin α, erythrocytic 1,spectrin, alpha, erythrocytic 1,spectrin, α, erythrocytic 1,sph,SPH3,Spna-1,SPTA	spectrin alpha, erythrocytic 1	P08032		-1,020		Cytoplasm	other			6708	20739	289257
AARS1	AARS,Alanine--tRNA ligase,ALANYL-TRNA SYNTHETASE,alanyl-tRNA synthetase 1,CMT2N,DEE29,EIEE29,HDLS2,PL-12,sti,TTD8	alanyl-tRNA synthetase 1	Q8BGQ7		-1,020		Cytoplasm	enzyme			16	234734	292023
PYGM	glycogen phosphorylase, muscle associated,GP,GSD5,M-GP,Muscle glycogen phosphorylase,Muscpho,myophosphorylase,PG,PHOS A	glycogen phosphorylase, muscle associated	Q9WUB3		-1,020		Cytoplasm	enzyme			5837	19309	24701
TRIM2	CMT2R,mKIAA0517,narf,RNF86,tripartite motif-containing 2	tripartite motif containing 2	Q9ESN6		-1,020		Cytoplasm	enzyme			23321	80890	361970
TIMM50	2810403L02RIK,AU015082,LOC687295,MGCA9,TIM50,TIM50L,translocase of inner mitochondrial membrane 50	translocase of inner mitochondrial membrane 50	Q9D880		-1,020		Cytoplasm	phosphatase			92609	66525	687295
SDHA	1500032O14RIK,2310034D06Rik,4921513A11,CMD1GG,Complex II Flavoprotein Subunit,Electron-transfer-flavoprotein, alpha polypeptide,Electron-transfer-flavoprotein, α polypeptide,FP,MC2DN1,NDAXOA,PGL5,SDH1,SDH2,SDH70,SDHF,succinate dehydrogenase complex flavoprotein subunit A,Succinate dehydrogenase complex, subunit A flavoprotein (Fp),succinate dehydrogenase complex, subunit A, flavoprotein (Fp),Succ…	succinate dehydrogenase complex flavoprotein subunit A	Q8K2B3	Q920L2	-1,020	-2,222	Cytoplasm	enzyme			6389	66945	157074
COL25A1	2700062B08Rik,AMY,CFEOM5,CLAC,CLAC-P,collagen type XXV alpha 1 chain,collagen type XXV α 1 chain,collagen, type XXV, alpha 1,collagen, type XXV, α 1	collagen type XXV alpha 1 chain	Q99MQ5		-1,020		Cytoplasm	other		collagenase	84570	77018
RPL17	ASI,Gm14934,L17,LOC100133240,PD-1,ribosomal protein L17,ribosomal protein L17, pseudogene 8,Rpl17-ps8,RPL23	ribosomal protein L17	Q9CPR4	P24049	-1,020	-1,613	Cytoplasm	other			6139	319195|102632403	291434
AKR1A1	2610201A18Rik,AKR1A4,ALDEHYDE REDUCTASE,aldo-keto reductase family 1 member A1,aldo-keto reductase family 1, member A1 (aldehyde reductase),ALDR1,ALR,ARM,DD3,HEL-S-6,hs.474584	aldo-keto reductase family 1 member A1	Q9JII6	P51635	-1,020	-1,538	Cytoplasm	enzyme		aldose reductase inhibitor	10327	58810	78959
VPS26B	1810012I05RIK,2310075A12Rik,AI848392,Pep8b,VPS26 retromer complex component B	VPS26 retromer complex component B	Q8C0E2	B1WBS4	-1,010	1,330	Cytoplasm	transporter			112936	69091	300472
WDR1	AIP1,D5Wsu185e,HEL-S-52,NORI-1,PFITS,PNAS-29,rede,WD repeat domain 1	WD repeat domain 1	O88342		-1,010		Extracellular Space	other			9948	22388	360950
TPI1	HEL-S-49,TIM,TPI,TPID,Triosephosphate isomerase,Triosephosphate isomerase 1	triosephosphate isomerase 1	P17751		-1,010		Cytoplasm	enzyme	diagnosis,unspecified application		7167	21991
CAMK2G	calcium/calmodulin-dependent protein kinase II gamma,calcium/calmodulin-dependent protein kinase II γ,CaM kinase II γ,CAMK,CAMK-II,CAMK2G B,CAMKG,Camkii gamma,Camkii γ,LOC100909586,MRD59	calcium/calmodulin dependent protein kinase II gamma	Q923T9		-1,010		Cytoplasm	kinase			818	12325	171140
RPL7A	L7A,PLA-X,ribosomal protein L7A,SURF3,Surfeit 3,TRUP	ribosomal protein L7a	P12970	P62425	-1,010	-1,389	Cytoplasm	other			6130	27176	296596
PLXNB1	2900002G15Rik,LOC102555419,mKIAA0407,PLEXIN-B1,PLXN5,SEP	plexin B1	Q8CJH3		-1,010		Plasma Membrane	transmembrane receptor			5364	235611	316009
CADPS2	A230044C21Rik,Ca2+-dependent activator protein for secretion 2,calcium dependent secretion activator 2,CAPS2,Cpd2,RGD1559440	calcium dependent secretion activator 2	Q8BYR5		-1,010		Plasma Membrane	other			93664	320405	312166
DCTN1	DAP-150,DP-150,dynactin 1,DYNACTIN P150,dynactin subunit 1,Glued,P135 GLUED,p150,p150-glued	dynactin subunit 1	O08788		1,000		Cytoplasm	other			1639	13191	29167
TBC1D10B	1110003P22RIK,C87963,EPI64B,FP2461,RGD1309191,TBC1 domain family member 10B,TBC1 domain family, member 10b	TBC1 domain family member 10B	Q8BHL3		1,000		Plasma Membrane	enzyme			26000	68449	365372
PURB	2310015K15Rik,Cager-2,D11BWG0414E,LOC100503489,Pur β,PURBETA,purine rich element binding protein B	purine rich element binding protein B	O35295	A0A0G2JUX5	1,000	-1,695	Nucleus	transcription regulator			5814	19291	498407
PSMD5	1500032A03Rik,mKIAA0072,proteasome (prosome, macropain) 26S subunit, non-ATPase, 5,proteasome 26S subunit, non-ATPase 5,S5B	proteasome 26S subunit, non-ATPase 5	Q8BJY1		1,000		Cytoplasm	other			5711	66998	296651
PAFAH1B1	LIS-1,LIS2,LOC100046589,MDCR,MDS,Mdsh,MMS10-U,Ms10u,NudF,PAF-AH isoform 1 β subunit,PAFAH,PAFAH alpha,PAFAH α,Pafaha,platelet activating factor acetylhydrolase 1b regulatory subunit 1,platelet-activating factor acetylhydrolase 1b, regulatory subunit 1,Platelet-Activating Factor Acetylhydrolase IB, Beta Subunit,Platelet-Activating Factor Acetylhydrolase IB, β Subunit,platelet-activating factor ace…	platelet activating factor acetylhydrolase 1b regulatory subunit 1	P63005		1,000		Cytoplasm	enzyme			5048	18472	83572
KCTD12	AU046135,AW538430,C13orf2,Kctd12 predicted,LOC115207,PFET1,PFETIN,potassium channel tetramerisation domain containing 12,POTASSIUM CHANNEL TETRAMERIZATION domain containing 12	potassium channel tetramerization domain containing 12	Q6WVG3		1,000		Plasma Membrane	ion channel			115207	239217	364458
PGK1	HEL-S-68p,MIG10,Pgk,PGKA,Phosphoglycerate kinase 1,X-Chromosome Linked Phosphoglycerate Kinase,X-LINKED PHOSPHOGLYCERATE KINASE	phosphoglycerate kinase 1	P09411	P16617	1,000	-1,562	Cytoplasm	kinase		CBR-470-1	5230	18655	24644
ELAVL3	2600009P04RIK,DKFZP547J036,ELAV like RNA binding protein 3,HU-antigen C,HUC,HUCL,mHuC,PLE21	ELAV like RNA binding protein 3	Q60900		1,000		Nucleus	other			1995	15571	282824
PSMD13	26s Proteasome Rpn13,26S Proteasome Subunit p40.5,HSPC027,p40.5,proteasome (prosome, macropain) 26S subunit, non-ATPase, 13,proteasome 26S subunit, non-ATPase 13,Rpn9,S11	proteasome 26S subunit, non-ATPase 13	Q9WVJ2		1,000		Cytoplasm	peptidase			5719	23997	365388
GSK3B	7330414F15Rik,8430431H08Rik,glycogen synthase kinase 3 beta,glycogen synthase kinase 3 β,GSK-3,GSK-3beta,GSK-3β,Gsk-beta,Gsk-β,Tpk1	glycogen synthase kinase 3 beta	Q9WV60	P18266	1,000	-1,587	Nucleus	kinase	efficacy	aloisine A,AZD2858,enzastaurin,glycogen synthase kinase-3beta inhibitor,GSK-3beta inhibitor II,indirubin-3'-monoxime	2932	56637	84027
C1orf198	2310022B05Rik,C19h1orf198,chromosome 1 open reading frame 198,RGD1559896,RIKEN cDNA 2310022B05 gene,similar to human chromosome 1 open reading frame 198	chromosome 1 open reading frame 198	Q8C3W1		1,000		Cytoplasm	other			84886	69551	498967
OXR1	2210416C20Rik,C7,C7B,CHEGDD,Nbla00307,oxidation resistance 1,TLDC3	oxidation resistance 1	Q4KMM3		1,000		Cytoplasm	enzyme			55074	170719	117520
SEPTIN4	ARTS,Bh5,BRADEION,Bradeion beta,Bradeion β,Brain protein H5,C17orf47,CE5B3,Cerebral protein-7,Gm11492,H5,hCDCREL-2,hucep-7,MART,SEP4,SEPT4	septin 4	P28661		1,000		Cytoplasm	enzyme			5414	18952
ATP5MG	4933437C06RIK,Atp synthase (f0f1), subunit g,ATP synthase membrane subunit g,ATP synthase, H+ transporting, mitochondrial F0 complex, subunit G,ATP5JG,ATP5L,F1F0-ATP Synthase G Subunit,RGD:1303259	ATP synthase membrane subunit g	Q9CPQ8	Q6PDU7	1,000	-2,273	Cytoplasm	enzyme			10632	27425	300677
SYCE3	1700007E06Rik,C22orf41,LOC679198,synaptonemal complex central element protein 3,THEG2,TSEG-2	synaptonemal complex central element protein 3	B5KM66		1,010		Nucleus	other			644186	75459	689933
ABAT	4-aminobutyrate aminotransferase,9630038C02RIK,AI255750,beta-AlaAT,GABA TRANSAMINASE,GABA-AT,GABAT,Gm9851,hCG 1984265,I54,Laibat,NPD009,β-AlaAT	4-aminobutyrate aminotransferase	P61922	P50554	1,010	-1,333	Cytoplasm	enzyme		theophylline/tretinoin/valproic acid,valproic acid,vigabatrin	18	268860	81632
OMG	oligodendrocyte-myelin glycoprotein,OMGP	oligodendrocyte myelin glycoprotein	Q63912	Q7TQ25	1,010	-1,818	Plasma Membrane	G-protein coupled receptor			4974	18377	450224
PSMA6	20S PROTEASOME alpha 6 subunit,20S PROTEASOME α 6 subunit,IOTA,p27K,PROS27,proteasome 20S subunit alpha 6,proteasome 20S subunit α 6,PROTEASOME IOTA CHAIN,proteasome subunit alpha 6,proteasome subunit α 6,PROTEASOME ι CHAIN,ι	proteasome 20S subunit alpha 6	Q9QUM9		1,010		Cytoplasm	peptidase			5687	26443	29673
TSG101	CC2,Rw,TSG10,tumor susceptibility 101,tumor susceptibility gene 101,tumour susceptibility 101,tumour susceptibility gene 101,VPS23	tumor susceptibility 101	Q61187		1,010		Cytoplasm	transcription regulator			7251	22088	292925
STAMBP	5330424L14Rik,5730422L11Rik,AMSH,LOC100507148,MICCAP,mKIAA4198,STAM binding protein	STAM binding protein	Q9CQ26		1,010		Nucleus	enzyme			10617	70527	171565
DLAT	6332404G05Rik,DIHYDROLIPOAMIDE S-ACETYLTRANSFERASE,dihydrolipoamide S-acetyltransferase (E2 component of pyruvate dehydrogenase complex),DLTA,E2,E2P,PBC,PDC-E2,PDH-E2	dihydrolipoamide S-acetyltransferase	Q8BMF4	P08461	1,020	-1,562	Cytoplasm	enzyme			1737	235339	81654
EEF1A2	DEE33,Eef1a,EEF1AL,EF-1-alpha-2,EF-1-α-2,EF1A,EF1alpha,EIEE33,Elongation factor 1 alpha 2,Elongation factor 1 α 2,eukaryotic translation elongation factor 1 alpha 2,eukaryotic translation elongation factor 1 α 2,HS1,MRD38,Ps10,RATPS10,S1,STATIN,STN,STNL,wasted,wst	eukaryotic translation elongation factor 1 alpha 2	P62631		1,020		Cytoplasm	translation regulator	prognosis,unspecified application		1917	13628	24799
Hbb-b1	Adult (β major) globin,Beta 1 globin,Beta globin,Beta maj globin,beta1,haemoglobin, beta adult major chain,haemoglobin, β adult major chain,HBB1,Hbbt1,Hbbt2,hemoglobin, beta adult major chain,hemoglobin, β adult major chain,MommeD7,β 1 globin,β globin,β maj globin,β major globin	hemoglobin, beta adult major chain	P02088		1,020		Extracellular Space	transporter				15129
ATP5MK	2010301L15Rik,AGP,ATP synthase membrane subunit DAPIT,ATP synthase membrane subunit K,ATP5MD,bA792D24.4,DAPIT,HCVFTP2,MC5DN6,MGC14697,USMG5	ATP synthase membrane subunit k	Q78IK2		1,020		Cytoplasm	other			84833	66477	171069
NCAM1	Apha-1 NCAM,CD56,E-NCAM,MSK39,N-CAM,NCAM-C,neural cell adhesion molecule 1	neural cell adhesion molecule 1	P13595	P13596	1,020	-1,613	Plasma Membrane	other	efficacy,prognosis,unspecified application	BB-10901	4684	17967	24586
YWHAH	14-3-3 eta,14-3-3e,protein AS1,tyrosine 3-monooxygenase/tryptophan 5-monooxygenase activation protein eta,tyrosine 3-monooxygenase/tryptophan 5-monooxygenase activation protein, eta,tyrosine 3-monooxygenase/tryptophan 5-monooxygenase activation protein, eta polypeptide,YWHA1	tyrosine 3-monooxygenase/tryptophan 5-monooxygenase activation protein eta	P68510	A0A0G2K2B8	1,020	-1,471	Cytoplasm	transcription regulator	unspecified application		7533	22629	25576
EPDR1	AU040950,Epdm2,EPDR,Epdr2,ependymin related 1,EPENDYMIN RELATED protein 1,ependymin related protein 1 (zebrafish),MERP-1,MERP-2,UCC1	ependymin related 1	Q99M71	Q5XII0	1,020	-1,333	Nucleus	other			54749	105298	291180
ADSL	adenylosuccinate lyase,Adl,AMPS,ASASE,ASL	adenylosuccinate lyase	P54822		1,020		Cytoplasm	enzyme			158	11564	315150
GDI1	1A,GDI alpha,GDI α,GDIA,GDIL,GDP dissociation inhibitor 1,guanosine diphosphate (GDP) dissociation inhibitor 1,MRX41,MRX48,OPHN2,Rab Gdi alpha,Rab-gdi-α,RABGD1A,RABGDIA,RHOGDI,XAP-4,XLID41	GDP dissociation inhibitor 1	P50396		1,020		Cytoplasm	other			2664	14567	25183
H2BC11	AV127319,H2B clustered histone 11,H2B clustered histone 21,H2b-613,H2B/r,H2bc13,H2bc15,H2bc21,H2bc7,H2BFR,H2BJ,HIST1H2BJ,Hist2h2be,histone cluster 2 H2B family member E,RGD1562346	H2B clustered histone 11	Q64524		1,020		Nucleus	other			8970	319190	295274
GDAP1	CMT4,CMT4A,CMTRIA,ganglioside-induced differentiation-associated-protein 1	ganglioside induced differentiation associated protein 1	O88741		1,030		Cytoplasm	other			54332	14545	312890
SLC6A9	GCENSG,GLYT,GLYT-1,GLYT-1b,solute carrier family 6 (neurotransmitter transporter, glycine), member 9,solute carrier family 6 member 9	solute carrier family 6 member 9	P28571		1,030		Plasma Membrane	transporter			6536	14664	116509
MOBP	LOC285281,MOBP155,MOBP170,MOBP69,MOBP73,MOBP81,Mobp81p,myelin-associated oligodendrocyte basic protein,myelin-associated oligodendrocytic basic protein	myelin associated oligodendrocyte basic protein	Q9D2P8	Q63327-2	1,030	-2,941	Cytoplasm	other			4336	17433	25037
PFKL	ATP-PFK,IPI00220617,LOC102548202,PFK-B,Pfk1,PFK2,phosphofructokinase, liver type,phosphofructokinase, liver, B-type	phosphofructokinase, liver type	P12382	P30835	1,030	-1,471	Cytoplasm	kinase			5211	18641	25741
DHCR7	7-DEHYDROCHOLESTEROL REDUCTASE,7-dehydrocholesterol δ(7)-reductase,7-DHC reductase,7DHCR,D7SR,FLJ10664,SLOS,STEROL delta7-REDUCTASE	7-dehydrocholesterol reductase	O88455		1,030		Cytoplasm	enzyme	diagnosis		1717	13360	64191
PRAF2	DXImx39e,JM4,PRA1 domain family 2,PRA1 domain family member 2,PRA1 domain family, member 2,RGD1566287,Sfc20,Yip6a	PRA1 domain family member 2	Q9JIG8		1,030		Other	other			11230	54637	367743
ANXA7	annexin A7,ANX7,SNX,SYNEXIN	annexin A7	Q07076		1,030		Plasma Membrane	ion channel			310	11750	155423
MAG	1B236,GMA,myelin-associated glycoprotein,SIGLEC-4A,SPG75	myelin associated glycoprotein	P20917	P07722-2	1,030	-3,125	Plasma Membrane	other			4099	17136	29409
RPS2	Cho-B,LLREP3,Ribosomal protein s2,Rps2r1,RPS4,S2,S4	ribosomal protein S2	P25444	P27952	1,030	1,400	Cytoplasm	other			6187	16898	83789
TNR	J1-tenascin,J1NRM,janusin,NEDSTO,restrictin,tenascin R	tenascin R	Q8BYI9	A0A096MJE6	1,030	-1,923	Plasma Membrane	other			7143	21960	25567
ENDOD1	2210414F18Rik,2310067E08Rik,AABR07069219.1,endonuclease domain containing 1,KIAA0830,RGD1310444	endonuclease domain containing 1	Q8C522		1,030		Extracellular Space	enzyme			23052	71946	363015
HSPA9	Crp40,CSA,EVPLS,GRP-75,heat shock protein 9,heat shock protein family A (Hsp70) member 9,HEL-S-124m,Hsc74,HSP74,Hsp74a,Hspa9a,HSPA9B,IDBP-3,LOC100912578,Mitochondrial stress-70,Mortalin,MOT,MOT2,MTHSP70,MTHSP75,PBP74,SAAN,SIDBA4,Stress-70	heat shock protein family A (Hsp70) member 9	P38647	P48721	1,040	1,950	Cytoplasm	other		SHetA2	3313	15526	291671
SARS1	NEDMAS,SARS,Serine--tRNA ligase,SERRS,SERS,seryl-aminoacyl-tRNA synthetase,seryl-tRNA synthetase 1,Seryl-tRNA Synthetase, Cytoplasmic,Strs	seryl-tRNA synthetase 1	P26638		1,040		Cytoplasm	enzyme			6301	20226	266975
NCL	B530004O11RIK,C23,D0Nds28,D1Nds28,LOC100289394,Nsr1,NUCL,nucleolin	nucleolin	P09405	P13383	1,040	-1,538	Nucleus	other		AGRO 100,IPP-204106N	4691	17975	25135
PDXDC1	2210010A19Rik,AA415817,Kiaa0251-hp,LOC108348184,LP8165,pyridoxal-dependent decarboxylase domain containing 1,RGD1562597	pyridoxal dependent decarboxylase domain containing 1	Q99K01		1,040		Cytoplasm	other			23042	94184	304721
DPM3	1110001H19Rik,AV117483,CDG1O,dolichyl-phosphate mannosyltransferase polypeptide 3,dolichyl-phosphate mannosyltransferase subunit 3, regulatory,MDDGB15,MDDGC15,RGD1561807	dolichyl-phosphate mannosyltransferase subunit 3, regulatory	Q9D1Q4		1,040		Cytoplasm	enzyme			54344	68563
AKR1B1	ADR,Ahr-1,Akr1b3,Akr1b4,aldo-keto reductase family 1 member B,aldo-keto reductase family 1 member B1,aldo-keto reductase family 1, member B3 (aldose reductase),Aldolase Reductase,Aldor1,Aldose Reductase,ALDR1,ALDRED,Alr,ALR-P-I,ALR2,Androgen-induced aldose reductase,AR,RATALDRED	aldo-keto reductase family 1 member B	P45376	P07943	1,040	-1,818	Cytoplasm	enzyme		sorbinil	231	11677	24192
EIF4B	2310046H11RIK,Eif4a2,elF4B,eukaryotic translation initiation factor 4B,IF4B,Initiation Factor M3,PRO1843	eukaryotic translation initiation factor 4B	Q8BGD9		1,040		Cytoplasm	translation regulator	unspecified application		1975	75705	300253
RPL6	60s ribosomal,EG432502,Gm5428,L6,Ribosomal protein l6,ribosomal protein L6-like,Rpl6l,SHUJUN-2,TAXREB107,TXREB1	ribosomal protein L6	P47911		1,040		Nucleus	other	unspecified application		6128	19988|432502	117042
HSPA1L	heat shock protein 1-like,heat shock protein family A (Hsp70) member 1 like,Hsc70t,HSP70-1L,Hsp70-3,HSP70-HOM,HSP70T,hum70t,Msh5	heat shock protein family A (Hsp70) member 1 like	P16627		1,047		Cytoplasm	other	safety		3305	15482	24963
CALR	Calbindin-57kd,Calregulin,calreticulin,CALRETICULIN isoform 1,cC1qR,CRT,HEL-S-99n,RO,SSA	calreticulin	P14211	P18418	1,050	-1,852	Cytoplasm	transcription regulator	efficacy,unspecified application		811	12317	64202
HNRNPM	2610023M21Rik,CEAR,Heterogeneous nuclear ribonucleoprotein m,HNRNPM4,HNRPM,HNRPM4,HTGR1,mKIAA4193,NAGR1	heterogeneous nuclear ribonucleoprotein M	Q9D0E1	Q62826-2	1,050	-1,786	Nucleus	other			4670	76936	116655
CD82	4F9,C33,C33 antigen,CD82 antigen,CD82 molecule,GR15,IA4,KAI1,Kangai1,R2,SAR2,ST6,TSPAN27	CD82 molecule	P40237		1,050		Plasma Membrane	other			3732	12521	83628
BCAN	ALPBRE,BCAN isoform 1,BEHAB,Brevican,CSPG7,LOC100910284	brevican	Q61361	P55068	1,050	-2,326	Extracellular Space	other			63827	12032	25393
NFASC	D430023G06Rik,mKIAA0756,NEDCPMD,neurofascin,NF,NFASC isoform 2,NRCAML	neurofascin	Q810U3		1,050		Plasma Membrane	other			23114	269116	116690
ACACA	A530025K05RIK,ACAC,Acac1,ACACAD,ACACalpha,ACC,Acc α,ACC1,ACCA,ACCalpha,Acetyl-CoA carboxylase,ACETYL-COA CARBOXYLASE 1,acetyl-CoA carboxylase alpha,acetyl-CoA carboxylase α,acetyl-Coenzyme A carboxylase alpha,acetyl-Coenzyme A carboxylase α,Gm738,hACC1	acetyl-CoA carboxylase alpha	Q5SWU9		1,050		Cytoplasm	enzyme			31	107476	60581
NDRG1	CAP43,CMT4D,DRG-1,GC4,HMSNL,N-myc Downstream Regulated 1,N-myc downstream regulated gene 1,N-myc downstream regulatory protein 1,NDR1,NDRL,NMSL,PROXY1,RIT42,RTP,TARG1,TDD5	N-myc downstream regulated 1	Q62433	Q6JE36	1,050	-2,778	Nucleus	kinase			10397	17988	299923
H1f4	H1-4,H1.4 linker histone, cluster member,H1d,H1s-4,H1var2,Hist1h1c,Hist1h1d,Hist1h1e,Histone H1.2	H1.4 linker histone, cluster member	P43274	P15865	1,050	-1,818	Nucleus	other				50709	201097
DLST	1600017E01Rik,4632413C10Rik,4930529O08Rik,dihydrolipoamide S-succinyltransferase,dihydrolipoamide S-succinyltransferase (E2 component of 2-oxo-glutarate complex),DLTS,E2K,Kdh E2,KGD2,ODO2,PGL7	dihydrolipoamide S-succinyltransferase	Q9D2G2	Q01205	1,050	-1,370	Cytoplasm	enzyme			1743	78920	299201
MYL6B	5730437E04Rik,LOC107987175,MLC1SA,myosin light chain 6B,myosin, light polypeptide 6B	myosin light chain 6B	Q8CI43		1,050		Cytoplasm	other			140465	216459
PRMT5	HRMT1L5,HSL7,IBP72,JBP1,protein arginine methyltransferase 5,protein arginine N-methyltransferase 5,SKB1,SKB1Hs	protein arginine methyltransferase 5	Q8CIG8		1,050		Cytoplasm	enzyme		AMG 193,GSK3326595,JNJ-64619178,MRTX1719,PF-06939999,PRMT5 inhibitor,PRT543,PRT811,SH3765,TNG908	10419	27374	364382
NDUFA8	0610033L03Rik,Aa2-258,CI-19KD,CI-PGIV,Complex I-19KD,Complex I-PGIV,MC1DN37,NADH:ubiquinone oxidoreductase subunit A8,PGIV	NADH:ubiquinone oxidoreductase subunit A8	Q9DCJ5	Q7TP78	1,050	-1,449	Cytoplasm	enzyme			4702	68375	296658
TPPP3	2700055K07Rik,Ceacam9,CGI-38,mmCGM8,p20,p25gamma,RGD1305061,TPPP/p20,tubulin polymerization-promoting protein family member 3	tubulin polymerization promoting protein family member 3	Q9CRB6		1,050		Cytoplasm	other			51673	67971	291966
TMEM65	2610029O13RIK,4930438D12Rik,LOC286052,RGD1563224,transmembrane protein 65	transmembrane protein 65	Q4VAE3		1,050		Cytoplasm	other			157378	74868	500874
MYL6	ESMLC,LC17,LC17-GI,LC17-NM,LOC684520,MLC-3,MLC1SM,MLC3NM,MLC3SM,Myl6l,MYLN,myosin light chain 6,Myosin light chain, alkali, nonmuscle,Myosin NonMuscle p-Light Chain,MYOSIN SMOOTH MUSCLE P-LIGHT CHAIN,myosin, light polypeptide 6, alkali, smooth muscle and non-muscle,Smooth Muscle Myosin	myosin light chain 6	Q60605	Q64119	1,050	-1,408	Cytoplasm	enzyme			4637	17904	685867
EHD4	2210022F10RIK,EH-domain containing 4,Past2,PAST4	EH domain containing 4	Q9EQP2		1,060		Plasma Membrane	enzyme			30844	98878	192204
ASRGL1	2410004D18RIK,ALP,ALP1,asparaginase and isoaspartyl peptidase 1,asparaginase like 1,CRASH,Gliap,Hiob2,LOC246307	asparaginase and isoaspartyl peptidase 1	Q8C0M9	Q8VI04	1,060	-2,703	Cytoplasm	enzyme			80150	66514	246307
SEPTIN7	CDC10,CDC3,E430034N22,NBLA02942,Sep7,SEPT7,SEPT7A	septin 7	O55131	Q9WVC0	1,060	-1,370	Cytoplasm	other			989	235072	64551
GPI	AMF,G6PI,Glucose phosphate isomerase 1,glucose-6-phosphate isomerase,glucose-6-phosphate isomerase 1,GNPI,Gpi-1r,Gpi-1s,Gpi-1t,Gpi1,LOC676974,MF,NK,NK/GPI,NLK,Org,PGI,PHI,Phosphoglucoisomerase,SA-36	glucose-6-phosphate isomerase	P06745	Q6P6V0	1,060	-3,704	Extracellular Space	enzyme	unspecified application		2821	14751	292804
MTCH1	2310034O17Rik,CGI-64,mitochondrial carrier 1,PIG60,PSAP,SLC25A49	mitochondrial carrier 1	Q791T5		1,060		Cytoplasm	other			23787	56462	294313
ETFB	0610009I16Rik,2810441H06Rik,electron transfer flavoprotein subunit beta,electron transfer flavoprotein subunit β,electron transferring flavoprotein, beta polypeptide,electron transferring flavoprotein, β polypeptide,FP585,MADD	electron transfer flavoprotein subunit beta	Q9DCW4		1,060		Cytoplasm	transporter	unspecified application		2109	110826	292845
TKT	HEL-S-48,HEL107,p68,SDDHD,TK,TKT1,TRANSKETOLASE	transketolase	P40142		1,060		Cytoplasm	enzyme			7086	21881	64524
IDH3A	1110003P10Rik,1500012E04Rik,isocitrate dehydrogenase (NAD(+)) 3 catalytic subunit alpha,isocitrate dehydrogenase (NAD(+)) 3 catalytic subunit α,isocitrate dehydrogenase 3 (NAD+) alpha,isocitrate dehydrogenase 3 (NAD+) α,Isocitrate/isopropylmalate Dehydrogenase,RP90	isocitrate dehydrogenase (NAD(+)) 3 catalytic subunit alpha	Q9D6R2	Q99NA5	1,060	-1,389	Cytoplasm	enzyme			3419	67834	114096
EHD3	EH-domain containing 3,Ehd2,PAST3	EH domain containing 3	Q9QXY6		1,060		Cytoplasm	other			30845	57440	192249
KHSRP	6330409F21Rik,FBP2,FUBP2,KH-type splicing regulatory protein,KSRP,MARTA1,p75	KH-type splicing regulatory protein	Q3U0V1		1,070		Nucleus	enzyme	unspecified application		8570	16549	171137
AIFM1	AIF,apoptosis inducing factor mitochondria associated 1,apoptosis inducing factor, mitochondria associated 1,apoptosis-inducing factor, mitochondrion-associated 1,AUNX1,CMT2D,CMTX4,COWCK,COXPD6,DFNX5,Hq,LOC103694586,NADMR,NAMSD,PDCD8,SEMDHL	apoptosis inducing factor mitochondria associated 1	Q9Z0X1		1,070		Cytoplasm	enzyme			9131	26926	83533
PC	PCB,Pcx,PYC,Pyruvate carboxylase,Pyruvate carboxylase homologous	pyruvate carboxylase	Q05920		1,070		Cytoplasm	enzyme	unspecified application	manganese	5091	18563	25104
GSN	ADF,AGEL,Gelsolin,Gelsolin plasma isoform,LOC105376337	gelsolin	P13020	Q68FP1-2	1,070	-2,083	Extracellular Space	other	disease progression,efficacy		2934	227753	296654
FKBP1A	FK506 binding protein 1a,Fkbp,FKBP prolyl isomerase 1A,FKBP-12,FKBP1,Fkbp2,FPK1,macrophilin-12,PKC12,PKCI2,PPIASE	FKBP prolyl isomerase 1A	P26883	Q62658	1,070	-1,923	Cytoplasm	enzyme	unspecified application	corticosteroid/everolimus/tacrolimus,corticosteroid/sirolimus,cyclosporine A/sirolimus/tacrolimus,cyclosporine A/tacrolimus,everolimus,everolimus/exemestane,everolimus/fulvestrant,everolimus/gefitinib,everolimus/lenvatinib,everolimus/letrozole,everolimus/paclitaxel,everolimus/panobinostat,everolimus/pasireotide,everolimus/ribociclib,everolimus/sorafenib,everolimus/tamoxifen,everolimus/vandetanib,…	2280	14225	25639
ENPP6	4833421B01RIK,B830047L21RIK,D8Ertd514e,ectonucleotide pyrophosphatase/phosphodiesterase 6,GPC-Cpde,LOC100911549,NPP6	ectonucleotide pyrophosphatase/phosphodiesterase 6	Q8BGN3	B0BND0	1,080	5,660	Cytoplasm	enzyme			133121	320981	306460
ECHS1	ECHS1D,enoyl Coenzyme A hydratase, short chain, 1, mitochondrial,Enoyl-CoA hydratase,enoyl-CoA hydratase, short chain 1,Enoyl-CoA hydratase, short-chain, 1, mitochondrial,LOC100911186,mECH,mECH1,SCEH	enoyl-CoA hydratase, short chain 1	Q8BH95	P14604	1,080	-1,613	Cytoplasm	enzyme			1892	93747	140547
SLC7A5	4F2LC,CD98,CD98 LIGHT CHAIN,CD98LC,D0H16S474E,D16S469E,E16,Gm42049,Large neutral amino acid transporter 1,LAT-1,MPE16,solute carrier family 7 (cationic amino acid transporter, y+ system), member 5,solute carrier family 7 member 5,TA1	solute carrier family 7 member 5	Q9Z127		1,080		Plasma Membrane	transporter	diagnosis	QBS10072S	8140	20539	50719
MAT2A	AdoMet Synthetase alpha2,D630045P18Rik,MAT 2,MATA2,MATII,methionine adenosyltransferase 2A,methionine adenosyltransferase II, alpha,methionine adenosyltransferase II, α,S-ADENOSYLMETHIONINE SYNTHETASE,SAMS2	methionine adenosyltransferase 2A	Q3THS6		1,080		Cytoplasm	enzyme		AG-270,IDE397	4144	232087	171347
HBA1/HBA2	alpha GLOBIN 2,Alpha-Globin,ECYT7,Glnc1,GloA,haemoglOBIN alpha 2,haemoglobin alpha, adult chain 1,haemoglobin alpha, adult chain 2,haemoglobin alpha, adult chain 3,haemoglobin subunit alpha 1,haemoglobin subunit alpha 2,haemoglobin subunit α 1,haemoglobin subunit α 2,haemoglOBIN α 2,haemoglobin α, adult chain 1,haemoglobin α, adult chain 2,haemoglobin α, adult chain 3,haemoglobin, alpha 2,haemogl…	hemoglobin subunit alpha 2	P01942		1,080		Extracellular Space	transporter	diagnosis,efficacy,response to therapy,safety	donepezil/mefloquine,iron dextran,mefloquine	3039|3040	15122|110257	287167
GATD3/LOC102724023	C21orf33,CH507 9B23,D10Jhu81e,ES1,GATD3,GATD3A,GATD3B,glutamine amidotransferase class 1 domain containing 3,glutamine amidotransferase class 1 domain containing 3A,glutamine amidotransferase class 1 domain containing 3B,glutamine amidotransferase like class 1 domain containing 3A,GT335,HES1,KNP-I,KNPH,LOC102724023,LOC105372830,RGD1303003	glutamine amidotransferase class 1 domain containing 3	Q9D172	P56571	1,080	-1,351	Cytoplasm	other			8209|102724023	28295	294326
DNAJA1	DJ-2,DjA1,DnaJ heat shock protein family (Hsp40) member A1,DNAJL2,HDJ,HDJ2,Heat shock 40-kDa protein 4,HSDJ,HSJ-2,HSPF4,NEDD7	DnaJ heat shock protein family (Hsp40) member A1	P63037		1,080		Nucleus	other			3301	15502	65028
SEPTIN8	KIAA0202,SEP2,SEPT8	septin 8	Q8CHH9	B0BNF1	1,080	-1,754	Extracellular Space	other			23176	20362	303135
RAB3C	2700062I01Rik,3110015B08Rik,3110037E15Rik,RAB3C, member RAS oncogene family	RAB3C, member RAS oncogene family	P62823		1,080		Cytoplasm	enzyme			115827	67295	171058
TUFM	2300002G02RIK,C76308,C76389,COXPD4,EF-TuMT,EFTU,MTEF-TU,P43,Tu translation elongation factor, mitochondrial	Tu translation elongation factor, mitochondrial	Q8BFR5	P85834	1,090	-1,389	Cytoplasm	translation regulator			7284	233870	293481
SRSF3	serine and arginine-rich splicing factor 3,SFRS3,Similar to splicing factor, arginine/serine-rich 3,Splicing Factor SFR3,SRp20,X16	serine and arginine rich splicing factor 3	P84104	Q0ZFS8	1,090	-1,493	Nucleus	other			6428	20383	361814
CCT2	99D8.1,CCT-beta,CCT-β,CCTB,chaperonin containing TCP1 subunit 2,chaperonin containing TCP1, subunit 2 (beta),chaperonin containing TCP1, subunit 2 (β),Chaperonin subunit 2,HEL-S-100n,PRO1633,T-COMPLEX protein 1 beta subunit,T-COMPLEX protein 1 β subunit,TCP-1-beta,TCP-1-β	chaperonin containing TCP1 subunit 2	P80314		1,090		Cytoplasm	kinase			10576	12461	299809
ARF1	ADP-ribosylation factor 1,PVNH8	ADP ribosylation factor 1	P84078	P84079	1,090	-1,389	Cytoplasm	enzyme			375	11840	64310
RHOB	AA017882,ARH6,ARHB,MST081,MSTP081,ras homolog family member B,Ras homolog gene family, member ab,RAS HOMOLOG GENE family, member B,ras-related homolog B,RHOH6,SEQUENCE 12 FROM PATENT WO9954460	ras homolog family member B	P62746	P62747	1,090	-1,724	Cytoplasm	enzyme			388	11852	64373
Arf2	ADP ribosylation factor,ADP-ribosylation factor 2	ADP-ribosylation factor 2	Q8BSL7	P84082	1,090	-1,389	Cytoplasm	other				11841	79119
MAP7D1	FLJ10350,LOC681614,MAP7 domain containing 1,mKIAA1187,Mtap7d1,PARCC1,RPRC1	MAP7 domain containing 1	A2AJI0		1,090		Cytoplasm	other			55700	245877	681287
ST13	1110007I03RIK,3110002K08RIK,AAG2,FAM10A1,FAM10A4,HIP,HOP,HSPABP,HSPABP1,NA+,K+ atpase 1,P48,PRO0786,SNC6,ST13 Hsp70 interacting protein,ST13, Hsp70 interacting protein,suppression of tumorigenicity 13,suppression of tumourigenicity 13	ST13 Hsp70 interacting protein	Q99L47		1,090		Cytoplasm	other			6767	70356	81800
RAB1A	Ac2-048,Gtbp,mKIAA3012,RAB1,RAB1A, member RAS oncogene family,Rab1p,Rab1r,YPT1	RAB1A, member RAS oncogene family	P62821		1,090		Cytoplasm	enzyme			5861	19324	81754
GNAS	5530400H20RIK,A930027G11RIK,AHO,AHO2,ALEX,C130027O20Rik,C20orf45,G alpha S,G protein α s,G α S,G-alpha-8,G-α-8,GANGLIOSIDE EXPRESSION FACTOR 2,GNAS (guanine nucleotide binding protein, alpha stimulating) complex locus,GNAS (guanine nucleotide binding protein, α stimulating) complex locus,GNAS complex locus,GNAS1,Gnpas,GPSA,Gs alpha subunit,Gs GTP-Binding,GS α,Gs α subunit,Gs-alpha,GSA,GSP,Guanine…	GNAS complex locus	Q6R0H7		1,090		Plasma Membrane	enzyme	unspecified application		2778	14683	24896
HAPLN2	4930401E20Rik,BRAL1,hyaluronan and proteoglycan link protein 2	hyaluronan and proteoglycan link protein 2	Q9ESM3		1,090		Extracellular Space	other			60484	73940	64057
COPS8	9430009J09RIK,COP9,COP9 homolog,COP9 signalosome subunit 8,CSN8,SGN8	COP9 signalosome subunit 8	Q8VBV7		1,090		Nucleus	other			10920	108679	363283
ELAVL1	2410055N02Rik,DKFZP667b083,ELAV (embryonic lethal, abnormal vision)-like 1 (Hu antigen R),ELAV like RNA binding protein 1,ELAV1,Hu antigen R,Hua,HUR,MelG,RGD:731215,RNA binding protein HuR,W91709	ELAV like RNA binding protein 1	P70372		1,090		Cytoplasm	other	efficacy		1994	15568	363854
ARF3	5430400P17Rik,Ac1-253,ADP-ribosylation factor 3,AI854770,LOC100912045	ADP ribosylation factor 3	P61205	P61206	1,090	-1,389	Cytoplasm	enzyme			377	11842	140940
VAT1	VATI,vesicle amine transport 1	vesicle amine transport 1	Q62465		1,100		Plasma Membrane	transporter			10493	26949	287721
DDAH1	2410006N07Rik,2510015N06Rik,DDAH,DDAHI,Dimethylargininase,dimethylarginine dimethylaminohydrolase 1,HEL-S-16,N-GN-G-dimethylarginine dimethylaminohydrolase	dimethylarginine dimethylaminohydrolase 1	Q9CWS0	O08557	1,100	-1,515	Cytoplasm	enzyme			23576	69219	64157
PHGDH	3-PGDH,3-phosphoglycerate dehydrogenase,4930479N23,A10,HEL-S-113,LOC105378936,NLS,NLS1,PDG,PGAD,PGD,PGDH,PGDH3,PHGDHD,phosphoglycerate dehydrogenase,SERA	phosphoglycerate dehydrogenase	Q61753		1,100		Cytoplasm	enzyme			26227	236539	58835
PSMB1	beta 1 PROTEASOME subunit,C5,C81484,HC5,Lmpc5,Macropain subunit C5,PMSB1,proteasome (prosome, macropain) subunit, beta type 1,proteasome (prosome, macropain) subunit, β type 1,proteasome 20S subunit beta 1,proteasome 20S subunit β 1,Proteasome Subunit C5,PSB1,PSC5,β 1 PROTEASOME subunit	proteasome 20S subunit beta 1	O09061		1,100		Cytoplasm	peptidase		bortezomib,bortezomib/cladribine/rituximab,bortezomib/dexamethasone,bortezomib/dexamethasone/doxorubicin,bortezomib/dexamethasone/lenalidomide,bortezomib/dexamethasone/pomalidomide,bortezomib/dexamethasone/rituximab,bortezomib/dexamethasone/thalidomide,bortezomib/doxorubicin,bortezomib/fulvestrant,bortezomib/lenalidomide,bortezomib/paclitaxel,bortezomib/prednisone,bortezomib/rituximab,bortezomib/…	5689	19170	94198
SYNGR1	p29,synaptogyrin 1	synaptogyrin 1	O55100		1,100		Plasma Membrane	transporter			9145	20972	29205
DUSP15	AI851682,C20orf57,dual specificity phosphatase 15,dual specificity phosphatase-like 15,LMW-DSP10,LOC100288352,LOC100293297,T-DSP10,VHY	dual specificity phosphatase 15	Q8R4V2		1,100		Cytoplasm	phosphatase			128853	252864	362238
H2BC1	bA317E16.3,H2B clustered histone 1,H2BFU,HIST1H2BA,histone,Histone h2b, testis,hTSH2B,STBP,TH2B,TSH2B,TSH2B.1	H2B clustered histone 1	P70696		1,110		Nucleus	other			255626	319177	24829
RAB6A	2610028L11Rik,RAB6,RAB6A',RAB6A, member RAS oncogene family,Rab6b,RCO4-3	RAB6A, member RAS oncogene family	P35279	Q9WVB1	1,110	-1,587	Cytoplasm	enzyme			5870	19346	84379
NDRG4	AF045564,BDM1,D8Bwg1337e,N-myc downstream regulated gene 4,Ndr1-rs,NDR4,NDRG family member 4,SMAP-8	NDRG family member 4	Q8BTG7		1,110		Plasma Membrane	other			65009	234593	64457
BDH1	2310032J20Rik,3-HYDROXYBUTYRATE DEHYDROGENASE,3-hydroxybutyrate dehydrogenase 1,3-hydroxybutyrate dehydrogenase, type 1,BDH,D-beta-hydroxybutyrate dehydrogenase,D-β-hydroxybutyrate dehydrogenase,SDR9C1	3-hydroxybutyrate dehydrogenase 1	Q80XN0		1,110		Cytoplasm	enzyme			622	71911	117099
RAB10	Ac1075,RAB10, member RAS oncogene family,Similar to rab10	RAB10, member RAS oncogene family	P61027	Q5RKJ9	1,110	-1,852	Cytoplasm	enzyme			10890	19325	50993
RAB6B	9630015C03,C330006L04Rik,D9BWG0185E,RAB6B, member RAS oncogene family	RAB6B, member RAS oncogene family	P61294	F1LVC3	1,110	-1,695	Cytoplasm	enzyme			51560	270192	363123
IDE	1300012G03Rik,4833415K22Rik,INSDEGM,INSULIN-DEGRADING ENZYME,INSULYSIN,LOC105378434	insulin degrading enzyme	Q9JHR7		1,110		Extracellular Space	peptidase		bacitracin	3416	15925	25700
OGDH	2210403E04RIK,2210412K19Rik,AKGDH,Alpha-ketoglutarate dehydrogenase,d1401,E1k,E1o,Kdh E1,KGD1,KGDH,LOC103693780,mKIAA4192,ODO1,OGDC,OGDH-E1,OGDH2,OGDHD,oxoglutarate (alpha-ketoglutarate) dehydrogenase (lipoamide),oxoglutarate (α-ketoglutarate) dehydrogenase (lipoamide),oxoglutarate dehydrogenase,α-ketoglutarate dehydrogenase	oxoglutarate dehydrogenase	Q60597		1,110		Cytoplasm	enzyme			4967	18293	360975
VARS1	Bat6,D17H6S56E,G7A,NDMSCA,tRNA-valine synthetase,TrsVal,V-tRNA ligase,VALRS,Valyl-tRNA synthetase,valyl-tRNA synthetase 1,VARS,VARS2,Vrs	valyl-tRNA synthetase 1	Q9Z1Q9		1,110		Cytoplasm	enzyme			7407	22321	25009
GPD1	Gdc-1,Glycerol-3-phosphate dehydrogenase,glycerol-3-phosphate dehydrogenase 1,glycerol-3-phosphate dehydrogenase 1 (soluble),Glycerolphosphate Dehydrogenase,Glycerophosphate dehydrogenase,GPD-C,Gpd3,GPDH,GPDH-C,HTGTI	glycerol-3-phosphate dehydrogenase 1	P13707	O35077	1,110	-1,818	Cytoplasm	enzyme	unspecified application		2819	14555	60666
BPNT1	3'(2'), 5'-bisphosphate nucleotidase 1,BPntase,HEL20,PIP,Sal3	3'(2'), 5'-bisphosphate nucleotidase 1	Q9Z0S1		1,110		Nucleus	phosphatase			10380	23827	64473
GLUD1	Ac2-281,GDH,Gdh-X,GDH1,GLDH3,GLUD,Gludeha,Gludl,Glutamate Dehydrogenase,glutamate dehydrogenase 1,hGDH1,MRG-2	glutamate dehydrogenase 1	P26443	P10860	1,110	-1,429	Cytoplasm	enzyme	unspecified application		2746	14661	24399
CAP1	Adenylyl cyclase-associated,CAP,Cap adenylate cyclase associated protein 1,CAP, adenylate cyclase-associated protein 1 (yeast),CAP1-PEN,cyclase associated actin cytoskeleton regulatory protein 1,Mch1	cyclase associated actin cytoskeleton regulatory protein 1	P40124		1,120		Plasma Membrane	other			10487	12331	64185
LRRC47	2900010D03Rik,KIAA1185,leucine rich repeat containing 47,Lrrc47 (predicted),mKIAA1185,RGD1308599	leucine rich repeat containing 47	Q505F5		1,120		Other	other			57470	72946	362672
TRAP1	2410002K23RIK,HSP 75,HSP90L,TNF receptor-associated protein 1	TNF receptor associated protein 1	Q9CQN1		1,120		Cytoplasm	enzyme		gamitrinib-TPP-OH	10131	68015	287069
GAP43	B-50,Basp2,growth associated protein 43,Neuromodulin,PP46	growth associated protein 43	P06837	P07936	1,120	-1,493	Plasma Membrane	other			2596	14432	29423
ETFDH	0610010I20Rik,electron transfer flavoprotein dehydrogenase,electron transferring flavoprotein, dehydrogenase,Electron-Transfer Flavoprotein-Ubiquinone Oxidoreductase,ETFQO,MADD	electron transfer flavoprotein dehydrogenase	Q921G7		1,120		Cytoplasm	enzyme			2110	66841	295143
Gm21596/Hmgb1	Amphoterin,Gm21596,high mobility group box 1,high mobility group box 1-like 1,HMG-1,Hmg1-Related,Hmg1l1,Hmgb1,Hmgb1l1,Hmgb1p1,LOC679451,p30,predicted gene, 21596,SBP-1	high mobility group box 1	P63158		1,120		Nucleus	transcription regulator				15289|100862258	679571
RPL13	A52,BBC1,D16S444E,D16S44E,Gm10071,L13,ribosomal protein L13,ribosomal protein L13, pseudogene 6,Rpl13-ps6,SEMDIST	ribosomal protein L13	P47963		1,120		Nucleus	other			6137	270106|100040416	81765
LANCL2	1700003F10RIK,GPR69B,LanC (bacterial lantibiotic synthetase component C)-like 2,LanC like 2,LanC like glutathione S-transferase 2,LOC103695213,TASP	LanC like glutathione S-transferase 2	Q9JJK2		1,130		Plasma Membrane	other			55915	71835	362375
PGK2	dJ417L20.2,HEL-S-272,PGKB,PGKPS,phosphoglycerate kinase 2,Tcp-2	phosphoglycerate kinase 2	P09041	Q5XIV1	1,130	-1,515	Cytoplasm	kinase			5232	18663	316265
GPD2	Alpha-gpd,GDH2,Gdm1,glycerol phosphate dehydrogenase 2, mitochondrial,glycerol-3-phosphate dehydrogenase 2,Glycerophosphate dehydrogenase,GPDH,Gpdh-m,GPDM,m-GDH,mGPDH,mtGPDH,Tisp38,α-gpd	glycerol-3-phosphate dehydrogenase 2	Q64521		1,130		Cytoplasm	enzyme			2820	14571	25062
PYGB	brain glycogen phosphorylase,glycogen phosphorylase B,GLYPHOA,GPBB,KW9	glycogen phosphorylase B	Q8CI94	P53534	1,130	-2,222	Cytoplasm	enzyme			5834	110078	25739
ACTBL2	4732495G21Rik,ACT,actin beta like 2,actin β like 2,actin, beta-like 2,actin, β-like 2,LOC345651,RGD1309504	actin beta like 2	Q8BFZ3		1,130		Nucleus	other			345651	238880	294732
CTNND2	catenin (cadherin associated protein), delta 2,catenin (cadherin associated protein), δ 2,catenin delta 2,catenin δ 2,CATND2,delta-CATENIN,GT24,neurojugin,NPRAP,δ-CATENIN	catenin delta 2	O35927		1,140		Plasma Membrane	other			1501	18163	114028
RPS20	4632426K06Rik,Dsk4,ribosomal protein S20,S20,uS10	ribosomal protein S20	P60867	P60868	1,140	-1,587	Cytoplasm	other			6224	67427	122772
CFL2	Cfl2 predicted,cofilin 2,cofilin 2, muscle,NEM7	cofilin 2	P45591		1,140		Extracellular Space	other			1073	12632	366624
CAPNS1	CALCIUM-DEPENDENT PROTEASE, SMALL subunit,CALPAIN 30 KDA REGULATORY subunit,Calpain Regulatory Subunit,Calpain Small Subunit 1,calpain, small subunit 1,CALPAIN4,CANP,CANPS,Capa-4,CAPN4,CDPS,Cpns1,CSS1,D7Ertd146e,LOC100912380	calpain small subunit 1	O88456		1,140		Cytoplasm	peptidase			826	12336	29156
RPS19	DBA,DBA1,Dsk3,eS19,LOH19CR1,Ribosomal Protein S19,Rps19l2,S19	ribosomal protein S19	Q9CZX8		1,140		Cytoplasm	other			6223	20085	29287
PEBP1	HCNP,HCNPpp,HEL-210,HEL-S-34,HEL-S-96,LOC100506570,PBP,Pbp1,Pbpr,PEBP,phosphatidylethanolamine binding protein 1,Phosphatidylethanolamine-binding,RKIP	phosphatidylethanolamine binding protein 1	P70296	P31044	1,150	-1,471	Cytoplasm	other	unspecified application		5037	23980	29542
ACP1	4632432E04Rik,acid phosphatase 1,acid phosphatase 1, soluble,HAAP,hypothetical gene supported by NM 021262; AF171072,LMPTP,LMW-PTP,RGD1565965	acid phosphatase 1	Q9D358		1,150		Cytoplasm	phosphatase			52	11431	302513
NDUFA7	14.5kDa,2400007M02Rik,B14.5a,CI-B14.5a,NADH:ubiquinone oxidoreductase subunit A7	NADH:ubiquinone oxidoreductase subunit A7	Q9Z1P6	A9UMV9	1,150	-1,639	Cytoplasm	enzyme			4701	66416	299643
SPTBN1	9930031C03Rik,AL033301,beta II SPECTRIN,beta-Fodrin,betaSpII,DDISBA,ELF,elf1,ELF3,HEL102,mKIAA4049,spectrin beta, non-erythrocytic 1,SPECTRIN beta1,Spectrin Beta2,spectrin β, non-erythrocytic 1,spectrin, beta, non-erythrocytic 1,spectrin, β, non-erythrocytic 1,Spnb1,SPNB2,SPTB2,β II SPECTRIN,β-Fodrin	spectrin beta, non-erythrocytic 1	Q62261	Q6XD99	1,150	-1,724	Plasma Membrane	other			6711	20742	305614
RPS13	2700063M04Rik,ribosomal protein S13,S13	ribosomal protein S13	P62301		1,150		Cytoplasm	other			6207	68052
EMC2	4921531G14Rik,ER membrane protein complex subunit 2,KIAA0103,RGD1310430,TTC35	ER membrane protein complex subunit 2	Q9CRD2		1,150		Nucleus	other			9694	66736	362905
TUBB2B	2410129E14Rik,bA506K6.1,Beta-tubulin T beta15,Beta1 Tubulin,brdp,CDCBM7,MGC8685,PMGYSA,RGD1309427,Tubb2,tubulin beta 2B class IIb,Tubulin beta-4 chain,tubulin β 2B class IIb,Tubulin β-4 chain,tubulin, beta 2B class IIB,tubulin, β 2B class IIB,β tubulin T β 15,β-tubulin T beta15	tubulin beta 2B class IIb	Q9CWF2	Q3KRE8	1,160	-2,174	Cytoplasm	other			347733	73710	291081
ADO	2-aminoethanethiol (cysteamine) dioxygenase,2-aminoethanethiol dioxygenase,C10orf22,FLJ14547,Gm237,RGD1308233	2-aminoethanethiol dioxygenase	Q6PDY2		1,160		Cytoplasm	enzyme			84890	211488	309732
ARPC4	5330419I20Rik,actin related protein 2/3 complex subunit 4,actin related protein 2/3 complex, subunit 4,ARC20,Arp2/3 complex 20 kDa subunit,Arpc4 predicted,P20-ARC	actin related protein 2/3 complex subunit 4	P59999	B2RZ72	1,160	-1,695	Cytoplasm	other			10093	68089	297518
H2BC15	H2B clustered histone 14,H2B clustered histone 15,H2b-291b,H2B/d,H2bc11,H2bc13,H2bc14,H2bc7,H2BFD,Hist1h2bd,Hist1h2bm,HIST1H2BN,histone cluster 1 H2B family member D	H2B clustered histone 15	P10854	D3ZWM5	1,160	-1,818	Nucleus	other			8341	319186	361247
RARS1	2610011N19Rik,2610037E21Rik,arginyl-tRNA synthetase,arginyl-tRNA synthetase 1,ArgRS,bone marrow macrophage tRNA synthetase,Cytoplasmic tRNA Synthetase,DALRD1,HLD9,RARS,RRS	arginyl-tRNA synthetase 1	Q9D0I9		1,160		Cytoplasm	enzyme			5917	104458	287191
PRKACB	beta-CATALYTIC subunit of PKA,CAFD2,Cat Beta,Cat β,CbPKA,PKA C-beta,PKA C-β,PKACB,Prkacb predicted,protein kinase cAMP-activated catalytic subunit beta,protein kinase cAMP-activated catalytic subunit β,protein kinase, cAMP dependent, catalytic, beta,protein kinase, cAMP dependent, catalytic, β,β-CATALYTIC subunit of PKA	protein kinase cAMP-activated catalytic subunit beta	P68181	P68182	1,160	-1,493	Cytoplasm	kinase			5567	18749	293508
H2BC12	H2B clustered histone 12,H2B/S,H2BFAiii,H2BFT,H2BK,Hist1h2bc,HIST1H2BK,LOC682665	H2B clustered histone 12	Q8CGP1	G3V9C7	1,160	-1,818	Nucleus	other			85236	319184	680312
HCN2	BCNG-2,EIG17,FEB2,GEFSP11,HAC-1,hyperpolarization activated cyclic nucleotide gated potassium and sodium channel 2,hyperpolarization-activated, cyclic nucleotide-gated K+ 2,trls	hyperpolarization activated cyclic nucleotide gated potassium and sodium channel 2	O88703		1,160		Plasma Membrane	ion channel			610	15166	114244
H2BC17	dJ193B12.2,H2B clustered histone 17,H2B clustered histone 22,H2B.2,H2B/n,H2bc22,H2BFN,Hist1h2bm,Hist1h2bn,HIST1H2BO,Hist1h2bp,histone cluster 1 H2B family member o	H2B clustered histone 17	Q8CGP2	D3ZNH4	1,160	-1,818	Nucleus	other			8348	319188	291157
H2bc9	H2B clustered histone 9,H2b-221,Hist1h2bc,Hist1h2bcl1,Hist1h2bh,histone cluster 1, H2bc,LOC682558	H2B clustered histone 9	Q64478		1,160		Nucleus	other				319182	680403
RPL26	DBA11,Elongation factor 1-beta,Elongation factor 1-β,L26,ribosomal protein L26,SIG-20	ribosomal protein L26	P61255		1,160		Cytoplasm	other			6154	19941	287417
PRKACA	A KINASE CATALYTIC subunit,Ampk alpha1,CAFD1,cAK C α,PKA,PKA Alpha,Pka c subunit,Pka C α,PKA α,PKAC,PKACA,PKCA1,PKCD,PPNAD4,protein kinase cAMP-activated catalytic subunit alpha,protein kinase cAMP-activated catalytic subunit α,protein kinase, cAMP dependent, catalytic, alpha,protein kinase, cAMP dependent, catalytic, α	protein kinase cAMP-activated catalytic subunit alpha	P05132		1,160		Cytoplasm	kinase			5566	18747	25636
H2BC18	H2B clustered histone 18,H2b-616,Hist2h2bb,HIST2H2BF,histone H2B type 2-B-like,LOC100912338,RGD1561543,T25626	H2B clustered histone 18	Q64525		1,160		Nucleus	other			440689	319189	100912338
RPS6	LOC100911372,pp33,Q9BZU1,RIBOSOMAL protein S6,S6,S6R,S6RP	ribosomal protein S6	P62754	P62755	1,160	2,250	Cytoplasm	other	efficacy,response to therapy		6194	20104	29304
PHB2	BAP,Bap-37,Bcap27,BCAP37,BCR ASSOCIATED protein37,hBAP,p22,PNAS-141,PROHIBITIN 2,REA,TERP1	prohibitin 2	O35129	Q5XIH7	1,160	-2,381	Cytoplasm	transcription regulator			11331	12034	114766
HSPA1A/HSPA1B	HEAT SHOCK 70-KDA,heat shock protein 1A,heat shock protein family A (Hsp70) member 1A,heat shock protein family A (Hsp70) member 1B,HEL-S-103,HS71B,hsp68,HSP70,HSP70-1,HSP70-1A,HSP70-1B,HSP70-2,Hsp70-3,HSP70.1,HSP70.2,Hsp70.3,HSP70A,hsp70A1,HSP70B1,HSP70I,HSP72,HSPA1,HSPA1A,HSPA1B,HSX70,IHSP70	heat shock protein family A (Hsp70) member 1A	Q61696		1,170		Cytoplasm	enzyme	unspecified application		3303|3304	193740	24472|108348108
HDLBP	1110005P14Rik,D1Ertd101e,HBP,high density lipoprotein (HDL) binding protein,high density lipoprotein binding protein,HLDBP,PRO2900,VGL,vigilin,Vigilin high-density lipoprotein bp	high density lipoprotein binding protein	Q8VDJ3		1,180		Nucleus	transporter			3069	110611	64474
RDX	DFNB24,radixin	radixin	P26043		1,180		Cytoplasm	other	unspecified application		5962	19684	315655
PSMD6	2400006A19RIK,FLJ30168,LOC103693817,p42A,P44s10,PFAAP4,proteasome (prosome, macropain) 26S subunit, non-ATPase, 6,proteasome 26S subunit, non-ATPase 6,RPN7,S10,S10a,SGA-113M	proteasome 26S subunit, non-ATPase 6	Q99JI4		1,180		Cytoplasm	enzyme			9861	66413	289924
ACAA2	0610011L04Rik,3-ketoacyl coa thiolase,acetyl-CoA acyltransferase 2,acetyl-Coenzyme A acyltransferase 2 (mitochondrial 3-oxoacyl-Coenzyme A thiolase),D18Ertd240e,DSAEC,T1,THIOLASE	acetyl-CoA acyltransferase 2	Q8BWT1		1,180		Cytoplasm	enzyme	unspecified application		10449	52538	170465
DMXL2	6330586A12,6430411K14RIK,DEE81,DFNA71,Dmx-like 2,Dmxl2-ps1,E130119P06RIK,EIEE81,mKIAA0856,PEPNS,Rabconnectin-3,RC3	Dmx like 2	Q8BPN8		1,180		Cytoplasm	other			23312	235380	315676
SLC4A4	AI835705,HHNMC,HNBC1,KNBC,LOC108352724,NBC,NBC1,NBC2,Nbc4,NBCE1,PNBC,pNbc1,SLC4A5,solute carrier family 4 (anion exchanger), member 4,solute carrier family 4 member 4	solute carrier family 4 member 4	O88343	Q9JI66-3	1,180	-1,389	Plasma Membrane	transporter			8671	54403	84484
TSN	2610034C24Rik,BCLF-1,C3PO,RCHF1,REHF-1,TB-RBP,translin,TRSLN	translin	Q62348		1,180		Nucleus	other	unspecified application		7247	22099	60381
DTD1	0610006H08Rik,C20orf88,D-aminoacyl-tRNA deacylase 1,D-tyrosyl-tRNA deacylase 1,DTD,DUE-B,HARS2,pqn-68	D-aminoacyl-tRNA deacylase 1	Q9DD18		1,180		Cytoplasm	enzyme			92675	66044	362227
LGALSL	1110067D22Rik,A530071M23,galectin-like,GRP,Grpa,HSPC159,Lgalsla,LOC682182,RGD1307414	galectin like	Q8VED9		1,180		Other	other			29094	216551	360983
LGI1	ADLTE,ADPAEF,ADPEAF,BB130740,EPITEMPIN,EPT,ETL1,IB1099,leucine rich glioma inactivated 1,leucine-rich repeat LGI family, member 1,leucine-rich, glioma inactivated 1,LOC100361792	leucine rich glioma inactivated 1	Q9JIA1	Q8K4Y5	1,190	-1,316	Plasma Membrane	other			9211	56839	252892
RPSA	37LRP,40kDa Ribosomal,40S RIBOSOMAL protein SA,67LR,ICAS,LAMBR,LAMININ receptor,LAMININ receptor 1,Lamr,LAMR1,Lamrl1,LBP,LBP/p40,LPS-binding,LRP,LRP/LR,MLR,NEM/1CHD4,P40,P40-3,P40-8,ribosomal protein SA,SA,SA p40	ribosomal protein SA	P14206	P38983	1,190	-2,632	Cytoplasm	translation regulator			3921	16785	29236
QDPR	2610008L04Rik,D5Ertd371e,DHPR,HDHPR,PKU2,quinoid dihydropteridine reductase,SDR33C1	quinoid dihydropteridine reductase	Q8BVI4	P11348	1,190	-1,639	Cytoplasm	enzyme			5860	110391	64192
USP8	HumORF8,mKIAA0055,PITA4,SPG59,ubiquitin specific peptidase 8,UBPY	ubiquitin specific peptidase 8	Q80U87		1,190		Cytoplasm	peptidase			9101	84092	296121
YWHAG	14-3-3 γ,14-3-3G,14-3-3GAMMA,D7Bwg1348e,DEE56,EIEE56,PPP1R170,Similar to ywhag,Tyrosine 3-monooxygenase,tyrosine 3-monooxygenase/tryptophan 5-monooxygenase activation protein gamma,tyrosine 3-monooxygenase/tryptophan 5-monooxygenase activation protein γ,tyrosine 3-monooxygenase/tryptophan 5-monooxygenase activation protein, gamma,tyrosine 3-monooxygenase/tryptophan 5-monooxygenase activation prot…	tyrosine 3-monooxygenase/tryptophan 5-monooxygenase activation protein gamma	P61982	P61983	1,190	-2,326	Cytoplasm	other	unspecified application		7532	22628	56010
GAD1	CPSQ1,DEE89,EP10,GAD,GAD67,glutamate decarboxylase 1,Glutamic acid decarboxylase,SCP	glutamate decarboxylase 1	P48318		1,190		Cytoplasm	enzyme	unspecified application		2571	14415	24379
PDIA3	ER60,Erp,ERp57,ERp60,ERp61,Glucose Regulated Protein, 58kd,GRP58,HEL-S-269,HEL-S-93n,Hs.308709,HsT17083,Microsomal CPT,Microsomal protease er-60,PDI,PDI-Q2,PHOSPHOLIPASE C alpha,PHOSPHOLIPASE C α,PI-PLC,Pi-plc 1,PLC[a],Plca,Protein disulfide isomerase,protein disulfide isomerase associated 3,protein disulfide isomerase family A member 3,protein disulfide isomerase family A, member 3	protein disulfide isomerase family A member 3	P27773	P11598	1,190	-2,439	Cytoplasm	peptidase	diagnosis		2923	14827	29468
VCP	3110001E05,CDC48,FTDALS6,IBMPFD,p97,p97/VCP,Ter atpase,TERA,Transitional Endoplasmic Reticulum Atpase,valosin-containing protein,XSG7	valosin containing protein	Q01853	P46462	1,190	-2,273	Cytoplasm	enzyme		CB-5083,CB-5339	7415	269523	116643
TALDO1	TAL,TAL-H,TALDOR,Transaldolase,transaldolase 1	transaldolase 1	Q93092		1,190		Cytoplasm	enzyme			6888	21351	83688
SNRNP70	2700022N21Rik,3200002N22Rik,RNPU1Z,Rnu1p70,Rnulp70,RPU1,small nuclear ribonucleoprotein 70 (U1),small nuclear ribonucleoprotein U1 subunit 70,Snp1,SNRP70,Srnp70,U1 SNRNP 70K,U1 SNRNP70,U1-70,U1-70K,U1AP,U1RNP	small nuclear ribonucleoprotein U1 subunit 70	Q62376		1,190		Nucleus	other			6625	20637	361574
NIPSNAP1	4-Nitrophenylphosphatase domain and non-neuronal snap25-like,nipsnap homolog 1	nipsnap homolog 1	O55125	Q5EBA4	1,190	-1,370	Cytoplasm	enzyme			8508	18082	360971
MATR3	1110061A14RIK,2810017I02Rik,ALS21,D030046F20Rik,matrin 3,mKIAA0723,MPD2,P130/MAT3,snhg4,VCPDM	matrin 3	Q8K310		1,190		Nucleus	other			9782	17184	29150
PLP1	GPM6C,HLD1,jimpy,jp,MMPL,msd,PLP,PLP/DM20,PMD,proteolipid protein (myelin) 1,proteolipid protein 1,rsh,SPG2	proteolipid protein 1	P60202	P60203	1,190	-2,564	Plasma Membrane	other			5354	18823	24943
H1-0	D130017D06Rik,H1.0,H1.0 linker histone,H1F0,H1FV,Histone h1,Histone H1o/H5	H1.0 linker histone	P10922		1,190		Nucleus	other			3005	14958
PLEC	EBS1,EBS5A,EBS5B,EBS5C,EBS5D,EBSMD,EBSND,EBSO,EBSOG,EBSPA,HD1,LGMD2Q,LGMDR17,PCN,PLEC1,PLEC1b,Plectin,PLTN	plectin	Q9QXS1		1,190		Cytoplasm	other	unspecified application	ZB131	5339	18810	64204
PHB1	Bap32,HEL-215,HEL-S-54e,PHB,Prohibitin,prohibitin 1	prohibitin 1	P67778	P67779	1,190	-2,041	Nucleus	transcription regulator	diagnosis	prohibitin-targeting peptide 1	5245	18673	25344
EEF2	AK190557,eEF-2 histidine,EF-2,EUKARYOTIC TRANSLATION ELONGATION FACTOR 2,SCA26,Similar to mapkk,Transferase II	eukaryotic translation elongation factor 2	P58252	P05197	1,200	-2,273	Cytoplasm	translation regulator		MDNA55,tagraxofusp	1938	13629	29565
USP14	2610005K12Rik,2610037B11RIK,ax,C78769,nmf375,TGT,ubiquitin specific peptidase 14,Ubiquitin specific protease 14,UBP14,Ubp6	ubiquitin specific peptidase 14	Q9JMA1		1,200		Cytoplasm	peptidase		VLX1570	9097	59025	291796
RAB5A	2410015H04Rik,nnyRab5a,RAB5,RAB5A, member RAS oncogene family	RAB5A, member RAS oncogene family	Q9CQD1	M0RC99	1,200	-1,786	Cytoplasm	enzyme			5868	271457	64633
CADM4	cell adhesion molecule 4,Igdf4c,IGSF4C,Immunoglobulin superfamily, member 4c,NECL4,synCAM4,TSLL2,Upar	cell adhesion molecule 4	Q8R464	Q1WIM1	1,200	-2,083	Plasma Membrane	other			199731	260299	365216
IGSF8	CD316,CD81P3,ESTM34,EWI-2,immunoglobulin superfamily member 8,immunoglobulin superfamily, member 8,KCT-4,LIR-D1,PGRL	immunoglobulin superfamily member 8	Q8R366	A0A140TAA1	1,200	-1,667	Plasma Membrane	other			93185	140559	304979
CDH13	4932416G01Rik,CADHERIN 13,CDHH,Cdht,H-cadherin,Heart-cadherin,P105,T-CAD,T-CADHERIN,Truncated-cadherin	cadherin 13	Q9WTR5	Q8R490	1,210	-1,493	Plasma Membrane	other	diagnosis,disease progression,prognosis		1012	12554	192248
SAMM50	1110030L07Rik,CGI-51,OMP85,SAM50,SAMM50 sorting and assembly machinery component,TOB55,TRG-3,YNL026W	SAMM50 sorting and assembly machinery component	Q8BGH2		1,210		Cytoplasm	other			25813	68653	300111
RPL7	humL7-1,L7,Ribosomal protein l7,Rpl7a,Surf-3	ribosomal protein L7	P14148		1,210		Nucleus	transcription regulator			6129	19989	297755
EIF2S3	eIF-2-gamma X,eIF-2-γ X,eIF-2gA,Eif-2gx,EIF2,Eif2 γ,EIF2G,EIF2gamma,Eif2s3x,eukaryotic translation initiation factor 2 subunit gamma,eukaryotic translation initiation factor 2 subunit γ,Eukaryotic translation initiation factor 2, subunit 3,eukaryotic translation initiation factor 2, subunit 3, structural gene X-linked,IF2G,MEHMO,MRXSBRK,PP42	eukaryotic translation initiation factor 2 subunit gamma	Q9Z0N1		1,210		Cytoplasm	translation regulator			1968	26905	299027
HSPA5	baffled,BIP,D2Wsu141e,D2Wsu17e,GRP 78,HEAT SHOCK 70KDA protein5,heat shock protein 5,heat shock protein family A (Hsp70) member 5,HEL-S-89n,Hsce70,HSP70-5,IDBP2,Immunoglobulin heavy chain binding,mBiP,SEZ-7	heat shock protein family A (Hsp70) member 5	P20029	P06761	1,210	-1,408	Cytoplasm	enzyme	efficacy,unspecified application	PAT-SM6,SHetA2	3309	14828	25617
CNDP2	0610010E05Rik,carnosine dipeptidase 2,CN2,CNDP dipeptidase 2 (metallopeptidase M20 family),CPGL,Dip-2,HEL-S-13,HsT2298,PEP1,PEPA	carnosine dipeptidase 2	Q9D1A2	Q6Q0N1	1,220	-2,381	Cytoplasm	peptidase			55748	66054	291394
ARL8B	2610313E07Rik,3100002J04RIK,ADP-ribosylation factor like GTPase 8B,ADP-ribosylation factor-like 8B,ARL10C,Gie1	ADP ribosylation factor like GTPase 8B	Q9CQW2	Q66HA6	1,220	-1,515	Plasma Membrane	enzyme			55207	67166	500282
MAP6D1	A330066I15Rik,FLJ12748,MAP6 domain containing 1,MAPO6D1,RGD1560102,SL21	MAP6 domain containing 1	Q14BB9		1,220		Cytoplasm	other			79929	208158	363823
ARL8A	1110033P22Rik,ADP-ribosylation factor like GTPase 8A,ADP-ribosylation factor-like 8A,ARL10B,GIE2,RGD1565940	ADP ribosylation factor like GTPase 8A	Q8VEH3		1,220		Cytoplasm	enzyme			127829	68724	498234
RNH1	PLACENTAL RIBONUCLEASE INHIBITOR,PRI,RAI,ribonuclease/angiogenin inhibitor 1,RNH	ribonuclease/angiogenin inhibitor 1	Q91VI7		1,220		Cytoplasm	other			6050	107702	100360501
GNA11	Dsk7,E430025L19,FBH,FBH2,FHH2,g alpha-11,G protein alpha q-11,G protein subunit alpha 11,G protein subunit α 11,G protein α 11,G protein α q-11,G α 11,GA11,Galpha11/q,guanine nucleotide binding protein, alpha 11,guanine nucleotide binding protein, α 11,Gy alpha,Gy α,HG1K,HHC2,HYPOC2	G protein subunit alpha 11	P21278		1,220		Plasma Membrane	enzyme	unspecified application		2767	14672	81662
ACTG1	ACT,ACTG,actin gamma 1,Actin γ,actin γ 1,actin, gamma 1,actin, gamma, cytoplasmic 1,actin, γ 1,actin, γ, cytoplasmic 1,ACTL,beta-actin,Chi-actin,DFNA20,DFNA26,E51,G-actin,gamma ACTIN,HEL-176,LOC295810,β-actin,γ ACTIN	actin gamma 1	P63260	P63259	1,220	-1,639	Cytoplasm	other	unspecified application		71	11465	287876
ASS1	ARGININOSUCCINATE SYNTHASE,argininosuccinate synthase 1,argininosuccinate synthetase 1,Argininosuccinyl Synthetase,ASS,ASSA,CN,CTLN1,fold	argininosuccinate synthase 1	P16460		1,220		Cytoplasm	enzyme			445	11898	25698
ACTB	A-X actin,actin,Actin beta,Actin β,actin, beta,actin, β,Actx,beta-actin,BRWS1,E430023M04Rik,Melanoma x actin,PS1TP5BP1,RBC G-actin,β Ca,β-actin	actin beta	P60710	P60711	1,220	-2,439	Cytoplasm	other			60	11461	81822
CNRIP1	1500041B16Rik,3110054C06Rik,5330437A18Rik,C2orf32,cannabinoid receptor interacting protein 1,CRIP-1,Crip1a,RGD1308373	cannabinoid receptor interacting protein 1	Q5M8N0	Q5M7A7	1,220	-1,587	Extracellular Space	other			25927	380686	364208
RAB7A	CMT2B,PRO2706,RAB7,RAB7, member RAS oncogene family,RAB7A, member RAS oncogene family,Ras Related Protein p23	RAB7A, member RAS oncogene family	P51150	P09527	1,220	-1,333	Cytoplasm	enzyme			7879	19349	29448
TXNRD1	GRIM-12,KM 102 DERIVED REDUCTASE LIKE FACTOR,Tgr,Thioredoxin reductase,thioredoxin reductase 1,TR,TR1,TRXR1,TXNR	thioredoxin reductase 1	Q9JMH6	O89049	1,230	1,660	Cytoplasm	enzyme		arsenic trioxide,arsenic trioxide/cytarabine/methotrexate,arsenic trioxide/daunorubicin/tretinoin,arsenic trioxide/gemtuzumab ozogamicin/tretinoin,arsenic trioxide/idarubicin/tretinoin,arsenic trioxide/tretinoin,auranofin,ethaselen	7296	50493	58819
Dync1i2	3110079H08Rik,Dnci2,Dncic2,dynein cytoplasmic 1 intermediate chain 2,Dynein intermediate chain 2a	dynein cytoplasmic 1 intermediate chain 2	O88487		1,230		Cytoplasm	other				13427	116659
AMPH	Amph i,AMPH1,amphiphysin,Amphiphysin I,Amphiphysin1,LOC100909679,LOC103690678,LOC687233	amphiphysin	Q7TQF7	O08838	1,230	-1,370	Plasma Membrane	other			273	218038	60668
PSMB6	Dba/2j delta proteasome subunit,Dba/2j δ proteasome subunit,DELTA,Lmp19,LMPY,LOC100048803,Mpnd,proteasome (prosome, macropain) subunit, beta type 6,proteasome (prosome, macropain) subunit, β type 6,proteasome 20S subunit beta 6,proteasome 20S subunit β 6,Proteasome subunit beta1c,PROTEASOME subunit delta,Proteasome subunit β1c,PROTEASOME subunit δ,δ	proteasome 20S subunit beta 6	Q60692		1,230		Nucleus	peptidase			5694	19175
CFL1	CFL,Cof,COF1,COF1EMD,cofilin,COFILIN 1,cofilin 1, non-muscle,HEL-S-15	cofilin 1	P18760	P45592	1,230	-2,041	Nucleus	other			1072	12631	29271
RPS3	40s ribosomal subunit,D7Ertd795e,ribosomal protein S3,Rs 3,S3,S3-40S	ribosomal protein S3	P62908		1,230		Cytoplasm	enzyme	unspecified application		6188	27050	140654
CTNNB1	armadillo,beta CATENIN,Beta-cat,Bfc,catenin (cadherin associated protein), beta 1,catenin (cadherin associated protein), β 1,CATENIN beta,catenin beta 1,CATENIN β,catenin β 1,CATNB,CTNB1,CTNN beta,CTNN β,CTNNB,EVR7,Mesc,MRD19,NEDSDV,β-cat,β-catenin	catenin beta 1	Q02248		1,240		Nucleus	transcription regulator	diagnosis,disease progression,efficacy,prognosis	E7386,PRI-724	1499	12387	84353
ACY3	0610006H10Rik,AA3,AAIII,aminoacylase 3,aspartoacylase (aminoacylase) 3,HCBP1,RGD1305394	aminoacylase 3	Q91XE4		1,240		Cytoplasm	enzyme			91703	71670	293653
SLC12A1	AI788571,BSC,BSC-1,CCC2,D630042G03Rik,mBSC1,Na+/k+/2cl- symporter,NKCC2,solute carrier family 12 member 1,solute carrier family 12, member 1,urehr3	solute carrier family 12 member 1	P55014		1,240		Plasma Membrane	transporter		atenolol/chlorthalidone,azilsartan medoxomil/chlorthalidone,bumetanide,chlorthalidone,chlorthalidone/clonidine,chlorthalidone/reserpine,deserpidine/methyclothiazide,ethacrynic acid,furosemide,hydroflumethiazide,hydroflumethiazide/reserpine,methyclothiazide,quinethazone,reserpine/trichloromethiazide,torsemide,trichloromethiazide	6557	20495	25065
GSS	Glutathione synthase,Glutathione synthetase,GS-A/GS-B,GSH-S,HEL-S-64p,HEL-S-88n	glutathione synthetase	P51855		1,240		Cytoplasm	enzyme		N-acetyl-L-cysteine	2937	14854	25458
HSPA4L	AC146980.1,APG-1,heat shock protein 4 like,heat shock protein family A (Hsp70) member 4 like,HSPH3,OSP94	heat shock protein family A (Hsp70) member 4 like	P48722		1,240		Cytoplasm	other			22824	18415	294993
SEPTIN9	AF17q25,Eseptin,LOC103693480,MSF,MSF1,NAPB,Ov/Br septin,PNUTL4,Sep9,SEPT9,SeptD1,Septin9l1,SINT1,SLPA	septin 9	Q80UG5		1,240		Cytoplasm	enzyme	diagnosis		10801	53860	83788
RPS8	ribosomal protein S8,S8	ribosomal protein S8	P62242	P62243	1,240	-1,333	Cytoplasm	other			6202	20116	65136
ALDH1L2	aldehyde dehydrogenase 1 family member L2,aldehyde dehydrogenase 1 family, member L2,D330038I09Rik,mtFDH,RGD1309458	aldehyde dehydrogenase 1 family member L2	Q8K009		1,250		Cytoplasm	enzyme			160428	216188	299699
SFXN5	BBG-TCC,C230001H08Rik,sideroflexin 5,SLC56A5,SLC64A5	sideroflexin 5	Q925N0		1,250		Cytoplasm	transporter			94097	94282	261737
EPM2AIP1	A930003G21Rik,EPM2A (laforin) interacting protein 1,EPM2A interacting protein 1,mKIAA0766	EPM2A interacting protein 1	Q8VEH5		1,250		Cytoplasm	other			9852	77781	316021
COTL1	1810074P22Rik,2010004C08Rik,CLP,coactosin-like 1 (Dictyostelium),coactosin-like F-actin binding protein 1,Coactosin-like Rho GDP-Dissociation Inhibitor	coactosin like F-actin binding protein 1	Q9CQI6	B0BNA5	1,250	-1,389	Cytoplasm	other			23406	72042	361422
PLPP3	1110003O22RIK,2610002D05Rik,D4Bwg0538e,D4Bwg1535e,DRI42,Locuslink 68448,LPP3,PAP2-beta,PAP2-β,PAP2B,Phosphatidate phosphatase 2b,phospholipid phosphatase 3,Ppab2b,PPAP2B,PRG-2,VCIP	phospholipid phosphatase 3	Q99JY8	P97544	1,250	-1,667	Plasma Membrane	phosphatase			8613	67916	192270
HRAS	C-BAS/HAS,C-H-RAS,C-HA-RAS,C-HA-RAS1,c-rasHa,CTLO,H-RASIDX,HA-RAS,HAMSV,Harvey rat sarcoma virus oncogene,Harvey-ras,HRas proto-oncogene, GTPase,HRAS1,Kras2,RAS,RAS HA,RASH1,V-H-RAS	HRas proto-oncogene, GTPase	Q61411	P20171	1,250	-1,887	Plasma Membrane	enzyme	prognosis,safety	ISIS 2503	3265	15461	293621
Acot6	4632408A20Rik,A330054B07,acyl-CoA thioesterase 6,LOC679313,RGD1309669	acyl-CoA thioesterase 6	Q32Q92		1,260		Cytoplasm	enzyme				217700	299193
Uba52	Cep52,D8Ertd21e,Gm1863,Rpl40,Rps27a,Ubb,Ubc,ubiquitin A-52 residue ribosomal protein fusion product 1	ubiquitin A-52 residue ribosomal protein fusion product 1	P62984	P62986	1,260	-2,000	Cytoplasm	other				22186	64156
NECAP1	1200016B17RIK,DEE21,EIEE21,NECAP endocytosis associated 1,RGD1306053	NECAP endocytosis associated 1	Q9CR95	P69682	1,260	-1,786	Plasma Membrane	other			25977	67602	312694
ACOT1	ACH2,Acot3,acyl-CoA thioesterase 1,acyl-CoA thioesterase 3,AW108394,CTE-1,LACH2,PTE-Ia,Pte2a,RGD1564089	acyl-CoA thioesterase 1	Q9QYR7		1,260		Cytoplasm	enzyme			641371	171281	314304
DUSP3	2210015O03Rik,5031436O03RIK,dual specificity phosphatase 3,dual specificity phosphatase 3 (vaccinia virus phosphatase VH1-related),LOC100502991,RGD1560049,T-DSP11,VHR	dual specificity phosphatase 3	Q9D7X3	G3V9L3	1,260	-1,639	Cytoplasm	phosphatase			1845	72349	498003
HADHA	ECHA,Enoyl-CoA Hydratase,GBP,HADH,hydroxyacyl-CoA dehydrogenase trifunctional multienzyme complex subunit alpha,hydroxyacyl-CoA dehydrogenase trifunctional multienzyme complex subunit α,LCEH,LCHAD,Mitochondrial long chain enoyl CoA hydratase,Mitochondrial trifunctional protein alpha,Mitochondrial trifunctional protein α,MTPA,RGD1560655,TP-ALPHA,TP-α	hydroxyacyl-CoA dehydrogenase trifunctional multienzyme complex subunit alpha	Q8BMS1		1,260		Cytoplasm	enzyme	unspecified application		3030	97212	170670
RTN4	1110020G17Rik,ASY,C130026I10Rik,mKIAA0886,mKIAA4153,Nbla00271,Nbla10545,NgA,NI220/250,NOGO,Nogo A/B,Nogo-A,NSP,NSP-CL,reticulon 4,RTN-X,Vp20	reticulon 4	Q99P72	Q9JK11-4	1,260	-2,273	Cytoplasm	other	diagnosis		57142	68585	83765
SFXN1	2810002O05Rik,A930015P12RIK,sideroflexin 1,SLC56A1,SLC64A1,TCC	sideroflexin 1	Q99JR1		1,260		Cytoplasm	transporter			94081	14057	364678
RPS27A	0610006J14Rik,CEP80,HEL112,ribosomal protein S27A,S27A,Uba52,UBA80,Ubb,UBC,UBCEP1,UBCEP80	ribosomal protein S27a	P62983	P62982	1,260	-2,000	Cytoplasm	other			6233	78294	100912032
ACOT4	acyl-CoA thioesterase 4,B430212I04Rik,LOC679253,Peroxisomal Long Chain Acyl-coA Thioesterase lb,PTE-Ib,PTE1B,PTE2B	acyl-CoA thioesterase 4	Q8BWN8		1,260		Cytoplasm	enzyme			122970	171282	681337
RPL11	2010203J19RIK,DBA7,GIG34,L11,ribosomal protein L11,uL5	ribosomal protein L11	Q9CXW4		1,260		Cytoplasm	other			6135	67025	362631
Acot5	acyl-CoA thioesterase 5,PTE-Ic,RGD1565917	acyl-CoA thioesterase 5	Q6Q2Z6		1,260		Cytoplasm	enzyme				217698	503049
UBC	2700054O04Rik,HMG20,Polyubiquitin,Rps27a,TI-225,Uba52,Ubb,UBIQUITIN C	ubiquitin C	P0CG50	Q63429	1,260	-2,000	Cytoplasm	enzyme			7316	22190	50522
CYCS	CYC,Cycs-ps9,CYCSA,CYTC,CYTOC,CYTOCHROME C,cytochrome c, somatic,cytochrome c, somatic, pseudogene 9,ENSMUSG00000058927,HCS,THC4,X laevis XLCL2	cytochrome c, somatic	P62897	P62898	1,260	1,460	Cytoplasm	enzyme			54205	13063	25309|100363502
ADD1	ADDA,adducin 1,adducin 1 (alpha),adducin 1 (α),Adducin 1 alpha,Adducin 1 α,alpha ADDUCIN,α ADDUCIN	adducin 1	Q9QYC0	Q63028-2	1,270	-1,754	Cytoplasm	other			118	11518	24170
ACTR2	4921510D23Rik,actin related protein 2,Actin-like protein 2,ARP2,ARP2 actin related protein 2 homolog,ARP2 actin-related protein 2,D6Ertd746e	actin related protein 2	P61161	Q5M7U6	1,270	-1,538	Plasma Membrane	other			10097	66713	289820
RPS4Y1	Ribosomal protein s4,ribosomal protein S4 Y-linked 1,ribosomal protein S4, X-linked,Rps4,Rps4-1,Rps4x,RPS4Y,S4	ribosomal protein S4 Y-linked 1	P62702		1,270		Cytoplasm	other	diagnosis,prognosis		6192	20102	100362640
SRI	2210417O06RIK,2900070H08RIK,CP-22,SCN,Sor,Sorcin,Sorcn,V19	sorcin	Q6P069	B0BNJ1	1,270	-1,613	Cytoplasm	transporter			6717	109552	683667
AHCY	adenosylhomocysteinase,adoHcyase,CuBP,S-Adenosylhomocysteine Hydrolase,SAH HYDROLASE,SAHH	adenosylhomocysteinase	P50247		1,270		Cytoplasm	enzyme	unspecified application	3-deazaaristeromycin,3-deazaneplanocin,6'-C-methylneplanocin A,9-(2',3'-dihydroxycyclopent-4'-enyl)adenine,cyanovirin-N,neplanocin A	191	269378	29443
PHYHIP	C630010D02Rik,DYRK1AIP3,DYRK1AP3,KIAA0273,Lnap1ip,LOC102551958,LOC108348161,PAHX-AP,PAHX-AP#1,PAHX-AP1,phytanoyl-CoA 2-hydroxylase interacting protein,phytanoyl-CoA hydroxylase interacting protein	phytanoyl-CoA 2-hydroxylase interacting protein	Q8K0S0		1,270		Cytoplasm	other			9796	105653	290356
PLD3	AD19,HU-K4,phospholipase D family member 3,phospholipase D family, member 3,Sam-9,SCA46	phospholipase D family member 3	O35405		1,270		Cytoplasm	enzyme			23646	18807	361527
COPS7A	COP9 signalosome subunit 7A,CSN7,CSN7A,D6Ertd35e,SGN7a	COP9 signalosome subunit 7A	Q9CZ04		1,270		Cytoplasm	other			50813	26894	312710
ALB	Alb-1,Albumin,Albumin 1,albumin isomer 1,albumin isomer 2,albumin isomer 3,Albza,BCL002,FDAHT,HSA,PRO0883,PRO0903,PRO1341,PRO2044,SERUM ALBUMIN,serum albumin chain A,Serum albumin precursor	albumin	P07724		1,280		Extracellular Space	transporter	diagnosis,efficacy,prognosis,safety,unspecified application	aldoxorubicin,gadofosveset trisodium,GSK3128349,HPN328,NM21-1480,platinum	213	11657	24186
NCAN	C230035B04,CSPG3,CSPG3-RS,LOC100505254,LOC100911345,LOC102550316,NEUR,Neurocan,TGFBIT	neurocan	P55066	P55067	1,280	-2,632	Extracellular Space	other			1463	13004	58982
TUBB3	3200002H15Rik,beta-4,CDCBM,CDCBM1,CFEOM3,CFEOM3A,FEOM3,M(beta)3,M(beta)6,M(β)3,M(β)6,MC1R,Nst,Tbb3,Tub beta3,TUBB4,tubulin beta 3 class III,Tubulin beta-3,Tubulin beta-III,tubulin β 3 class III,Tubulin β-3,Tubulin β-III,tubulin, beta 3 class III,tubulin, β 3 class III,TUJ1,β iii tubulin,β tubulin iii,β-4	tubulin beta 3 class III	Q9ERD7		1,280		Cytoplasm	other	response to therapy	6-mercaptopurine/vincristine,ABT-751,bevacizumab/docetaxel,bevacizumab/docetaxel/prednisone/thalidomide/zoledronic acid,bevacizumab/paclitaxel,bevacizumab/paclitaxel/pemetrexed,bevacizumab/paclitaxel/topotecan,BMS-275183,capecitabine/docetaxel,capecitabine/docetaxel/gemcitabine,capecitabine/docetaxel/oxaliplatin/trastuzumab,capecitabine/ixabepilone,CCI-001,cevipabulin,colchicine,colchicine/proben…	10381	22152	246118
ACTR3	1200003A09Rik,actin related protein 3,ARP3,ARP3 actin-related protein 3	actin related protein 3	Q99JY9	A0A0G2K1C0	1,290	-1,493	Plasma Membrane	other	diagnosis		10096	74117	81732
RPL24	0610008L05Rik,BST,HEL-S-310,L24,Ribosomal protein L24,Zbtb11	ribosomal protein L24	Q8BP67		1,290		Cytoplasm	other			6152	68193	64307
ACTR3B	9630005C02,actin related protein 3B,ARP11,ARP3 actin-related protein 3B,ARP3B,ARP3BETA,AW047569,LOC100910079,RGD1565759	actin related protein 3B	Q641P0	F1LY09	1,290	1,430	Cytoplasm	other			57180	242894	362298
SDHAF1	0610010E21Rik,LYRM8,MC2DN2,succinate dehydrogenase complex assembly factor 1	succinate dehydrogenase complex assembly factor 1	Q3U276		1,290		Cytoplasm	other			644096	68332
HSPE1	CHAPERONIN 10,CPN10,EARLY PREGNANCY FACTOR,EPF,GROES,heat shock protein 1 (chaperonin 10),heat shock protein family E (Hsp10) member 1,HSP10,mt-cpn10	heat shock protein family E (Hsp10) member 1	Q64433	P97601	1,290	-1,724	Cytoplasm	enzyme			3336	15528	25462
HADHB	3-Ketoacyl-CoA Thiolase,3-Ketoacyl-CoA Thiolase B,4930479F15Rik,A hydratase (trifunctional protein), beta subunit,A hydratase (trifunctional protein), β subunit,ECHB,hydroxyacyl-CoA dehydrogenase trifunctional multienzyme complex subunit beta,hydroxyacyl-CoA dehydrogenase trifunctional multienzyme complex subunit β,Kat,LKAT,Long-chain 3-ketoacyl-CoA thiolase,Mitochondrial long chain 3-ketoacyl-Co…	hydroxyacyl-CoA dehydrogenase trifunctional multienzyme complex subunit beta	Q99JY0		1,290		Cytoplasm	enzyme	unspecified application		3032	231086	171155
PLIN3	1300012C15Rik,AABR07066529.1,CSP,M6PRBP1,perilipin 3,PP17,TIP47	perilipin 3	Q9DBG5		1,290		Cytoplasm	other			10226	66905	316130
HNRNPF	4833420I20Rik,heterogeneous nuclear ribonucleoprotein F,HnRNP F/H,HNRPF,mcs94-1,OK/SW-cl.23,Ribonucleoprotein F	heterogeneous nuclear ribonucleoprotein F	Q9Z2X1		1,300		Nucleus	other			3185	98758	64200
DLGAP3	DAP-3,DLG associated protein 3,PRPL8,SAPAP3,SPAPA3	DLG associated protein 3	Q6PFD5		1,300		Cytoplasm	other			58512	242667	286923
COPS4	COP9 signalosome subunit 4,CSN4,D5Ertd774e,SGN4	COP9 signalosome subunit 4	O88544	Q68FS2	1,300	1,420	Cytoplasm	peptidase			51138	26891	360915
TST	RDS,RHODAN,Rhodanese,thiosulfate sulfurtransferase,thiosulfate sulfurtransferase, mitochondrial,thiosulfate sulphurtransferase,thiosulfate sulphurtransferase, mitochondrial	thiosulfate sulfurtransferase	P52196		1,300		Cytoplasm	enzyme			7263	22117	25274
PRDX1	AABR07012795.1,ENHANCER,Hbp23,MSP23,NKEF-A,OSF-3,PAG,PAGA,PAGB,PEROXIREDOXIN 1,peroxiredoxin 1-like 1,PEROXYREDOXIN 1,Prdx1l1,PrdxI,PRX1,PRXI,TDPX2,TDX2,TPxA	peroxiredoxin 1	P35700	A0A0G2K3Z9	1,310	-1,852	Cytoplasm	enzyme	diagnosis		5052	18477	117254|100363379
CAPZA2	1110053K06RIK,CAPPA2,capping actin protein of muscle Z-line subunit alpha 2,capping actin protein of muscle Z-line subunit α 2,Capping Protein alpha2,Capping protein α 2,CAPZ,Capz Alpha2,Caza2	capping actin protein of muscle Z-line subunit alpha 2	P47754	Q3T1K5	1,310	-2,632	Cytoplasm	other			830	12343	493810
FAH	fumarylacetoacetase,fumarylacetoacetate hydrolase,swst	fumarylacetoacetate hydrolase	P35505	P25093	1,310	-1,786	Cytoplasm	enzyme			2184	14085	29383
RPL3	ASC-1,F2,J1,L3,ribosomal protein L3,TARBP-B	ribosomal protein L3	P27659		1,310		Nucleus	other		cytarabine/daunorubicin/omacetaxine mepesuccinate,cytarabine/doxorubicin/filgrastim/omacetaxine mepesuccinate,omacetaxine mepesuccinate	6122	27367	300079
SAR1B	2310075M17RIK,2900019I22Rik,ANDD,CMRD,GTBPB,SAR1P,SARA1B,SARA2,SARB,secretion associated Ras related GTPase 1B,secretion associated, Ras related GTPase 1B	secretion associated Ras related GTPase 1B	Q9CQC9		1,320		Cytoplasm	enzyme			51128	66397	287276
SLC1A2	1700091C19Rik,2900019G14RIK,DEE41,EAAT2,EIEE41,Glt,GLT-1,Glutamate-aspartate transporter,HBGT,MGLT1,solute carrier family 1 (glial high affinity glutamate transporter), member 2,solute carrier family 1 member 2	solute carrier family 1 member 2	P43006		1,320		Plasma Membrane	transporter		riluzole	6506	20511	29482
TPPP	2900041A09Rik,Brain-specific protein p25 alpha,Brain-specific protein p25 α,p24,p25,P25 alpha,P25 α,RGD1310121,TPPP/p25,TPPP1,tubulin polymerization promoting protein	tubulin polymerization promoting protein	Q7TQD2	D3ZQL7	1,320	-1,818	Cytoplasm	enzyme			11076	72948	361466
GSTP1	AC175315.3,DFN7,FAEES3,GLUTATHIONE S TRANSFERASE PHI,glutathione S-transferase pi 1,Glutathione s-transferase, chain b,glutathione S-transferase, pi 1,glutathione S-transferase, pi 2,glutathione S-transferase, pi, pseudogene,Gm37208,Gm3934,GST Acidic Form,GST P1-1,GST PI,Gst pi-class subunit 7,Gst Yf,GST-P,GST3,Gst7-7,Gst7pi,Gstp-ps,Gstp2,GSTpiA,GstpiB,HEL-S-22,Lysyl Oxidase 2,PI	glutathione S-transferase pi 1	P46425	P04906	1,320	-1,852	Cytoplasm	enzyme	diagnosis,efficacy,prognosis,safety,unspecified application	zeaxanthin	2950	14869|14870|100042625	24426
RALA	3010001O15Rik,HINCONS,RAL,RAS like proto-oncogene A,Rasl1,v-ral simian leukaemia viral oncogene A (ras related),v-ral simian leukemia viral oncogene A (ras related)	RAS like proto-oncogene A	P63321	P63322	1,320	-1,351	Cytoplasm	enzyme			5898	56044	81757
RPL27A	L27',L27A,L29,MGC10850,ribosomal protein L27A	ribosomal protein L27a	P14115	P18445	1,320	1,540	Cytoplasm	other			6157	26451	293418
PRRT2	1500031I19Rik,BFIC2,BFIS2,DSPB3,DYT10,EKD1,FICCA,ICCA,IFITMD1,PKC,proline-rich transmembrane protein 2,RGD1564195	proline rich transmembrane protein 2	E9PUL5		1,320		Plasma Membrane	other			112476	69017	361651
RACK1	Activated Protein Kinase C Receptor,AL033335,D4Mgi39,epsilon RACK,GB-like,GNB2-RS1,GNB2L1,Guanine Binding Protein beta2 Rs1,Guanine nucleotide-binding protein subunit beta-2-like 1,Guanine nucleotide-binding protein subunit β-2-like 1,H12.3,HLC-7,p205,PIG21,receptor for activated C kinase 1,ε RACK	receptor for activated C kinase 1	P68040		1,330		Cytoplasm	enzyme			10399	14694	83427
CRK	c-Crk,c-Crk2,CRK proto-oncogene, adaptor protein,CRK2,Crko,FLJ11558,p38,v-crk avian sarcoma virus CT10 oncogene homolog	CRK proto-oncogene, adaptor protein	Q64010		1,330		Cytoplasm	other			1398	12928	54245
LMNA	CDCD1,CDDC,CMD1A,CMT2B1,Dhe,EMD2,FPL,FPLD,FPLD2,HGPS,IDC,Lamin A,LAMIN A/C,LAMININ A/C,LDP1,LFP,LGMD1B,LMN1,LMNC,LMNL1,MADA,Prelamin-A/C,PRO1	lamin A/C	P48678		1,330		Nucleus	other			4000	16905	60374
ANXA5	ANAV,Annexin A5,Annexin V,ANX5,CPB-I,ENX2,HEL-S-7,LC5,PP4,RPRGL3,VAC-alph	annexin A5	P48036	P14668	1,330	-2,632	Plasma Membrane	transporter	diagnosis,efficacy		308	11747	25673
HNRNPK	AUKS,CSBP,heterogeneous nuclear ribonucleoprotein K,HNRPK,KBBP,NOVA,TUNP	heterogeneous nuclear ribonucleoprotein K	P61979	P61980	1,340	-1,493	Nucleus	other	prognosis		3190	15387	117282
PGRMC1	25-Dx,Dap1,HPR6.6,IZA,Membrane-Associated Progesterone Receptor Component,MPR,PGRMC,PPMR,Prmc1,progesterone receptor membrane component 1,VEMA	progesterone receptor membrane component 1	O55022	P70580	1,340	-1,449	Plasma Membrane	transmembrane receptor		CT1812	10857	53328	291948
SLC9A3R1	EBP-50,NHE-RF,NHERF-1,NPHLOP2,SLC9A3 regulator 1,solute carrier family 9 (sodium/hydrogen exchanger), member 3 regulator 1	SLC9A3 regulator 1	P70441	Q9JJ19	1,350	-1,754	Plasma Membrane	transporter			9368	26941	59114
SLC25A25	1110030N17Rik,MCSC,mKIAA1896,PCSCL,SCAMC-2,solute carrier family 25 (mitochondrial carrier, phosphate carrier), member 25,solute carrier family 25 member 25	solute carrier family 25 member 25	A2ASZ8		1,350		Cytoplasm	transporter			114789	227731	246771
NCKAP1	H19,HEM2,mh19,mKIAA0587,NAP1,NAP125,NCK-associated protein 1,p125Nap1	NCK associated protein 1	P28660		1,350		Plasma Membrane	other			10787	50884	58823
DECR1	1200012F07Rik,2,4 Dienoyl Reductase,2,4-Dienoyl coa reductase,2,4-dienoyl CoA reductase 1, mitochondrial,2,4-dienoyl-CoA reductase 1,DECR,NADPH,SDR18C1	2,4-dienoyl-CoA reductase 1	Q9CQ62		1,360		Cytoplasm	enzyme	unspecified application		1666	67460	117543
DDAH2	1110003M04Rik,AU019324,DDAH,DDAHII,dimethylarginine dimethylaminohydrolase 2,G6a,HEL-S-277,NG30	dimethylarginine dimethylaminohydrolase 2	Q99LD8	Q6MG60	1,360	-1,724	Cytoplasm	enzyme			23564	51793	294239
GSTM5	glutathione S-transferase mu 1,Glutathione S-transferase mu 5,glutathione S-transferase, mu 1,Gst Gt8.7,GSTA3,Gstb-1,Gstm1,Gstm1-1,GSTM5-5,Gstyb1,GTM5	glutathione S-transferase mu 5	P10649	P04905	1,360	-1,754	Cytoplasm	enzyme	diagnosis,prognosis		2949	14862	24423
HNRNPA2B1	9130414A06Rik,heterogeneous nuclear ribonucleoprotein A2/B1,hnRNP,hnRNP A2/B1,hnrnp-A,HNRNPA2,HNRNPA2B,HNRNPB1,HNRPA2,HNRPA2B1,Hnrpa2b1 (predicted),HNRPB1,IBMPFD2,RNPA2,ROA2,SNRPB1,VDRE-BP2	heterogeneous nuclear ribonucleoprotein A2/B1	O88569	A7VJC2-4	1,360	-1,408	Nucleus	other			3181	53379	362361
MAP2K1	CFC3,MAPKK1,Mek,MEK1,MEKK1,MEL,mitogen-activated protein kinase kinase 1,MKK1,Mkp1,MP2K1,PRKMK1	mitogen-activated protein kinase kinase 1	P31938	Q01986	1,360	-1,493	Cytoplasm	kinase		ARRY-424704,AS703988,atezolizumab/cobimetinib/vemurafenib,binimetinib,binimetinib/cetuximab/encorafenib,binimetinib/dabrafenib,binimetinib/encorafenib,binimetinib/encorafenib/panitumumab,binimetinib/vemurafenib,cetuximab/dabrafenib/trametinib,cobimetinib,cobimetinib/dabrafenib,cobimetinib/encorafenib,cobimetinib/vemurafenib,dabrafenib/ipilimumab/trametinib,dabrafenib/pembrolizumab/trametinib,dabr…	5604	26395	170851
ACTN1	3110023F10Rik,Actinin alpha 1,Actinin α 1,actinin, alpha 1,actinin, α 1,Actn1a,Alpha-Actinin,Alpha-Actinin1,Alpha-ACTN1,BDPLT15,α-Actinin,α-Actinin1,α-ACTN1	actinin alpha 1	Q7TPR4		1,370		Cytoplasm	other			87	109711	81634
SPAG9	3110018C07RIK,4733401I23Rik,4831406C20Rik,CT89,HLC-6,HLC4,JIP-4,JLP,JSAP2,JSAP2a,Mapk8ip4,PHET,PIG6,sperm associated antigen 9,syd1	sperm associated antigen 9	Q58A65		1,370		Cytoplasm	other			9043	70834	360600
H2AC20	H2A,H2A clustered histone 20,H2a(A)-613,H2a-613b,H2A-GL101,H2A/q,H2AFQ,HIST2H2AC,RGD1560965	H2A clustered histone 20	Q64523		1,370		Nucleus	other			8338	319176	499675
MAPK8IP3	D17Wsu15e,JIP-3,JSAP1,JSAP1a,JSAP1b,JSAP1c,JSAP1d,Mitogen-activated protein kinase 8 interacting protein 3,mKIAA1066,NEDBA,syd,SYD2	mitogen-activated protein kinase 8 interacting protein 3	Q9ESN9		1,370		Cytoplasm	other			23162	30957	302983
VPS35	MEM3,PARK17,VPS35 retromer complex component	VPS35 retromer complex component	Q9EQH3		1,370		Cytoplasm	transporter			55737	65114	25479
RPL27	DBA16,L27,ribosomal protein L27,RL27	ribosomal protein L27	P61358		1,370		Cytoplasm	other			6155	19942	64306
ATP5F1D	0610008F14RIK,1500000I11Rik,ATP Synthase F1 Delta,ATP synthase F1 subunit delta,ATP synthase F1 subunit δ,ATP Synthase F1 δ,ATP synthase, H+ transporting, mitochondrial F1 complex, delta subunit,ATP synthase, H+ transporting, mitochondrial F1 complex, δ subunit,ATP5D,Atpase D,ATPD,F1F0 ATPase delta,F1F0 ATPase δ,LOC100910032,LOC687032,LOC690935,MC5DN5	ATP synthase F1 subunit delta	Q9D3D9	P35434	1,380	-1,724	Cytoplasm	transporter			513	66043	245965
RALB	5730472O18Rik,dRalb,RAS like proto-oncogene B,v-ral simian leukaemia viral oncogene B,v-ral simian leukemia viral oncogene B	RAS like proto-oncogene B	Q9JIW9	F1LQ62	1,380	-1,562	Cytoplasm	enzyme			5899	64143	116546
Rps3a1	Ribosomal protein s3a,ribosomal protein S3A1,Rps3a	ribosomal protein S3A1	P97351		1,390		Cytoplasm	other				20091	29288
CA2	CA-II,CAC,CAR2,Carbonic anhydrase 2,Carbonic anhydrase II,carbonic anhydrase isozyme II,HEL-76,HEL-S-282,Ltw-5,Lvtw-5	carbonic anhydrase 2	P00920	P27139	1,390	-1,961	Cytoplasm	enzyme	diagnosis,unspecified application	acetazolamide,benzthiazide,brimonidine/brinzolamide,brinzolamide,chlorothiazide,chlorothiazide/reserpine,chlorthalidone,diazoxide,dichlorphenamide,dorzolamide,dorzolamide/timolol,ethoxyzolamide,hydrochlorothiazide,methazolamide,phentermine/topiramate,quinethazone,sulfacetamide,topiramate,trichloromethiazide	760	12349	54231
HEPACAM	2900042E01Rik,GlialCAM,hepatic and glial cell adhesion molecule,hepatocyte cell adhesion molecule,HEPN1,MLC2A,MLC2B,RGD1306811	hepatic and glial cell adhesion molecule	Q640R3		1,400		Plasma Membrane	other			220296	72927	300517
EEF1D	1700026P12RIK,Eef1 δ,EF-1-delta,EF-1-δ,EF-1D,EF1B beta,EF1B β,eukaryotic translation elongation factor 1 delta,eukaryotic translation elongation factor 1 delta (guanine nucleotide exchange protein),eukaryotic translation elongation factor 1 δ,eukaryotic translation elongation factor 1 δ (guanine nucleotide exchange protein),FP1047,Tef1 delta,Tef1 δ,UNQ601,δ Ef1	eukaryotic translation elongation factor 1 delta	P57776		1,400		Cytoplasm	translation regulator			1936	66656	300033
PEA15	HMAT1,HUMMAT1H,MAT1,MAT1H,Pea15a,PED,PED-PEA15,PED/PEA15,Pkcs15,proliferation and apoptosis adaptor protein 15,proliferation and apoptosis adaptor protein 15A	proliferation and apoptosis adaptor protein 15	Q62048	Q5U318	1,400	-2,326	Cytoplasm	transporter	prognosis		8682	18611	364052
GLOD4	1700082G03Rik,2700085E05Rik,C17orf25,CGI-150,glyoxalase domain containing 4,GLYOXALASE domain-containing protein 4,HC6,HC71,MY027,RGD1307010	glyoxalase domain containing 4	Q9CPV4		1,400		Cytoplasm	enzyme			51031	67201	363644
PSMC2	19S S7,26s Protease Regulatory Subunit 7,MSS1,Nbla10058,proteasome (prosome, macropain) 26S subunit, ATPase 2,Proteasome (prosome, macropain) 26S subunit, ATPase, 3,Proteasome 26s subunit atpase 2,proteasome 26S subunit, ATPase 2,PRS7,RPT1,S7	proteasome 26S subunit, ATPase 2	P46471		1,400		Nucleus	peptidase			5701	19181	25581
Cyb5r3	0610016L08Rik,2500002N19Rik,B5R,C85115,cytochrome b5 reductase 3,Dia-1,NADH Cytochrome B5 Reductase,Nadhcb5,RNNADHCB5,WU:Cyb5r3	cytochrome b5 reductase 3	Q9DCN2		1,410		Cytoplasm	enzyme	unspecified application			109754	25035
EIF3B	AL033369,D12Mgi40,D5Wsu45e,Eif3,EIF3-ETA,EIF3-P110,EIF3-P116,EIF3S9,eukaryotic translation initiation factor 3 subunit B,eukaryotic translation initiation factor 3, subunit B,LOC100041291,PRT1	eukaryotic translation initiation factor 3 subunit B	Q8JZQ9		1,410		Cytoplasm	translation regulator			8662	27979	288516
CAPN2	CALCIUM ACTIVATED NEUTRAL PROTEINASE,CALP80,calpain II,Calpain2,CANP2,CANPL2,CANPml,Capa-2,M-CALPAIN,m-calpin,M80,mCANP	calpain 2	O08529		1,420		Cytoplasm	peptidase		alicapistat,BLD-2660	824	12334	29154
SNX2	0610030A03Rik,sorting nexin 2,TRG-9	sorting nexin 2	Q9CWK8		1,420		Cytoplasm	transporter			6643	67804	291464
SERPINB6	4930482L21Rik,CAP,D330015H01Rik,DFNB91,MSTP057,ovalbumin,PI-6,PTI,serine (or cysteine) peptidase inhibitor, clade B, member 6a,serpin family B member 6,serpin family B member 6A,Serpin6b,Serpinb6a,SPI3,Sserine (or cysteine) proteinase inhibitor, clade B (ovalbumin), member 6	serpin family B member 6	Q60854		1,420		Cytoplasm	other			5269	20719	291085
UGP2	circRNA-UGP2,circUGP2,DEE83,EIEE83,LOC105374766,pHC379,SVUGP2,UDP-glucose pyrophosphorylase 2,UDPG,UDPGP,UDPGP 1,UDPGP2,UGP1,UGPase,UGPP1,UGPP2	UDP-glucose pyrophosphorylase 2	Q91ZJ5		1,420		Cytoplasm	enzyme			7360	216558	289827
TMEM30A	2010200I23Rik,C6orf67,CDC50A,D9Wsu20e,transmembrane protein 30A	transmembrane protein 30A	Q8VEK0		1,430		Cytoplasm	transporter			55754	69981	300857
TMEM30B	9130011B11Rik,CDC50B,transmembrane protein 30B	transmembrane protein 30B	Q8BHG3		1,430		Cytoplasm	transporter			161291	238257	314224
ACOT2	Acte,Acyl-CoA Thioester Hydrolase 1,acyl-CoA thioesterase 2,CTE-IA,CTE1A,MTE-I,MTE1,PTE2,PTE2A,ZAP128	acyl-CoA thioesterase 2	Q9QYR9		1,430		Cytoplasm	enzyme			10965	171210	192272
Acot1	ACH2,Acyl-CoA Thioesterase,acyl-CoA thioesterase 1,CTE-1,CTE-I,Cytosolic long chain acyl-CoA hydrolase,D12Ucla1	acyl-CoA thioesterase 1	O55137		1,430		Cytoplasm	enzyme				26897	50559
RAB21	9630024B22,KIAA0118,RAB21, member RAS oncogene family	RAB21, member RAS oncogene family	P35282		1,440		Cytoplasm	enzyme			23011	216344	299799
Ank2	AnkB,ankyrin,ankyrin 2, brain,Gm4392	ankyrin 2, brain	Q8C8R3		1,440		Plasma Membrane	other				109676
SNTA1	alpha SYNTROPHIN,dJ1187J4.5,LQT12,SNT1,Syntrophin alpha1,syntrophin α 1,syntrophin, acidic 1,syntrophin, alpha 1,syntrophin, α 1,TACIP1,α SYNTROPHIN,α-1-syntrophin	syntrophin alpha 1	Q61234		1,440		Plasma Membrane	other			6640	20648	362242
NME2	NDKB,NDP KINASE B,NDPK-B,NDPK2,nm23-2,NM23-H2,nm23-M2,NM23B,NME/NM23 nucleoside diphosphate kinase 2,NUCLEOSIDE DIPHOSHATE KINASE,Nucleoside diphosphate kinase alpha,Nucleoside diphosphate kinase α,p18-12d,PUF	NME/NM23 nucleoside diphosphate kinase 2	Q01768	P19804	1,440	-1,538	Nucleus	kinase			4831	18103	83782
GPR37	EDNRBL,G protein-coupled receptor 37,hET(B)R-LP,PAELR	G protein-coupled receptor 37	Q9QY42		1,450		Plasma Membrane	G-protein coupled receptor			2861	14763	117549
AHCYL1	1110034F20Rik,ACHYL1,adenosylhomocysteinase-like 1,Ahcy-rs3,DCAL,IRBIT,PPP1R78,PRO0233,S-adenosylhomocysteine hydrolase-like 1,XPVKONA	adenosylhomocysteinase like 1	Q80SW1	B5DFN2	1,460	-1,818	Cytoplasm	enzyme	unspecified application		10768	229709	362013
SNRPD3	1700043E15Rik,2310009E13RIK,small nuclear ribonucleoprotein D3,small nuclear ribonucleoprotein D3 polypeptide,SMALL NUCLEAR RIBONUCLEOPROTEIN D3 POLYPEPTIDE 18KDA,SMD3	small nuclear ribonucleoprotein D3 polypeptide	P62320	M0R907	1,460	-1,538	Nucleus	other			6634	67332	687711
ALDH9A1	4-Trimethylaminobutyraldehyde Dehydrogenase 9a,Abaldh,aldehyde dehydrogenase 9 family member A1,aldehyde dehydrogenase 9 family, member A1,aldehyde dehydrogenase 9, subfamily A1,Aldh3a9,ALDH4,ALDH7,ALDH9,E3,ESTM40,LOC100910278,TMABA-DH,TMABALDH	aldehyde dehydrogenase 9 family member A1	Q9JLJ2		1,470		Cytoplasm	enzyme			223	56752	64040
YKT6	0610042I15Rik,1810013M05Rik,YKT6 v-SNARE homolog,YKT6 v-SNARE homolog (S. cerevisiae)	YKT6 v-SNARE homolog	Q9CQW1		1,470		Cytoplasm	enzyme			10652	56418	64351
JAM3	1110002N23Rik,JAM-2,JAM-C,Jcam3,junction adhesion molecule 3,junctional adhesion molecule 3	junctional adhesion molecule 3	Q9D8B7		1,470		Plasma Membrane	other			83700	83964	315509
HSD17B12	17 beta-HSD12,17 β-HSD12,17-Beta hydroxysteroid dehydrogenase 12,17-β hydroxysteroid dehydrogenase 12,2610510O05Rik,DHB12,hydroxysteroid (17-beta) dehydrogenase 12,hydroxysteroid (17-β) dehydrogenase 12,hydroxysteroid 17-beta dehydrogenase 12,hydroxysteroid 17-β dehydrogenase 12,KAR,KIK-I,Kik1,LOC84013,SDR12C1	hydroxysteroid 17-beta dehydrogenase 12	O70503		1,470		Cytoplasm	enzyme			51144	56348	84013
RPL18	DBA18,L18,LOC108167423,ribosomal protein L18,Rpl18a	ribosomal protein L18	P35980		1,480		Cytoplasm	other			6141	19899	81766
LAP3	2410015L10Rik,HEL-S-106,LAP,LAPEP,Leucine aminopeptidase,leucine aminopeptidase 3,PEP7,PEPS	leucine aminopeptidase 3	Q9CPY7		1,480		Cytoplasm	peptidase	safety		51056	66988	289668
ACO2	Aco3,ACON,aconitase 2,Aconitase 2, mitochondrial,Aconitate Hydratase, Mitochondrial,ACONM,D10Wsu183e,HEL-S-284,ICRD,Irp1,LOC105369160,Mitochondrial Aconitase,OCA8,OPA9	aconitase 2	Q99KI0		1,480		Cytoplasm	enzyme			50	11429	79250
H2AC1	bA317E16.2,H2A clustered histone 1,H2A clustered histone 15,H2AA,H2ac15,H2AFR,HIST1H2AA,Hist1h2ak,HISTH2AA,TH2A	H2A clustered histone 1	Q8CGP7		1,490		Nucleus	other			221613	319169
H2AC25	H2A clustered histone 1,H2A clustered histone 25,H2ac1,H2AW,Hist1h2aa,HIST3H2A	H2A clustered histone 25	Q8BFU2		1,490		Nucleus	other			92815	319162	24828
H2AC6	dJ221C16.4,H2a,H2A clustered histone 23,H2A clustered histone 6,H2A/l,H2ac23,H2AFL,H2FAL,HIST1H2AC,Hist1h2ao,Hist1h2ap,Hist3h2a,histone cluster 3, H2a	H2A clustered histone 6	C0HKE8		1,490		Nucleus	other			8334	665433	64646
H2AC14	dJ160A22.4,H2A clustered histone 10,H2A clustered histone 14,H2a-221,H2A/E,H2ac10,H2AFE,Hist1h2af,HIST1H2AJ,RGD1564767	H2A clustered histone 14	Q8CGP5		1,490		Nucleus	other			8331	319173
H2AC12	dJ86C11.1,H2A clustered histone 12,H2A/S,H2AFALii,H2AH,HIST1H2AH,histone H2A type 1H	H2A clustered histone 12	Q8CGP6		1,490		Nucleus	other			85235	319168	680322
H2AC8	1190022L06,H2A clustered histone 13,H2A clustered histone 8,H2a-291A,H2A.1,H2A.2,H2A/a,H2ac13,H2AC4,H2AFA,Hist1h2ac,HIST1H2AE,Hist1h2ai,histone cluster 1 H2A family member C	H2A clustered histone 8	C0HKE6		1,490		Nucleus	other			3012	319191	306962
H2AC4	H2A clustered histone 11,H2A clustered histone 4,H2a-53,H2A.1,H2A/m,H2ac11,H2AC8,H2AFM,HIST1H2AB,Hist1h2ag,Hist1h2ak,LOC682318	H2A clustered histone 4	C0HKE5		1,490		Nucleus	other			8335	319167	680615
H2AC7	H2A clustered histone 4,H2A clustered histone 7,H2a-53,H2A.1,H2A.3,H2A/g,H2ac4,H2AFG,Hist1h2ab,HIST1H2AD,Hist1h2ai,histone cluster 1, H2ai	H2A clustered histone 7	C0HKE1		1,490		Nucleus	other			3013	319172	100360754
H2AC15	H2A clustered histone 15,H2A clustered histone 6,H2A.1,H2A/d,H2AC11,H2AC13,H2AC14,H2AC16,H2AC17,H2ac6,H2AFD,Hist1h2ac,Hist1h2af,HIST1H2AK,histone cluster 1 H2A family member F,RGD1564767	H2A clustered histone 15	C0HKE2		1,490		Nucleus	other			8330	319164	498753
H2AC16	1190022L06,dJ193B12.9,H2A clustered histone 16,H2A clustered histone 8,H2A.1,H2A.i,H2A/i,H2AC11,H2AC13,H2AC15,H2AC17,H2ac8,H2AFI,Hist1h2ae,Hist1h2ah,HIST1H2AL,histone cluster 1 H2A family member H	H2A clustered histone 16	C0HKE4		1,490		Nucleus	other			8332	319166	502125
H2AC11	H2A clustered histone 11,H2A clustered histone 22,H2A.1b,H2A/p,H2AC13,H2AC15,H2AC16,H2AC17,H2ac22,H2AFP,H2AG,HIST1H2AG,Hist1h2ai,hist1h2ail2,Hist1h2an,histone cluster 1, H2ai-like2,pH2A/f,RGD1562827	H2A clustered histone 11	C0HKE7		1,490		Nucleus	other			8969	319170	502129
H2AC17	dJ193B12.1,H2A clustered histone 17,H2A clustered histone 7,H2A.1,H2A/n,H2AC11,H2AC13,H2AC15,H2AC16,H2ac7,H2AFN,Hist1h2ad,HIST1H2AM,histone H2A type 1-like,LOC100910554	H2A clustered histone 17	C0HKE3		1,490		Nucleus	other			8336	319165	100910554
H2ac24	Gm11276,H2A clustered histone 24,Hist1h2ao,Hist1h2ap,histone cluster 1, H2ao,LOC680430	H2A clustered histone 24	C0HKE9		1,490		Nucleus	other				319171	364723
HNRNPU	AI503316,DEE54,EIEE54,GRIP120,heterogeneous nuclear ribonucleoprotein U,HNRNPU-AS1,HNRPU,HRNPU,LOC284702,pp120,SAF-A,scaffold attachment factor A,SN1,SP120,U21.1	heterogeneous nuclear ribonucleoprotein U	Q8VEK3		1,490		Nucleus	transporter	unspecified application		3192	51810	117280
ALDH1L1	10-fTHF,10-FTHFDH,1810048F20Rik,aldehyde dehydrogenase 1 family member L1,aldehyde dehydrogenase 1 family, member L1,FDH,FORMYLTETRAHYDROFOLATE DEHYDROGENASE,FTHFD,LOC100047937,N-10 FORMYL TETRAHYDROFOLATE DEHYDROGENASE,Neut2,Thf Dh	aldehyde dehydrogenase 1 family member L1	Q8R0Y6		1,490		Cytoplasm	enzyme			10840	107747	64392
H2AJ	E130307C13,H2A.J histone,H2a/j,H2AFJ,H2J.A histone,LOC100910152,LOC103690002,LOC632401,LOC684899	H2A.J histone	Q8R1M2		1,490		Cytoplasm	other			55766	232440	690795
CHCHD3	0610041L09RIK,1700039J09Rik,CHCH3,coiled-coil-helix-coiled-coil-helix domain containing 3,Mic19,MICOS19,MINOS3,PPP1R22	coiled-coil-helix-coiled-coil-helix domain containing 3	Q9CRB9	D3ZUX5	1,500	-1,695	Cytoplasm	transcription regulator			54927	66075	296966
DDX5	2600009A06RIK,Dead box polypeptide 5,DEAD-box helicase 5,DEAD-box protein p68,Dead5,G17P1,HELR,HLR1,HUMP68,MGC93965,p68,p68 RNA Helicase,RNA helicase p68	DEAD-box helicase 5	Q61656		1,500		Nucleus	enzyme	unspecified application		1655	13207	287765
HSD17B4	17 beta Hydroxy Steroid Dehydrogenase Isoform 4,17 β Hydroxy Steroid Dehydrogenase Isoform 4,17-beta HSD4,17-beta-HSD,17-β HSD4,17-β-HSD,17[b]-HSD,Bifunctional,D-bifunctional,DBP,HD,hydroxysteroid (17-beta) dehydrogenase 4,hydroxysteroid (17-β) dehydrogenase 4,hydroxysteroid 17-beta dehydrogenase 4,hydroxysteroid 17-β dehydrogenase 4,MFE-2,MFP-2,MPF-2,NS1-I,perMFE-2,Peroxisomal bifunctional,Perox…	hydroxysteroid 17-beta dehydrogenase 4	P51660		1,500		Cytoplasm	enzyme			3295	15488	79244
Atp5e	2410043G19Rik,Atp Synthase Epsilon,ATP synthase F1 subunit epsilon,ATP synthase F1 subunit ε,Atp Synthase ε,ATP synthase, H+ transporting, mitochondrial F1 complex, epsilon subunit,ATP synthase, H+ transporting, mitochondrial F1 complex, ε subunit,Atp5f1e,ATPE,H+ ATP Synthase Epsilon,H+ ATP Synthase ε	ATP synthase, H+ transporting, mitochondrial F1 complex, epsilon subunit	P56382	P29418	1,510	-1,562	Cytoplasm	transporter				67126	245958
RAB5C	L1880,Rab5c predicted,RAB5C, member RAS oncogene family,RAB5CL,RAB5L,RABL	RAB5C, member RAS oncogene family	P35278	B0BNK1	1,520	-1,887	Cytoplasm	enzyme			5878	19345	287709
SRSF4	5730499P16Rik,MNCb-2616,RGD1561347,serine and arginine-rich splicing factor 4,SFRS4,SRP75	serine and arginine rich splicing factor 4	Q8VE97	G3V798	1,520	2,050	Nucleus	other			6429	57317	362612
Srsf5	Arginine/serine-rich 5,HRS,serine and arginine-rich splicing factor 5,Sfrs5,SRp40	serine and arginine-rich splicing factor 5	O35326		1,520		Nucleus	other				20384	29667
SRSF6	1210001E11Rik,B52,HEL-S-91,serine and arginine-rich splicing factor 6,SFRS6,SRP55	serine and arginine rich splicing factor 6	Q3TWW8		1,520		Nucleus	other			6431	67996	362264
PFN1	ALS18,Pfn,PROFILIN,profilin 1	profilin 1	P62962	P62963	1,530	-1,471	Cytoplasm	other	unspecified application		5216	18643	64303
SNX1	HsT17379,sorting nexin 1,VPS5	sorting nexin 1	Q9WV80		1,530		Cytoplasm	transporter			6642	56440	84471
NACA	alpha-NAC,Gm1878,HSD48,mKIAA0363,NAC-alpha,NAC-α,NACA1,NACAM,Nascent polypeptide associated complex alpha chain,nascent polypeptide associated complex subunit alpha,nascent polypeptide associated complex subunit α,Nascent polypeptide associated complex α chain,Nascent polypeptide-associated complex alpha polypeptide,Nascent polypeptide-associated complex α polypeptide,skNAC,α-NAC	nascent polypeptide associated complex subunit alpha	Q60817		1,530		Cytoplasm	transcription regulator			4666	17938	288770
MAP2K4	JNKK,JNKK1,MAPK/ERK KINASE-1,MAPKK4,MEK4,mitogen-activated protein kinase kinase 4,MKK4,PRKMK4,SAPKK-1,SEK1,SERK1,SKK1	mitogen-activated protein kinase kinase 4	P47809	S4VP54	1,530	-1,613	Cytoplasm	kinase		binimetinib/cetuximab/encorafenib,binimetinib/encorafenib,binimetinib/encorafenib/panitumumab,cetuximab/encorafenib,cobimetinib/encorafenib,encorafenib,encorafenib/panitumumab,NUCC-201167,NUCC-202360,NUCC-226297	6416	26398	287398
Rpl29 (includes others)	60S ribosomal protein L29,60S ribosomal protein L29 pseudogene,60S ribosomal protein L29-like,EG666642,Gm10913,Gm11449,Gm12508,Gm13213,Gm14036,Gm15454,Gm29376,Gm8210,LOC100503055,LOC102549517,predicted gene 12508,predicted gene 13213,predicted pseudogene 10913,RGD1559865,RGD1559877,RGD1560076,RGD1562139,ribosomal protein L29,Rpl43,similar to 60S ribosomal protein L29 (P23),Tuba5-ps,tubulin alpha …	ribosomal protein L29	P47915		1,530		Cytoplasm	other				19944|545683|666642|670211|100503125|102634483|102634941|108168835	29283|294722|315051|364828|102549517
MIF	DER6,GIF,GLIF,LOC103694877,MACROPHAGE INHIBITOR FACTOR,Macrophage migration inhibitory factor,macrophage migration inhibitory factor (glycosylation-inhibiting factor),Mif1,MMIF	macrophage migration inhibitory factor	P34884	P30904	1,530	1,690	Extracellular Space	cytokine	diagnosis,prognosis,response to therapy	imalumab	4282	17319	81683
LRPPRC	3110001K13Rik,CLONE-23970,GP130,leucine-rich pentatricopeptide repeat containing,leucine-rich PPR-motif containing,Lpprc,LRP130,Lrp157,LSFC,MC4DN5	leucine rich pentatricopeptide repeat containing	Q6PB66		1,540		Cytoplasm	other			10128	72416	313867
VPS29	2010015D08Rik,DC15,DC7,PEP11,Vps29 (predicted),VPS29 retromer complex component	VPS29 retromer complex component	Q9QZ88	B2RZ78-2	1,540	-1,370	Cytoplasm	transporter			51699	56433	288666
GPD1L	2210409H23RIK,D9Ertd660e,glycerol-3-phosphate dehydrogenase 1-like,RGD1560123	glycerol-3-phosphate dehydrogenase 1 like	Q3ULJ0		1,540		Cytoplasm	enzyme			23171	333433	363159
HSP90AA1	EL52,Heat shock protein 1, alpha,Heat shock protein 1, α,heat shock protein 90 alpha family class A member 1,heat shock protein 90 α family class A member 1,heat shock protein 90, alpha (cytosolic), class A member 1,heat shock protein 90, α (cytosolic), class A member 1,HEL-S-65p,Hsp103,HSP4,HSP86,HSP86-1,Hsp89,Hsp89-alpha-delta-N,Hsp89-α-δ-N,HSP89A,Hsp90,HSP90-alpha,HSP90-α,HSP90A,HSP90N,HSPC1,H…	heat shock protein 90 alpha family class A member 1	P07901	P82995	1,544	1,470	Cytoplasm	enzyme	safety,unspecified application	alvespimycin,cisplatin,luminespib,pimitespib,retaspimycin	3320	15519	299331
DDC	AAAD,AADC,ADC,aromatic L-amino acid decarboxylase,Dihydroxyphenylalanine decarboxylase,DOPA DECARBOXYLASE	dopa decarboxylase	O88533		1,560		Cytoplasm	enzyme	diagnosis	alpha-methyl dopa,carbidopa/entacapone/levodopa,carbidopa/levodopa,carbidopa/levodopa/tolcapone,DOPA decarboxylase inhibitor,hydrochlorothiazide/methyldopa,levodopa,levodopa/pramipexole,S(-)-carbidopa	1644	13195	24311
GLTP	1110001F24Rik,C76925,Glycolipid transfer,glycolipid transfer protein,RGD1564442	glycolipid transfer protein	Q9JL62		1,560		Cytoplasm	transporter			51228	56356	288707
HNRNPD	AUF1,AUF1A,C230004L04,heterogeneous nuclear ribonucleoprotein D,hnRNP C like,HnRNP UP2,hnRNPD0,HNRPD	heterogeneous nuclear ribonucleoprotein D	Q60668	Q9JJ54-4	1,560	-1,449	Nucleus	transcription regulator			3184	11991	79256
ADAM10	1700031C13Rik,a disintegrin and metallopeptidase domain 10,AD10,AD18,ADAM metallopeptidase domain 10,CD156c,CDw156,DISINTEGRIN-METALLOPROTEASE,HsT18717,kuz,kuzbanian,MADM,RAK,RGD1566370,α Secretase	ADAM metallopeptidase domain 10	O35598		1,560		Plasma Membrane	peptidase		aderbasib	102	11487	29650
ACADL	ACAD4,ACOADA,acyl-CoA dehydrogenase long chain,acyl-CoA dehydrogenase, long chain,acyl-Coenzyme A dehydrogenase, long-chain,LCAD,Long chain acyl-coa dehydrogenase	acyl-CoA dehydrogenase long chain	P51174		1,570		Cytoplasm	enzyme	unspecified application		33	11363	25287
RPS18	D6S218E,H-2Ke3,HKE3,KE-3,Ribosomal protein s18,ribosomal protein S18-like 1,Rps18l1,S18	ribosomal protein S18	P62270	P62271	1,580	-1,449	Cytoplasm	other			6222	20084	294282|100360679
FLNC	1110055E19RIK,ABP-280,ABP-L,ABP280A,ABPA,CMH26,filamin C,filamin C, gamma,filamin C, γ,Filamin gamma,Filamin γ,FLN2,gamma FILAMIN,MFM5,MPD4,RCM5,γ FILAMIN	filamin C	Q8VHX6		1,590		Cytoplasm	other	diagnosis		2318	68794	362332
USP9X	5730589N07Rik,DFFRX,FAF,FAF-X,Fafl,FAM,hFAM,MRX99,MRXS99F,RGD1560056,ubiquitin specific peptidase 9 X-linked,ubiquitin specific peptidase 9, X chromosome,ubiquitin specific peptidase 9, X-linked,XLID99	ubiquitin specific peptidase 9 X-linked	P70398		1,600		Plasma Membrane	peptidase	diagnosis		8239	22284	363445
CSRP1	CRP,CRP1,CSRP,CYRP,Cysteine and glycine rich protein 1,D1S181E,HEL-141,HEL-S-286	cysteine and glycine rich protein 1	P97315	P47875	1,600	-1,923	Nucleus	other			1465	13007	29276
PPIB	Cphn-2,CyP-20b,CYP-S1,CYPB,HEL-S-39,OI9,peptidylprolyl isomerase B,SCYLP	peptidylprolyl isomerase B	P24369		1,610		Cytoplasm	enzyme			5479	19035	64367
NAXD	0710008K08Rik,2810407E01Rik,CARKD,LP3298,NAD(P)HX dehydratase,PEBEL2,RGD1562691	NAD(P)HX dehydratase	Q9CZ42	D4AAT7	1,610	2,630	Cytoplasm	enzyme			55739	69225	361185
CAT	2210418N07,ACATALASIA,Cas-1,Cat01,Catalase,Catalase1,Catl,CS1	catalase	P24270		1,610		Cytoplasm	enzyme	diagnosis	fomepizole	847	12359	24248
CARMIL2	capping protein regulator and myosin 1 linker 2,CARMIL2b,CG1399-PB,D130029J02,D130029J02Rik,Gm585,IMD58,LRRC16C,RGD1562390,RLTPR	capping protein regulator and myosin 1 linker 2	Q3V3V9		1,610		Plasma Membrane	other			146206	234695	307797
RPS9	3010033P07RIK,AC012314.14,AC012314.15,AC012314.17,AC012314.3,AC012314.6,AC012314.7,LOC100909466,Ribo s9,ribosomal protein S9,Rps9l1,S9	ribosomal protein S9	Q6ZWN5		1,610		Cytoplasm	translation regulator			6203	76846	81772
Ubb	LOC100360548,Loc192255,Polyubiquitin ub2,Rps27a,Uba52,Ubb2,Ubc,ubiquitin B	ubiquitin B	P0CG49	P0CG51	1,620	-2,000	Cytoplasm	other				22187	192255
RIDA	1QAH B,Chain B, perchloric acid-soluble protein-a translational inhibitor,hp14.5,HR12,HRP12,HRSP12,l-Psp,L-PSP, chain b,P14.5,PSP,PSP1,reactive intermediate imine deaminase A homolog,Ribonuclease uk114,Ribonuclease UK114, chain B,rp14.5,UK114	reactive intermediate imine deaminase A homolog	P52760		1,630		Cytoplasm	enzyme			10247	15473	65151
IDH1	E030024J03Rik,HEL-216,HEL-S-26,Id-1,IDCD,IDH,IDP,IDPC,ISOCITRATE DEHYDROGENASE,isocitrate dehydrogenase (NADP(+)) 1,isocitrate dehydrogenase 1 (NADP+), soluble,PICD	isocitrate dehydrogenase (NADP(+)) 1	O88844		1,630		Cytoplasm	enzyme	unspecified application	BAY1436032,DS-1001,HMPL-306,IDH1 inhibitor,IDH305,ivosidenib,KY100001,LY3410738,olutasidenib	3417	15926	24479
ALDH2	Ahd-5,AHD-M1,Aldehyde dehydr 2,A2,aldehyde dehydrogenase 2 family member,aldehyde dehydrogenase 2, mitochondrial,ALDH-E2,ALDHI,ALDM,Hepatic aldehyde dehydrogenase 2	aldehyde dehydrogenase 2 family member	P47738		1,630		Cytoplasm	enzyme	unspecified application	ANS-6637,chlorpropamide,disulfiram,disulfiram/gemcitabine	217	11669	29539
TBCD	2310057L06Rik,A030005L14Rik,LOC363309,mKIAA0988,PEBAT,SSD-1,tfcD,tubulin folding cofactor D,tubulin-specific chaperone d	tubulin folding cofactor D	Q8BYA0		1,630		Cytoplasm	other			6904	108903	100361417
PGLS	1110030K05Rik,6-phosphogluconolactonase,6PGL,HEL-S-304,Plgs	6-phosphogluconolactonase	Q9CQ60		1,630		Cytoplasm	enzyme			25796	66171	290636
CERK	ceramide kinase,CK,D330016D08Rik,dA59H18.2,dA59H18.3,hCERK,LK4,LOC103694581,mKIAA1646	ceramide kinase	Q8K4Q7		1,630		Plasma Membrane	kinase			64781	223753	300129
G6pd2	G6pdx-ps1,glucose-6-phosphate dehydrogenase 2,Gpd-2	glucose-6-phosphate dehydrogenase 2	P97324		1,640		Cytoplasm	enzyme				14380
G6PD	G28A,G6PD1,G6PDX,Glucose-6-P Dehydrogenase,Glucose-6-phosphate 1-dehydrogenase,glucose-6-phosphate dehydrogenase,glucose-6-phosphate dehydrogenase X-linked,Gpdx	glucose-6-phosphate dehydrogenase	Q00612		1,640		Cytoplasm	enzyme			2539	14381	24377
VWA5A	5830475I06Rik,BCSC-1,E130119J22,LOC100909460,LOC108348048,LOH11CR2A,masa-1,von Willebrand factor A domain containing 5A	von Willebrand factor A domain containing 5A	Q99KC8		1,650		Nucleus	other			4013	67776	301097
SHMT2	2700043D08Rik,GLYA,HEL-S-51e,mSHMT,NEDCASB,serine hydroxymethyltransferase 2 (mitochondrial),Serine Hydroxymethyltransferase2,SHMT	serine hydroxymethyltransferase 2	Q9CZN7		1,660		Cytoplasm	enzyme			6472	108037	299857
ROCK2	B230113H15RIK,KIAA0619,mKIAA0619,Rho-associated coiled-coil containing protein kinase 2,Rho-kinase,ROCK alpha,ROCK α,ROCK-II,ROK,ROK alpha,ROK α,ROKA	Rho associated coiled-coil containing protein kinase 2	P70336		1,670		Cytoplasm	kinase		belumosudil,CCT129524,fasudil,GSK-269962A,H89,ripasudil,RKI 1447	9475	19878	25537
FABP5	C-FABP,DA11,E-FABP,Fabp epithelial,Fabpe,fatty acid binding protein 5,fatty acid binding protein 5, epidermal,KFABP,Klbp,mal1,PA-FABP	fatty acid binding protein 5	Q05816	Q2XTA4	1,670	-1,639	Cytoplasm	transporter	disease progression		2171	16592	140868
ROCK1	1110055K06Rik,LOC100129157,p160 ROCK-1,P160ROCK,Rho-associated coiled-coil containing protein kinase 1,ROCK,ROCK-I,ROK,ROK beta,ROK β	Rho associated coiled-coil containing protein kinase 1	P70335		1,670		Cytoplasm	kinase		CCT129524,GSK-269962A,GSK429286A,ripasudil,RKI 1447	6093	19877	81762
HSP90B1	ECGP,endoplasmin,ENPL,ERP99,FLJ22209,GP96,GRP94,heat shock protein 90 beta family member 1,heat shock protein 90 β family member 1,heat shock protein 90, beta (Grp94), member 1,heat shock protein 90, β (Grp94), member 1,HEL-S-125m,HEL35,HSP GP96 precursor,HSP96,TA-3,TARG2,TRA1,Tumor rejection antigen gp96,tumour rejection antigen gp96	heat shock protein 90 beta family member 1	P08113	Q66HD0-2	1,680	-1,754	Cytoplasm	other		alvespimycin,cisplatin,retaspimycin	7184	22027	362862
RAB1B	1110011F09RIK,RAB1B, member RAS oncogene family,Rab1bl	RAB1B, member RAS oncogene family	Q9D1G1	P10536	1,680	-1,562	Cytoplasm	other			81876	76308	100126191
GRHPR	1110059D05Rik,6430629L09Rik,GLXR,GLYD,glyoxylate and hydroxypyruvate reductase,glyoxylate reductase/hydroxypyruvate reductase,Hydroxypyruvate/Glyoxylate Reductase,LOC683694,PH2	glyoxylate and hydroxypyruvate reductase	Q91Z53	B0BN46	1,690	1,540	Cytoplasm	enzyme			9380	76238	680021
CPLX1	921-S,complexin 1,CPX-I,CPX1,CX I,DEE63,EIEE63	complexin 1	P63040	P63041	1,700	-1,667	Plasma Membrane	transporter			10815	12889	64832
COASY	1300003G02Rik,CoA synthase,Coenzyme A synthase,DPCK,Naglu,NBIA6,NBP,PCH12,pOV-2,PPAT,PPAT/DPCK,UKR1	Coenzyme A synthase	Q9DBL7		1,710		Cytoplasm	kinase			80347	71743	287711
HSD17B8	D17H6S112E,D6S2245E,dJ1033B10.9,FABG,FABGL,H2-K region expressed gene 6,H2-KE6,HKE6,hydroxysteroid (17-beta) dehydrogenase 8,hydroxysteroid (17-β) dehydrogenase 8,hydroxysteroid 17-beta dehydrogenase 8,hydroxysteroid 17-β dehydrogenase 8,KE6,RING2,SDR30C1	hydroxysteroid 17-beta dehydrogenase 8	P50171		1,710		Cytoplasm	enzyme			7923	14979	361802
GSTZ1	glutathione S-transferase zeta 1,glutathione S-transferase ζ 1,Glutathione transferase zeta 1,glutathione transferase zeta 1 (maleylacetoacetate isomerase),Glutathione transferase ζ 1,glutathione transferase ζ 1 (maleylacetoacetate isomerase),GSTZ1-1,MAAI,MAAID,MAI,maleylacetoacetate isomerase	glutathione S-transferase zeta 1	Q9WVL0		1,710		Cytoplasm	enzyme			2954	14874	681913
CARHSP1	1200011K09Rik,calcium regulated heat stable protein 1,CRHSP-24,CSDC1,D16Ertd465e	calcium regulated heat stable protein 1	Q9CR86		1,720		Cytoplasm	transcription regulator			23589	52502	260416
LLGL1	DLG4,HUGL,HUGL-1,Lgl,LGL1,LLGL,LLGL scribble cell polarity complex component 1,LLGL1 scribble cell polarity complex component,LLGLH,Mgl1,Mlgl,Rgl-1	LLGL scribble cell polarity complex component 1	Q80Y17		1,740		Cytoplasm	other			3996	16897	54265
RPL14	3100001N19RIK,60S ribosomal protein L14,CAG-ISL-7,CTG-B33,hRL14,L14,ribosomal protein L14,RL14	ribosomal protein L14	Q9CR57	Q63507	1,750	-1,471	Cytoplasm	other			9045	67115	65043
ACSBG1	acyl-CoA synthetase bubblegum family member 1,BG,BG1,BGM,E230019G03Rik,Gm2069,GR-LACS,LPD	acyl-CoA synthetase bubblegum family member 1	Q99PU5	Q924N5	1,750	-1,493	Cytoplasm	enzyme			23205	94180	171410
SOD2	GC1,GClnc1,IMAGE:4711494,IPO-B,MANGANESE DEPENDENT SOD,Manganese Superoxide Dismutase,Manganese Superoxide Dismutase 2,MGC5618,MITOCHONDRIAL SOD,Mn superoxide dismutase,MNSOD,MVCD6,SOD2X1,SOD2X2,Superoxide dismutase,superoxide dismutase 2,superoxide dismutase 2, mitochondrial	superoxide dismutase 2	P09671	P07895	1,760	1,400	Cytoplasm	enzyme	diagnosis,unspecified application	manganese	6648	20656	24787
[truncated: 462 more rows]

## Sheet: Fig. 3l
© 2000-2023 QIAGEN. All rights reserved.
[truncated: 255 more rows]

[truncated: 1 more sheets: Fig. 3m]
